# Supplementary material for: Analysis of microbial differences in amniotic fluid between advanced and normal age pregnant women
Source: J Transl Med. 2021 Jul 27;19:320. doi: 10.1186/s12967-021-02996-y (PMC8314639; doi:10.1186/s12967-021-02996-y)
Supplement: Supplementary file 1 — Additional file 1. Human AF protein groups. [file 12967_2021_2996_MOESM1_ESM.xlsx]

## Sheet: original proteinGroups
Protein IDs	Majority protein IDs	Peptide counts (all)	Peptide counts (razor+unique)	Peptide counts (unique)	Protein names	Gene names	Fasta headers	Number of proteins	Peptides	Razor + unique peptides	Unique peptides	Sequence coverage [%]	Unique + razor sequence coverage [%]	Unique sequence coverage [%]	Mol. weight [kDa]	Sequence length	Sequence lengths	Fraction average	Fraction 1	Fraction 2	Fraction 3	Fraction 4	Fraction 5	Fraction 6	Fraction 7	Fraction 8	Fraction 9	Fraction 10	Fraction 11	Fraction 12	Fraction 13	Fraction 14	Fraction 15	Fraction 16	Fraction 17	Fraction 18	Fraction 19	Fraction 20	Fraction 21	Fraction 22	Fraction 23	Fraction 24	Fraction 25	Fraction 26	Fraction 27	Fraction 28	Fraction 29	Fraction 30	Q-value
A0A075B6H7	A0A075B6H7	2	1	1		IGKV3-7	sp|A0A075B6H7|KV37_HUMAN Probable non-functional immunoglobulin kappa variable 3-7 OS=Homo sapiens OX=9606 GN=IGKV3-7 PE=1 SV=1	1	2	1	1	23.3	15.5	15.5	12.783	116	116	20.5																				1	1										0.0035057
A0A075B6H9	A0A075B6H9	1	1	1		IGLV4-69	sp|A0A075B6H9|LV469_HUMAN Immunoglobulin lambda variable 4-69 OS=Homo sapiens OX=9606 GN=IGLV4-69 PE=1 SV=1	1	1	1	1	14.3	14.3	14.3	12.773	119	119	13.5													1	1																	0.001003
A0A075B6I0	A0A075B6I0	1	1	1		IGLV8-61	sp|A0A075B6I0|LV861_HUMAN Immunoglobulin lambda variable 8-61 OS=Homo sapiens OX=9606 GN=IGLV8-61 PE=3 SV=7	1	1	1	1	13.1	13.1	13.1	12.814	122	122	14														1																	0.0057518
A0A075B6I9	A0A075B6I9	1	1	1		IGLV7-46	sp|A0A075B6I9|LV746_HUMAN Immunoglobulin lambda variable 7-46 OS=Homo sapiens OX=9606 GN=IGLV7-46 PE=3 SV=4	1	1	1	1	13.7	13.7	13.7	12.468	117	117	14														1																	0.0029042
A0A075B6J1	A0A075B6J1	1	1	1		IGLV5-37	sp|A0A075B6J1|LV537_HUMAN Immunoglobulin lambda variable 5-37 OS=Homo sapiens OX=9606 GN=IGLV5-37 PE=3 SV=1	1	1	1	1	16.3	16.3	16.3	13.277	123	123	8								1																							0.001002
A0A075B6J9	A0A075B6J9	2	2	2		IGLV2-18	sp|A0A075B6J9|LV218_HUMAN Immunoglobulin lambda variable 2-18 OS=Homo sapiens OX=9606 GN=IGLV2-18 PE=3 SV=2	1	2	2	2	28.8	28.8	28.8	12.412	118	118	15													1	1				1													0
A0A075B6K4	A0A075B6K4	1	1	1		IGLV3-10	sp|A0A075B6K4|LV310_HUMAN Immunoglobulin lambda variable 3-10 OS=Homo sapiens OX=9606 GN=IGLV3-10 PE=3 SV=2	1	1	1	1	19.1	19.1	19.1	12.441	115	115	2		3																													0
A0A075B6Q5	A0A075B6Q5	2	2	2		IGHV3-64	sp|A0A075B6Q5|HV364_HUMAN Immunoglobulin heavy variable 3-64 OS=Homo sapiens OX=9606 GN=IGHV3-64 PE=3 SV=1	1	2	2	2	22	22	22	12.891	118	118	12.5										1					1																0.0010787
A0A0C4DH68;A0A075B6R9	A0A0C4DH68;A0A075B6R9	3;3	3;3	3;3		IGKV2-24;IGKV2D-24	sp|A0A0C4DH68|KV224_HUMAN Immunoglobulin kappa variable 2-24 OS=Homo sapiens OX=9606 GN=IGKV2-24 PE=3 SV=1;sp|A0A075B6R9|KVD24_HUMAN Probable non-functional immunoglobulin kappa variable 2D-24 OS=Homo sapiens OX=9606 GN=IGKV2D-24 PE=1 SV=1	2	3	3	3	32.5	32.5	32.5	13.079	120	120;120	15.6	1												1	1						1										1	0
A0A087WSY6	A0A087WSY6	3	1	1		IGKV3D-15	sp|A0A087WSY6|KVD15_HUMAN Immunoglobulin kappa variable 3D-15 OS=Homo sapiens OX=9606 GN=IGKV3D-15 PE=3 SV=6	1	3	1	1	26.1	7.8	7.8	12.534	115	115	23																							1								0.0011086
A0A0A0MRZ8;P04433	A0A0A0MRZ8;P04433	1;1	1;1	1;1	Ig kappa chain V-III region VG	IGKV3D-11	sp|A0A0A0MRZ8|KVD11_HUMAN Immunoglobulin kappa variable 3D-11 OS=Homo sapiens OX=9606 GN=IGKV3D-11 PE=3 SV=6;sp|P04433|KV311_HUMAN Immunoglobulin kappa variable 3-11 OS=Homo sapiens OX=9606 GN=IGKV3-11 PE=1 SV=1	2	1	1	1	7.8	7.8	7.8	12.625	115	115;115	2		1																													0.0011236
A0A0A0MT36;A0A0C4DH24;A0A0C4DH26	A0A0A0MT36;A0A0C4DH24;A0A0C4DH26	2;1;1	2;1;1	2;1;1		IGKV6D-21;IGKV6-21;IGKV6D-41	sp|A0A0A0MT36|KVD21_HUMAN Immunoglobulin kappa variable 6D-21 OS=Homo sapiens OX=9606 GN=IGKV6D-21 PE=3 SV=1;sp|A0A0C4DH24|KV621_HUMAN Immunoglobulin kappa variable 6-21 OS=Homo sapiens OX=9606 GN=IGKV6-21 PE=3 SV=1;sp|A0A0C4DH26|KVD41_HUMAN Probable non-f	3	2	2	2	28.9	28.9	28.9	12.34	114	114;114;115	8.5			1											1																	0
A0A0B4J1U3	A0A0B4J1U3	1	1	1		IGLV1-36	sp|A0A0B4J1U3|LV136_HUMAN Immunoglobulin lambda variable 1-36 OS=Homo sapiens OX=9606 GN=IGLV1-36 PE=1 SV=5	1	1	1	1	17.9	17.9	17.9	12.478	117	117	12												1																			0.0034453
A0A0B4J1U7	A0A0B4J1U7	2	2	2		IGHV6-1	sp|A0A0B4J1U7|HV601_HUMAN Immunoglobulin heavy variable 6-1 OS=Homo sapiens OX=9606 GN=IGHV6-1 PE=3 SV=1	1	2	2	2	18.2	18.2	18.2	13.481	121	121	8.5		1													1																0
A0A0B4J1V0	A0A0B4J1V0	3	2	2		IGHV3-15	sp|A0A0B4J1V0|HV315_HUMAN Immunoglobulin heavy variable 3-15 OS=Homo sapiens OX=9606 GN=IGHV3-15 PE=3 SV=1	1	3	2	2	35.3	25.2	25.2	12.926	119	119	4.75		3											1																		0
A0A0B4J1V6	A0A0B4J1V6	2	2	2		IGHV3-73	sp|A0A0B4J1V6|HV373_HUMAN Immunoglobulin heavy variable 3-73 OS=Homo sapiens OX=9606 GN=IGHV3-73 PE=3 SV=1	1	2	2	2	20.2	20.2	20.2	12.858	119	119	8.67			1								1	1																			0
A0A0B4J1X5	A0A0B4J1X5	2	1	1		IGHV3-74	sp|A0A0B4J1X5|HV374_HUMAN Immunoglobulin heavy variable 3-74 OS=Homo sapiens OX=9606 GN=IGHV3-74 PE=3 SV=1	1	2	1	1	22.2	12.8	12.8	12.839	117	117	11											1																				0
A0A0B4J1X8;A0A0C4DH32;A0A0B4J1V1;P01766;P01763;P01762	A0A0B4J1X8	3;1;1;1;1;1	3;1;1;1;1;1	1;0;0;0;0;0		IGHV3-43	sp|A0A0B4J1X8|HV343_HUMAN Immunoglobulin heavy variable 3-43 OS=Homo sapiens OX=9606 GN=IGHV3-43 PE=3 SV=1	6	3	3	1	22	22	9.3	13.077	118	118;117;117;116;117;117	15.3										1	1	1		1			1											1			0
A0A0B4J1Y9	A0A0B4J1Y9	5	5	4		IGHV3-72	sp|A0A0B4J1Y9|HV372_HUMAN Immunoglobulin heavy variable 3-72 OS=Homo sapiens OX=9606 GN=IGHV3-72 PE=3 SV=1	1	5	5	4	42.9	42.9	32.8	13.203	119	119	15.9											2	1		1	1				1										1		0
P0DP09;A0A0B4J2D9	P0DP09;A0A0B4J2D9	1;1	1;1	1;1		IGKV1D-13	sp|P0DP09|KV113_HUMAN Immunoglobulin kappa variable 1-13 OS=Homo sapiens OX=9606 GN=IGKV1-13 PE=3 SV=1;sp|A0A0B4J2D9|KVD13_HUMAN Immunoglobulin kappa variable 1D-13 OS=Homo sapiens OX=9606 GN=IGKV1D-13 PE=3 SV=1	2	1	1	1	13.7	13.7	13.7	12.569	117	117;117	26																										1					0.0088424
A0A0C4DH25;P01619	A0A0C4DH25	3;1	3;1	3;1		IGKV3D-20	sp|A0A0C4DH25|KVD20_HUMAN Immunoglobulin kappa variable 3D-20 OS=Homo sapiens OX=9606 GN=IGKV3D-20 PE=3 SV=1	2	3	3	3	27.6	27.6	27.6	12.515	116	116;116	5.67	2						7																								0
A0A0C4DH29;P0DP01;A0A0B4J2H0;P01742	A0A0C4DH29;P0DP01;A0A0B4J2H0;P01742	2;1;1;1	2;1;1;1	1;0;0;0	Ig heavy chain V-I region EU	IGHV1-3;IGHV1-69-2	sp|A0A0C4DH29|HV103_HUMAN Immunoglobulin heavy variable 1-3 OS=Homo sapiens OX=9606 GN=IGHV1-3 PE=3 SV=1;sp|P0DP01|HV108_HUMAN Immunoglobulin heavy variable 1-8 OS=Homo sapiens OX=9606 GN=IGHV1-8 PE=3 SV=1;sp|A0A0B4J2H0|HV69D_HUMAN Immunoglobulin heavy var	4	2	2	1	22.2	22.2	12.8	13.008	117	117;117;117;117	20.8										1													3		1						0
A0A0C4DH31	A0A0C4DH31	1	1	1		IGHV1-18	sp|A0A0C4DH31|HV118_HUMAN Immunoglobulin heavy variable 1-18 OS=Homo sapiens OX=9606 GN=IGHV1-18 PE=3 SV=1	1	1	1	1	14.5	14.5	14.5	12.82	117	117	23.3																							2	1							0
A0A0C4DH33	A0A0C4DH33	2	2	2		IGHV1-24	sp|A0A0C4DH33|HV124_HUMAN Immunoglobulin heavy variable 1-24 OS=Homo sapiens OX=9606 GN=IGHV1-24 PE=3 SV=1	1	2	2	2	34.2	34.2	34.2	12.824	117	117	16.2																3	1														0
A0A0C4DH34	A0A0C4DH34	1	1	1		IGHV4-28	sp|A0A0C4DH34|HV428_HUMAN Immunoglobulin heavy variable 4-28 OS=Homo sapiens OX=9606 GN=IGHV4-28 PE=3 SV=1	1	1	1	1	12.8	12.8	12.8	13.124	117	117	14														1																	0.0010204
A0A0C4DH35	A0A0C4DH35	2	2	2		IGHV3-35	sp|A0A0C4DH35|HV335_HUMAN Probable non-functional immunoglobulin heavy variable 3-35 OS=Homo sapiens OX=9606 GN=IGHV3-35 PE=1 SV=1	1	2	2	2	18.8	18.8	18.8	12.81	117	117	12.5												1	1																		0
A0A0C4DH36	A0A0C4DH36	1	1	1		IGHV3-38	sp|A0A0C4DH36|HV338_HUMAN Probable non-functional immunoglobulin heavy variable 3-38 OS=Homo sapiens OX=9606 GN=IGHV3-38 PE=1 SV=1	1	1	1	1	9.5	9.5	9.5	12.758	116	116	16																1															0
A0A0C4DH38	A0A0C4DH38	2	2	2		IGHV5-51	sp|A0A0C4DH38|HV551_HUMAN Immunoglobulin heavy variable 5-51 OS=Homo sapiens OX=9606 GN=IGHV5-51 PE=3 SV=1	1	2	2	2	26.5	26.5	26.5	12.674	117	117	30																														3	0.001087
A0A0C4DH39	A0A0C4DH39	1	1	1		IGHV1-58	sp|A0A0C4DH39|HV158_HUMAN Immunoglobulin heavy variable 1-58 OS=Homo sapiens OX=9606 GN=IGHV1-58 PE=3 SV=1	1	1	1	1	12.8	12.8	12.8	13.005	117	117	26																										1					0.0034874
P0DP08;P0DP06;A0A0C4DH41;P01825;P06331;P01824;A0A075B6R2;P0DP07;A0A087WSY4	P0DP08;P0DP06;A0A0C4DH41;P01825;P06331;P01824;A0A075B6R2;P0DP07;A0A087WSY4	2;2;2;2;2;2;1;1;1	2;2;2;2;2;2;1;1;1	2;2;2;2;2;2;1;1;1	Ig heavy chain V-II region NEWM;Ig heavy chain V-II region ARH-77;Ig heavy chain V-II region WAH	IGHV4-61;IGHV4-4;IGHV4-31	sp|P0DP08|HVD82_HUMAN Immunoglobulin heavy variable 4-38-2 OS=Homo sapiens OX=9606 GN=IGHV4-38-2 PE=3 SV=1;sp|P0DP06|HVD34_HUMAN Immunoglobulin heavy variable 4-30-4 OS=Homo sapiens OX=9606 GN=IGHV4-30-4 PE=3 SV=1;sp|A0A0C4DH41|HV461_HUMAN Immunoglobulin h	9	2	2	2	26.5	26.5	26.5	13.016	117	117;118;118;116;123;125;117;118;118	3.14	6															1															0
A0A0C4DH42;P0DP03;P0DP02;P01767;P01772;P01768;P01764	A0A0C4DH42;P0DP03;P0DP02;P01767;P01772;P01768;P01764	2;2;2;2;2;2;2	2;2;2;2;2;2;2	1;1;1;1;1;1;1	Ig heavy chain V-III region BUT;Ig heavy chain V-III region KOL;Ig heavy chain V-III region CAM;Ig heavy chain V-III region 23	IGHV3-66;IGHV3-23	sp|A0A0C4DH42|HV366_HUMAN Immunoglobulin heavy variable 3-66 OS=Homo sapiens OX=9606 GN=IGHV3-66 PE=3 SV=1;sp|P0DP03|HVC05_HUMAN Immunoglobulin heavy variable 3-30-5 OS=Homo sapiens OX=9606 GN=IGHV3-30-5 PE=3 SV=1;sp|P0DP02|HVC33_HUMAN Immunoglobulin heavy	7	2	2	1	12.9	12.9	12.9	12.698	116	116;117;117;116;117;117;117	14.1											2			1	2	1	1														0
A0A0C4DH67;A0A0C4DH69;A0A075B6S5	A0A0C4DH67;A0A0C4DH69;A0A075B6S5	2;1;1	2;1;1	2;1;1		IGKV1-8;IGKV1-9;IGKV1-27	sp|A0A0C4DH67|KV108_HUMAN Immunoglobulin kappa variable 1-8 OS=Homo sapiens OX=9606 GN=IGKV1-8 PE=3 SV=1;sp|A0A0C4DH69|KV109_HUMAN Immunoglobulin kappa variable 1-9 OS=Homo sapiens OX=9606 GN=IGKV1-9 PE=3 SV=1;sp|A0A075B6S5|KV127_HUMAN Immunoglobulin kappa	3	2	2	2	27	27	27	12.537	115	115;117;117	23																					1			2							0
A0A0C4DH72;A0A0C4DH73;P04432;P01611;P01597	A0A0C4DH72;A0A0C4DH73;P04432;P01611;P01597	2;1;1;1;1	1;1;1;1;1	1;1;1;1;1	Ig kappa chain V-I region Daudi;Ig kappa chain V-I region Wes;Ig kappa chain V-I region DEE	IGKV1-6;IGKV1-12	sp|A0A0C4DH72|KV106_HUMAN Immunoglobulin kappa variable 1-6 OS=Homo sapiens OX=9606 GN=IGKV1-6 PE=3 SV=1;sp|A0A0C4DH73|KV112_HUMAN Immunoglobulin kappa variable 1-12 OS=Homo sapiens OX=9606 GN=IGKV1-12 PE=3 SV=1;sp|P04432|KVD39_HUMAN Immunoglobulin kappa v	5	2	1	1	23.9	13.7	13.7	12.697	117	117;117;117;117;117	24.7																								1	2						0
A0A0G2JS06	A0A0G2JS06	1	1	1			sp|A0A0G2JS06|LV539_HUMAN Immunoglobulin lambda variable 5-39 OS=Homo sapiens OX=9606 GN=IGLV5-39 PE=3 SV=1	1	1	1	1	7.3	7.3	7.3	13.394	123	123	2		1																													0
A0A0J9YX35	A0A0J9YX35	3	3	3			sp|A0A0J9YX35|HV64D_HUMAN Immunoglobulin heavy variable 3-64D OS=Homo sapiens OX=9606 GN=IGHV3-64D PE=3 SV=1	1	3	3	3	22.2	22.2	22.2	12.822	117	117	12.3		1										1			4																0
A0M8Q6	A0M8Q6	5	2	2	Ig lambda-7 chain C region	IGLC7	sp|A0M8Q6|IGLC7_HUMAN Immunoglobulin lambda constant 7 OS=Homo sapiens OX=9606 GN=IGLC7 PE=1 SV=3	1	5	2	2	67	30.2	30.2	11.253	106	106	20										1																				1	0.0011173
A1L4H1	A1L4H1	6	6	6	Soluble scavenger receptor cysteine-rich domain-containing protein SSC5D	SSC5D	sp|A1L4H1|SRCRL_HUMAN Soluble scavenger receptor cysteine-rich domain-containing protein SSC5D OS=Homo sapiens OX=9606 GN=SSC5D PE=1 SV=3	1	6	6	6	7	7	7	165.74	1573	1573	19											2					2							3						1		0
A2NJV5	A2NJV5	2	1	1		IGKV A18	sp|A2NJV5|KV229_HUMAN Immunoglobulin kappa variable 2-29 OS=Homo sapiens OX=9606 GN=IGKV2-29 PE=3 SV=2	1	2	1	1	23.3	12.5	12.5	13.085	120	120	9									1																						0
P0DN87;P0DN86;Q6NT52;A6NKQ9	P0DN87;P0DN86;Q6NT52;A6NKQ9	3;3;3;3	3;3;3;3	3;3;3;3	Choriogonadotropin subunit beta variant 2;Choriogonadotropin subunit beta variant 1	CGB2;CGB1	sp|P0DN87|CGB7_HUMAN Choriogonadotropin subunit beta 7 OS=Homo sapiens OX=9606 GN=CGB7 PE=2 SV=1;sp|P0DN86|CGB3_HUMAN Choriogonadotropin subunit beta 3 OS=Homo sapiens OX=9606 GN=CGB3 PE=1 SV=1;sp|Q6NT52|CGB2_HUMAN Choriogonadotropin subunit beta variant 2	4	3	3	3	22.4	22.4	22.4	17.757	165	165;165;163;187	13.8									1			3												1							0
A8K2U0	A8K2U0	9	9	9	Alpha-2-macroglobulin-like protein 1	A2ML1	sp|A8K2U0|A2ML1_HUMAN Alpha-2-macroglobulin-like protein 1 OS=Homo sapiens OX=9606 GN=A2ML1 PE=1 SV=3	1	9	9	9	8.9	8.9	8.9	161.1	1454	1454	17.6	2			1									1	2			1	1			2		4				1	1	1		0
A8K7I4	A8K7I4	9	9	9	Calcium-activated chloride channel regulator 1	CLCA1	sp|A8K7I4|CLCA1_HUMAN Calcium-activated chloride channel regulator 1 OS=Homo sapiens OX=9606 GN=CLCA1 PE=1 SV=3	1	9	9	9	14	14	14	100.22	914	914	19.1											1	2			2	2					2	1	2			2		1			0
A8MQ11	A8MQ11	1	1	1	Postmeiotic segregation increased 2-like protein 5	PMS2P5	sp|A8MQ11|PM2P5_HUMAN Postmeiotic segregation increased 2-like protein 5 OS=Homo sapiens OX=9606 GN=PMS2P5 PE=5 SV=2	1	1	1	1	16.4	16.4	16.4	15.17	134	134	11											1																				1
E5RIL1;B0FP48	E5RIL1;B0FP48	1;1	1;1	1;1	Uroplakin-3b-like protein	UPK3BL	sp|E5RIL1|UPKL2_HUMAN Uroplakin-3b-like protein 2 OS=Homo sapiens OX=9606 GN=UPK3BL2 PE=3 SV=2;sp|B0FP48|UPK3L_HUMAN Uroplakin-3b-like protein 1 OS=Homo sapiens OX=9606 GN=UPK3BL1 PE=2 SV=1	2	1	1	1	5.7	5.7	5.7	28.385	263	263;263	23																							1								0.0026362
P0CG04;B9A064	P0CG04;B9A064	5;5	1;1	1;1	Ig lambda-1 chain C regions;Immunoglobulin lambda-like polypeptide 5	IGLC1;IGLL5	sp|P0CG04|IGLC1_HUMAN Immunoglobulin lambda constant 1 OS=Homo sapiens OX=9606 GN=IGLC1 PE=1 SV=1;sp|B9A064|IGLL5_HUMAN Immunoglobulin lambda-like polypeptide 5 OS=Homo sapiens OX=9606 GN=IGLL5 PE=2 SV=2	2	5	1	1	58.5	17.9	17.9	11.348	106	106;214	27.1																										5	7	6			0
I3L3R5	I3L3R5	1	1	1	Coiled-coil domain-containing glutamate-rich protein 2	CCER2	sp|I3L3R5|CCER2_HUMAN Coiled-coil domain-containing glutamate-rich protein 2 OS=Homo sapiens OX=9606 GN=CCER2 PE=2 SV=1	1	1	1	1	6	6	6	30.351	266	266	4				1																											0.0028249
O00151	O00151	1	1	1	PDZ and LIM domain protein 1	PDLIM1	sp|O00151|PDLI1_HUMAN PDZ and LIM domain protein 1 OS=Homo sapiens OX=9606 GN=PDLIM1 PE=1 SV=4	1	1	1	1	4.9	4.9	4.9	36.071	329	329	10										1																					0
O00159	O00159	3	3	3	Unconventional myosin-Ic	MYO1C	sp|O00159|MYO1C_HUMAN Unconventional myosin-Ic OS=Homo sapiens OX=9606 GN=MYO1C PE=1 SV=4	1	3	3	3	4.1	4.1	4.1	121.68	1063	1063	12.3		1												1							1										0
O00161	O00161	1	1	1	Synaptosomal-associated protein 23	SNAP23	sp|O00161|SNP23_HUMAN Synaptosomal-associated protein 23 OS=Homo sapiens OX=9606 GN=SNAP23 PE=1 SV=1	1	1	1	1	6.6	6.6	6.6	23.354	211	211	29																													1		0.0026596
O00299	O00299	5	5	5	Chloride intracellular channel protein 1	CLIC1	sp|O00299|CLIC1_HUMAN Chloride intracellular channel protein 1 OS=Homo sapiens OX=9606 GN=CLIC1 PE=1 SV=4	1	5	5	5	36.5	36.5	36.5	26.922	241	241	7.5	1			1	1					1		1	1																		0
O00337	O00337	1	1	1	Sodium/nucleoside cotransporter 1	SLC28A1	sp|O00337|S28A1_HUMAN Sodium/nucleoside cotransporter 1 OS=Homo sapiens OX=9606 GN=SLC28A1 PE=1 SV=2	1	1	1	1	3.1	3.1	3.1	71.583	649	649	15															2																0.0019724
O00339	O00339	1	1	1	Matrilin-2	MATN2	sp|O00339|MATN2_HUMAN Matrilin-2 OS=Homo sapiens OX=9606 GN=MATN2 PE=1 SV=4	1	1	1	1	1.3	1.3	1.3	106.84	956	956	5					1																										0.0019822
O00391	O00391	8	8	8	Sulfhydryl oxidase 1	QSOX1	sp|O00391|QSOX1_HUMAN Sulfhydryl oxidase 1 OS=Homo sapiens OX=9606 GN=QSOX1 PE=1 SV=3	1	8	8	8	14.2	14.2	14.2	82.577	747	747	9.67		1	1	2		1					3		1	2									1								0
O00461	O00461	3	3	3	Golgi integral membrane protein 4	GOLIM4	sp|O00461|GOLI4_HUMAN Golgi integral membrane protein 4 OS=Homo sapiens OX=9606 GN=GOLIM4 PE=1 SV=1	1	3	3	3	6.8	6.8	6.8	81.879	696	696	14.2											2		1									1									0
O00462	O00462	2	2	2	Beta-mannosidase	MANBA	sp|O00462|MANBA_HUMAN Beta-mannosidase OS=Homo sapiens OX=9606 GN=MANBA PE=1 SV=3	1	2	2	2	3.4	3.4	3.4	100.89	879	879	16																2															0
O00468	O00468	3	3	3	Agrin;Agrin N-terminal 110 kDa subunit;Agrin C-terminal 110 kDa subunit;Agrin C-terminal 90 kDa fragment;Agrin C-terminal 22 kDa fragment	AGRN	sp|O00468|AGRIN_HUMAN Agrin OS=Homo sapiens OX=9606 GN=AGRN PE=1 SV=6	1	3	3	3	2.1	2.1	2.1	217.32	2068	2068	14.7				1							2	1		2	1		1	1					2								0
O00499	O00499	2	2	2	Myc box-dependent-interacting protein 1	BIN1	sp|O00499|BIN1_HUMAN Myc box-dependent-interacting protein 1 OS=Homo sapiens OX=9606 GN=BIN1 PE=1 SV=1	1	2	2	2	5.2	5.2	5.2	64.699	593	593	18															2									1							0
O00533	O00533	2	2	2	Neural cell adhesion molecule L1-like protein;Processed neural cell adhesion molecule L1-like protein	CHL1	sp|O00533|NCHL1_HUMAN Neural cell adhesion molecule L1-like protein OS=Homo sapiens OX=9606 GN=CHL1 PE=1 SV=4	1	2	2	2	2.1	2.1	2.1	135.07	1208	1208	8				1								1																			0.0010256
O00560	O00560	4	4	4	Syntenin-1	SDCBP	sp|O00560|SDCB1_HUMAN Syntenin-1 OS=Homo sapiens OX=9606 GN=SDCBP PE=1 SV=1	1	4	4	4	22.8	22.8	22.8	32.444	298	298	11.6				2						2	1				1	1							1								0
O00584	O00584	1	1	1	Ribonuclease T2	RNASET2	sp|O00584|RNT2_HUMAN Ribonuclease T2 OS=Homo sapiens OX=9606 GN=RNASET2 PE=1 SV=2	1	1	1	1	5.9	5.9	5.9	29.48	256	256	22.5																						1	1								0
O14498	O14498	4	4	4	Immunoglobulin superfamily containing leucine-rich repeat protein	ISLR	sp|O14498|ISLR_HUMAN Immunoglobulin superfamily containing leucine-rich repeat protein OS=Homo sapiens OX=9606 GN=ISLR PE=2 SV=1	1	4	4	4	14.7	14.7	14.7	45.997	428	428	13.4		1					1					1											2								0
O14531	O14531	1	1	1	Dihydropyrimidinase-related protein 4	DPYSL4	sp|O14531|DPYL4_HUMAN Dihydropyrimidinase-related protein 4 OS=Homo sapiens OX=9606 GN=DPYSL4 PE=1 SV=2	1	1	1	1	2.8	2.8	2.8	61.877	572	572	19																			1												0.0034965
O14638	O14638	3	3	3	Ectonucleotide pyrophosphatase/phosphodiesterase family member 3;Alkaline phosphodiesterase I;Nucleotide pyrophosphatase	ENPP3	sp|O14638|ENPP3_HUMAN Ectonucleotide pyrophosphatase/phosphodiesterase family member 3 OS=Homo sapiens OX=9606 GN=ENPP3 PE=1 SV=2	1	3	3	3	5.1	5.1	5.1	100.12	875	875	13.7												1		1	1																0
O14672	O14672	3	3	3	Disintegrin and metalloproteinase domain-containing protein 10	ADAM10	sp|O14672|ADA10_HUMAN Disintegrin and metalloproteinase domain-containing protein 10 OS=Homo sapiens OX=9606 GN=ADAM10 PE=1 SV=1	1	3	3	3	8.3	8.3	8.3	84.141	748	748	14.3	1																1								1						0
O14737	O14737	1	1	1	Programmed cell death protein 5	PDCD5	sp|O14737|PDCD5_HUMAN Programmed cell death protein 5 OS=Homo sapiens OX=9606 GN=PDCD5 PE=1 SV=3	1	1	1	1	10.4	10.4	10.4	14.285	125	125	11											1																				0
O14745	O14745	4	4	4	Na(+)/H(+) exchange regulatory cofactor NHE-RF1	SLC9A3R1	sp|O14745|NHRF1_HUMAN Na(+)/H(+) exchange regulatory cofactor NHE-RF1 OS=Homo sapiens OX=9606 GN=SLC9A3R1 PE=1 SV=4	1	4	4	4	17	17	17	38.868	358	358	15.8	1										1										1		2								0
O14786	O14786	1	1	1	Neuropilin-1	NRP1	sp|O14786|NRP1_HUMAN Neuropilin-1 OS=Homo sapiens OX=9606 GN=NRP1 PE=1 SV=3	1	1	1	1	1.4	1.4	1.4	103.13	923	923	26																										1					0.0028986
O14791	O14791	2	2	2	Apolipoprotein L1	APOL1	sp|O14791|APOL1_HUMAN Apolipoprotein L1 OS=Homo sapiens OX=9606 GN=APOL1 PE=1 SV=5	1	2	2	2	5.8	5.8	5.8	43.974	398	398	5				1	1	1																									0
O14818;Q8TAA3	O14818;Q8TAA3	1;1	1;1	1;1	Proteasome subunit alpha type-7;Proteasome subunit alpha type-7-like	PSMA7;PSMA8	sp|O14818|PSA7_HUMAN Proteasome subunit alpha type-7 OS=Homo sapiens OX=9606 GN=PSMA7 PE=1 SV=1;sp|Q8TAA3|PSMA8_HUMAN Proteasome subunit alpha-type 8 OS=Homo sapiens OX=9606 GN=PSMA8 PE=2 SV=3	2	1	1	1	4.4	4.4	4.4	27.887	248	248;256	3			1																												0.0027498
O15031	O15031	2	2	2	Plexin-B2	PLXNB2	sp|O15031|PLXB2_HUMAN Plexin-B2 OS=Homo sapiens OX=9606 GN=PLXNB2 PE=1 SV=3	1	2	2	2	2	2	2	205.12	1838	1838	20.5													1															1			0
O15072	O15072	1	1	1	A disintegrin and metalloproteinase with thrombospondin motifs 3	ADAMTS3	sp|O15072|ATS3_HUMAN A disintegrin and metalloproteinase with thrombospondin motifs 3 OS=Homo sapiens OX=9606 GN=ADAMTS3 PE=1 SV=4	1	1	1	1	1	1	1	135.6	1205	1205	12												2																			0.001
O15118	O15118	1	1	1	Niemann-Pick C1 protein	NPC1	sp|O15118|NPC1_HUMAN NPC intracellular cholesterol transporter 1 OS=Homo sapiens OX=9606 GN=NPC1 PE=1 SV=2	1	1	1	1	0.9	0.9	0.9	142.17	1278	1278	15															1																0.0087719
O15123	O15123	1	1	1	Angiopoietin-2	ANGPT2	sp|O15123|ANGP2_HUMAN Angiopoietin-2 OS=Homo sapiens OX=9606 GN=ANGPT2 PE=1 SV=1	1	1	1	1	2.8	2.8	2.8	56.919	496	496	26																										1					0.0057566
O15204	O15204	1	1	1	ADAM DEC1	ADAMDEC1	sp|O15204|ADEC1_HUMAN ADAM DEC1 OS=Homo sapiens OX=9606 GN=ADAMDEC1 PE=1 SV=2	1	1	1	1	2.8	2.8	2.8	52.775	470	470	22																						1									0
O15212	O15212	1	1	1	Prefoldin subunit 6	PFDN6	sp|O15212|PFD6_HUMAN Prefoldin subunit 6 OS=Homo sapiens OX=9606 GN=PFDN6 PE=1 SV=1	1	1	1	1	9.3	9.3	9.3	14.582	129	129	22																						1									0
O15230	O15230	8	8	8	Laminin subunit alpha-5	LAMA5	sp|O15230|LAMA5_HUMAN Laminin subunit alpha-5 OS=Homo sapiens OX=9606 GN=LAMA5 PE=1 SV=8	1	8	8	8	3.4	3.4	3.4	399.73	3695	3695	17.6				1											3		1					2		2							0
O15231	O15231	1	1	1	Zinc finger protein 185	ZNF185	sp|O15231|ZN185_HUMAN Zinc finger protein 185 OS=Homo sapiens OX=9606 GN=ZNF185 PE=1 SV=3	1	1	1	1	2.8	2.8	2.8	73.525	689	689	12												1																			0.0026478
O15232	O15232	6	6	6	Matrilin-3	MATN3	sp|O15232|MATN3_HUMAN Matrilin-3 OS=Homo sapiens OX=9606 GN=MATN3 PE=1 SV=2	1	6	6	6	21.6	21.6	21.6	52.816	486	486	19.7												1				1	1					2		1	1						0
O15394	O15394	2	2	2	Neural cell adhesion molecule 2	NCAM2	sp|O15394|NCAM2_HUMAN Neural cell adhesion molecule 2 OS=Homo sapiens OX=9606 GN=NCAM2 PE=1 SV=2	1	2	2	2	4.5	4.5	4.5	93.045	837	837	26.5																										1	1				0
O15540	O15540	3	3	3	Fatty acid-binding protein, brain	FABP7	sp|O15540|FABP7_HUMAN Fatty acid-binding protein, brain OS=Homo sapiens OX=9606 GN=FABP7 PE=1 SV=3	1	3	3	3	37.1	37.1	37.1	14.889	132	132	12			1									1									1										0
O43184	O43184	2	2	2	Disintegrin and metalloproteinase domain-containing protein 12	ADAM12	sp|O43184|ADA12_HUMAN Disintegrin and metalloproteinase domain-containing protein 12 OS=Homo sapiens OX=9606 GN=ADAM12 PE=1 SV=3	1	2	2	2	3.7	3.7	3.7	99.541	909	909	19.3															2													1			0
O43278	O43278	4	4	4	Kunitz-type protease inhibitor 1	SPINT1	sp|O43278|SPIT1_HUMAN Kunitz-type protease inhibitor 1 OS=Homo sapiens OX=9606 GN=SPINT1 PE=1 SV=2	1	4	4	4	11	11	11	58.397	529	529	12.2		1		1													1		2												0
O43291	O43291	1	1	1	Kunitz-type protease inhibitor 2	SPINT2	sp|O43291|SPIT2_HUMAN Kunitz-type protease inhibitor 2 OS=Homo sapiens OX=9606 GN=SPINT2 PE=1 SV=2	1	1	1	1	4.8	4.8	4.8	28.228	252	252	13													1																		0.0087789
O43396	O43396	2	2	2	Thioredoxin-like protein 1	TXNL1	sp|O43396|TXNL1_HUMAN Thioredoxin-like protein 1 OS=Homo sapiens OX=9606 GN=TXNL1 PE=1 SV=3	1	2	2	2	5.9	5.9	5.9	32.251	289	289	11							1								1																0
O43399	O43399	1	1	1	Tumor protein D54	TPD52L2	sp|O43399|TPD54_HUMAN Tumor protein D54 OS=Homo sapiens OX=9606 GN=TPD52L2 PE=1 SV=2	1	1	1	1	7.3	7.3	7.3	22.237	206	206	16																1															0.0026408
O43490	O43490	5	5	5	Prominin-1	PROM1	sp|O43490|PROM1_HUMAN Prominin-1 OS=Homo sapiens OX=9606 GN=PROM1 PE=1 SV=1	1	5	5	5	8.2	8.2	8.2	97.201	865	865	13.8	1												2							1		1									0
O43491	O43491	1	1	1	Band 4.1-like protein 2	EPB41L2	sp|O43491|E41L2_HUMAN Band 4.1-like protein 2 OS=Homo sapiens OX=9606 GN=EPB41L2 PE=1 SV=1	1	1	1	1	2.3	2.3	2.3	112.59	1005	1005	16																1															0.001032
O43493	O43493	7	7	7	Trans-Golgi network integral membrane protein 2	TGOLN2	sp|O43493|TGON2_HUMAN Trans-Golgi network integral membrane protein 2 OS=Homo sapiens OX=9606 GN=TGOLN2 PE=1 SV=4	1	7	7	7	22.7	22.7	22.7	45.879	437	437	6.38			3	3								1						1													0
O43504	O43504	1	1	1	Ragulator complex protein LAMTOR5	LAMTOR5	sp|O43504|LTOR5_HUMAN Ragulator complex protein LAMTOR5 OS=Homo sapiens OX=9606 GN=LAMTOR5 PE=1 SV=1	1	1	1	1	22	22	22	9.6138	91	91	4				1																											0
O43505	O43505	2	2	2	Beta-1,4-glucuronyltransferase 1	B4GAT1	sp|O43505|B4GA1_HUMAN Beta-1,4-glucuronyltransferase 1 OS=Homo sapiens OX=9606 GN=B4GAT1 PE=1 SV=1	1	2	2	2	8.2	8.2	8.2	47.119	415	415	22.7																			1					1	1						0
O43707;P35609;Q08043;Q9H254	O43707	23;2;1;1	23;2;1;1	20;0;0;1	Alpha-actinin-4	ACTN4	sp|O43707|ACTN4_HUMAN Alpha-actinin-4 OS=Homo sapiens OX=9606 GN=ACTN4 PE=1 SV=2	4	23	23	20	31.9	31.9	28.2	104.85	911	911;894;901;2564	14.6	1		2		1						3	3	1	1	5		2	2	2		1	1		2			1				0
O43866	O43866	1	1	1	CD5 antigen-like	CD5L	sp|O43866|CD5L_HUMAN CD5 antigen-like OS=Homo sapiens OX=9606 GN=CD5L PE=1 SV=1	1	1	1	1	7.2	7.2	7.2	38.087	347	347	17																	1														0.0010846
O43895	O43895	5	5	5	Xaa-Pro aminopeptidase 2	XPNPEP2	sp|O43895|XPP2_HUMAN Xaa-Pro aminopeptidase 2 OS=Homo sapiens OX=9606 GN=XPNPEP2 PE=1 SV=3	1	5	5	5	12.5	12.5	12.5	75.624	674	674	15.4						2						1			1								3								0
O60234	O60234	1	1	1	Glia maturation factor gamma	GMFG	sp|O60234|GMFG_HUMAN Glia maturation factor gamma OS=Homo sapiens OX=9606 GN=GMFG PE=1 SV=1	1	1	1	1	12.7	12.7	12.7	16.801	142	142	15															1																0.0088212
O60245	O60245	2	2	2	Protocadherin-7	PCDH7	sp|O60245|PCDH7_HUMAN Protocadherin-7 OS=Homo sapiens OX=9606 GN=PCDH7 PE=1 SV=2	1	2	2	2	2.4	2.4	2.4	116.07	1069	1069	11.5											1	1																			0.0010428
O60279	O60279	2	2	2	Sushi domain-containing protein 5	SUSD5	sp|O60279|SUSD5_HUMAN Sushi domain-containing protein 5 OS=Homo sapiens OX=9606 GN=SUSD5 PE=1 SV=3	1	2	2	2	9.4	9.4	9.4	68.02	629	629	2	1		1																												0
O60353	O60353	1	1	1	Frizzled-6	FZD6	sp|O60353|FZD6_HUMAN Frizzled-6 OS=Homo sapiens OX=9606 GN=FZD6 PE=1 SV=2	1	1	1	1	1.1	1.1	1.1	79.291	706	706	11											1																				0.008965
O60437	O60437	18	18	18	Periplakin	PPL	sp|O60437|PEPL_HUMAN Periplakin OS=Homo sapiens OX=9606 GN=PPL PE=1 SV=4	1	18	18	18	13.7	13.7	13.7	204.74	1756	1756	14.1			1	1					1		2	2	2		3	1	1				2		2								0
O60462	O60462	2	2	2	Neuropilin-2	NRP2	sp|O60462|NRP2_HUMAN Neuropilin-2 OS=Homo sapiens OX=9606 GN=NRP2 PE=1 SV=3	1	2	2	2	5	5	5	104.83	931	931	23.5																						1			1						0
O60488	O60488	1	1	1	Long-chain-fatty-acid--CoA ligase 4	ACSL4	sp|O60488|ACSL4_HUMAN Long-chain-fatty-acid--CoA ligase 4 OS=Homo sapiens OX=9606 GN=ACSL4 PE=1 SV=2	1	1	1	1	2.1	2.1	2.1	79.187	711	711	3			1																												0
O60494	O60494	4	4	4	Cubilin	CUBN	sp|O60494|CUBN_HUMAN Cubilin OS=Homo sapiens OX=9606 GN=CUBN PE=1 SV=5	1	4	4	4	1.7	1.7	1.7	398.73	3623	3623	13						1						1	1								1										0
O60568	O60568	2	2	2	Procollagen-lysine,2-oxoglutarate 5-dioxygenase 3	PLOD3	sp|O60568|PLOD3_HUMAN Multifunctional procollagen lysine hydroxylase and glycosyltransferase LH3 OS=Homo sapiens OX=9606 GN=PLOD3 PE=1 SV=1	1	2	2	2	4.1	4.1	4.1	84.784	738	738	10.5										1	1																				0.0011299
O60664	O60664	5	5	5	Perilipin-3	PLIN3	sp|O60664|PLIN3_HUMAN Perilipin-3 OS=Homo sapiens OX=9606 GN=PLIN3 PE=1 SV=3	1	5	5	5	18.4	18.4	18.4	47.074	434	434	16				1								1		3	3													1	1		0
O60701	O60701	1	1	1	UDP-glucose 6-dehydrogenase	UGDH	sp|O60701|UGDH_HUMAN UDP-glucose 6-dehydrogenase OS=Homo sapiens OX=9606 GN=UGDH PE=1 SV=1	1	1	1	1	2.6	2.6	2.6	55.023	494	494	7							1																								0.0028222
O60784	O60784	1	1	1	Target of Myb protein 1	TOM1	sp|O60784|TOM1_HUMAN Target of Myb protein 1 OS=Homo sapiens OX=9606 GN=TOM1 PE=1 SV=2	1	1	1	1	3.3	3.3	3.3	53.818	492	492	14														1																	0.002893
Q99880;Q99879;Q99877;Q93079;Q8N257;Q5QNW6;Q16778;P62807;P58876;P57053;P33778;P23527;P06899;O60814	Q99880;Q99879;Q99877;Q93079;Q8N257;Q5QNW6;Q16778;P62807;P58876;P57053;P33778;P23527;P06899;O60814	1;1;1;1;1;1;1;1;1;1;1;1;1;1	1;1;1;1;1;1;1;1;1;1;1;1;1;1	1;1;1;1;1;1;1;1;1;1;1;1;1;1	Histone H2B type 1-L;Histone H2B type 1-M;Histone H2B type 1-N;Histone H2B type 1-H;Histone H2B type 3-B;Histone H2B type 2-F;Histone H2B type 2-E;Histone H2B type 1-C/E/F/G/I;Histone H2B type 1-D;Histone H2B type F-S;Histone H2B type 1-B;Histone H2B type 1-O;Histone H2B type 1-J;Histone H2B type 1-K	HIST1H2BL;HIST1H2BM;HIST1H2BN;HIST1H2BH;HIST3H2BB;HIST2H2BF;HIST2H2BE;HIST1H2BC;HIST1H2BD;H2BFS;HIST1H2BB;HIST1H2BO;HIST1H2BJ;HIST1H2BK	sp|Q99880|H2B1L_HUMAN Histone H2B type 1-L OS=Homo sapiens OX=9606 GN=H2BC13 PE=1 SV=3;sp|Q99879|H2B1M_HUMAN Histone H2B type 1-M OS=Homo sapiens OX=9606 GN=H2BC14 PE=1 SV=3;sp|Q99877|H2B1N_HUMAN Histone H2B type 1-N OS=Homo sapiens OX=9606 GN=H2BC15 PE=1	14	1	1	1	11.9	11.9	11.9	13.952	126	126;126;126;126;126;126;126;126;126;126;126;126;126;126	11											1																				0.001006
O60829	O60829	2	2	2	P antigen family member 4	PAGE4	sp|O60829|PAGE4_HUMAN P antigen family member 4 OS=Homo sapiens OX=9606 GN=PAGE4 PE=1 SV=1	1	2	2	2	14.7	14.7	14.7	11.153	102	102	4.5			1			1																									0
O60888	O60888	2	2	2	Protein CutA	CUTA	sp|O60888|CUTA_HUMAN Protein CutA OS=Homo sapiens OX=9606 GN=CUTA PE=1 SV=2	1	2	2	2	15.6	15.6	15.6	19.116	179	179	13.7												1	1			1															0
O75083	O75083	2	2	2	WD repeat-containing protein 1	WDR1	sp|O75083|WDR1_HUMAN WD repeat-containing protein 1 OS=Homo sapiens OX=9606 GN=WDR1 PE=1 SV=4	1	2	2	2	4	4	4	66.193	606	606	9						1						1																			0
O75094	O75094	1	1	1	Slit homolog 3 protein	SLIT3	sp|O75094|SLIT3_HUMAN Slit homolog 3 protein OS=Homo sapiens OX=9606 GN=SLIT3 PE=2 SV=3	1	1	1	1	0.7	0.7	0.7	167.71	1523	1523	1	1																														0.0027447
O75095	O75095	2	2	2	Multiple epidermal growth factor-like domains protein 6	MEGF6	sp|O75095|MEGF6_HUMAN Multiple epidermal growth factor-like domains protein 6 OS=Homo sapiens OX=9606 GN=MEGF6 PE=1 SV=4	1	2	2	2	2.3	2.3	2.3	161.18	1541	1541	3.5			1	1																											0
O75131	O75131	2	2	2	Copine-3	CPNE3	sp|O75131|CPNE3_HUMAN Copine-3 OS=Homo sapiens OX=9606 GN=CPNE3 PE=1 SV=1	1	2	2	2	4.7	4.7	4.7	60.13	537	537	18									1																		1				0.0010526
O75144	O75144	2	2	2	ICOS ligand	ICOSLG	sp|O75144|ICOSL_HUMAN ICOS ligand OS=Homo sapiens OX=9606 GN=ICOSLG PE=1 SV=2	1	2	2	2	9.3	9.3	9.3	33.348	302	302	13													2																		0
O75173	O75173	1	1	1	A disintegrin and metalloproteinase with thrombospondin motifs 4	ADAMTS4	sp|O75173|ATS4_HUMAN A disintegrin and metalloproteinase with thrombospondin motifs 4 OS=Homo sapiens OX=9606 GN=ADAMTS4 PE=1 SV=3	1	1	1	1	3.1	3.1	3.1	90.196	837	837	1	1																														0
O75223	O75223	3	3	3	Gamma-glutamylcyclotransferase	GGCT	sp|O75223|GGCT_HUMAN Gamma-glutamylcyclotransferase OS=Homo sapiens OX=9606 GN=GGCT PE=1 SV=1	1	3	3	3	22.3	22.3	22.3	21.007	188	188	12				1										1				1													0
O75309	O75309	1	1	1	Cadherin-16	CDH16	sp|O75309|CAD16_HUMAN Cadherin-16 OS=Homo sapiens OX=9606 GN=CDH16 PE=2 SV=1	1	1	1	1	2.3	2.3	2.3	89.922	829	829	28																												1			0.0010132
O75326	O75326	4	4	4	Semaphorin-7A	SEMA7A	sp|O75326|SEM7A_HUMAN Semaphorin-7A OS=Homo sapiens OX=9606 GN=SEMA7A PE=1 SV=1	1	4	4	4	11.1	11.1	11.1	74.823	666	666	12.5		2												1	1				1				1								0
O75339	O75339	2	2	2	Cartilage intermediate layer protein 1;Cartilage intermediate layer protein 1 C1;Cartilage intermediate layer protein 1 C2	CILP	sp|O75339|CILP1_HUMAN Cartilage intermediate layer protein 1 OS=Homo sapiens OX=9606 GN=CILP PE=1 SV=4	1	2	2	2	3	3	3	132.56	1184	1184	20															1										1						0
O75340	O75340	1	1	1	Programmed cell death protein 6	PDCD6	sp|O75340|PDCD6_HUMAN Programmed cell death protein 6 OS=Homo sapiens OX=9606 GN=PDCD6 PE=1 SV=1	1	1	1	1	6.8	6.8	6.8	21.868	191	191	13													1																		0.0011338
O75347	O75347	1	1	1	Tubulin-specific chaperone A	TBCA	sp|O75347|TBCA_HUMAN Tubulin-specific chaperone A OS=Homo sapiens OX=9606 GN=TBCA PE=1 SV=3	1	1	1	1	16.7	16.7	16.7	12.855	108	108	5					1																										0.001001
O75367	O75367	1	1	1	Core histone macro-H2A.1	H2AFY	sp|O75367|H2AY_HUMAN Core histone macro-H2A.1 OS=Homo sapiens OX=9606 GN=MACROH2A1 PE=1 SV=4	1	1	1	1	5.6	5.6	5.6	39.617	372	372	27																											1				0
O75368	O75368	2	2	2	SH3 domain-binding glutamic acid-rich-like protein	SH3BGRL	sp|O75368|SH3L1_HUMAN SH3 domain-binding glutamic acid-rich-like protein OS=Homo sapiens OX=9606 GN=SH3BGRL PE=1 SV=1	1	2	2	2	24.6	24.6	24.6	12.774	114	114	14												1				1															0
O75369	O75369	13	13	13	Filamin-B	FLNB	sp|O75369|FLNB_HUMAN Filamin-B OS=Homo sapiens OX=9606 GN=FLNB PE=1 SV=2	1	13	13	13	8.7	8.7	8.7	278.16	2602	2602	15.5	2	1				1							1	3	2						1	2		1	2				1		0
P38159;O75526;Q96E39;Q8N7X1	P38159;O75526;Q96E39;Q8N7X1	2;2;1;1	2;2;1;1	2;2;1;1	RNA-binding motif protein, X chromosome;RNA-binding motif protein, X chromosome, N-terminally processed;RNA-binding motif protein, X-linked-like-2;RNA binding motif protein, X-linked-like-1;RNA-binding motif protein, X-linked-like-3	RBMX;RBMXL2;RBMXL1;RBMXL3	sp|P38159|RBMX_HUMAN RNA-binding motif protein, X chromosome OS=Homo sapiens OX=9606 GN=RBMX PE=1 SV=3;sp|O75526|RMXL2_HUMAN RNA-binding motif protein, X-linked-like-2 OS=Homo sapiens OX=9606 GN=RBMXL2 PE=1 SV=3;sp|Q96E39|RMXL1_HUMAN RNA binding motif prot	4	2	2	2	5.6	5.6	5.6	42.331	391	391;392;390;1067	8	1														1																0.0010515
O75629	O75629	1	1	1	Protein CREG1	CREG1	sp|O75629|CREG1_HUMAN Protein CREG1 OS=Homo sapiens OX=9606 GN=CREG1 PE=1 SV=1	1	1	1	1	9.5	9.5	9.5	24.074	220	220	14														1																	0.0042409
O75781	O75781	1	1	1	Paralemmin-1	PALM	sp|O75781|PALM_HUMAN Paralemmin-1 OS=Homo sapiens OX=9606 GN=PALM PE=1 SV=2	1	1	1	1	4.9	4.9	4.9	42.075	387	387	12												1																			0.0019881
O75821	O75821	1	1	1	Eukaryotic translation initiation factor 3 subunit G	EIF3G	sp|O75821|EIF3G_HUMAN Eukaryotic translation initiation factor 3 subunit G OS=Homo sapiens OX=9606 GN=EIF3G PE=1 SV=2	1	1	1	1	5	5	5	35.611	320	320	11											1																				0.0027599
O75841	O75841	2	2	2	Uroplakin-1b	UPK1B	sp|O75841|UPK1B_HUMAN Uroplakin-1b OS=Homo sapiens OX=9606 GN=UPK1B PE=1 SV=5	1	2	2	2	11.5	11.5	11.5	29.643	260	260	6.5				1					1																						0.0011403
O75874	O75874	3	3	3	Isocitrate dehydrogenase [NADP] cytoplasmic	IDH1	sp|O75874|IDHC_HUMAN Isocitrate dehydrogenase [NADP] cytoplasmic OS=Homo sapiens OX=9606 GN=IDH1 PE=1 SV=2	1	3	3	3	9.7	9.7	9.7	46.659	414	414	10.5		2																	2												0
O75882	O75882	14	14	14	Attractin	ATRN	sp|O75882|ATRN_HUMAN Attractin OS=Homo sapiens OX=9606 GN=ATRN PE=1 SV=2	1	14	14	14	15.2	15.2	15.2	158.54	1429	1429	17.7		1	1	1			2				1	2		1	3	2		1			2	1				1			6	1	0
O75955	O75955	2	2	2	Flotillin-1	FLOT1	sp|O75955|FLOT1_HUMAN Flotillin-1 OS=Homo sapiens OX=9606 GN=FLOT1 PE=1 SV=3	1	2	2	2	6.1	6.1	6.1	47.355	427	427	7.5	1													1																	0.0010406
O76070	O76070	1	1	1	Gamma-synuclein	SNCG	sp|O76070|SYUG_HUMAN Gamma-synuclein OS=Homo sapiens OX=9606 GN=SNCG PE=1 SV=2	1	1	1	1	12.6	12.6	12.6	13.331	127	127	15															1																0
O76076	O76076	2	2	2	WNT1-inducible-signaling pathway protein 2	WISP2	sp|O76076|CCN5_HUMAN CCN family member 5 OS=Homo sapiens OX=9606 GN=CCN5 PE=1 SV=1	1	2	2	2	11.6	11.6	11.6	26.825	250	250	25																							1				1				0
O94760	O94760	2	2	2	N(G),N(G)-dimethylarginine dimethylaminohydrolase 1	DDAH1	sp|O94760|DDAH1_HUMAN N(G),N(G)-dimethylarginine dimethylaminohydrolase 1 OS=Homo sapiens OX=9606 GN=DDAH1 PE=1 SV=3	1	2	2	2	13	13	13	31.121	285	285	10.5								1					1																		0.0010363
O94769	O94769	2	2	2	Extracellular matrix protein 2	ECM2	sp|O94769|ECM2_HUMAN Extracellular matrix protein 2 OS=Homo sapiens OX=9606 GN=ECM2 PE=2 SV=1	1	2	2	2	4.1	4.1	4.1	79.788	699	699	17.7															2								1								0
O94772	O94772	2	2	2	Lymphocyte antigen 6H	LY6H	sp|O94772|LY6H_HUMAN Lymphocyte antigen 6H OS=Homo sapiens OX=9606 GN=LY6H PE=1 SV=1	1	2	2	2	17.1	17.1	17.1	14.669	140	140	11				1														1													0.0011136
O94832	O94832	2	2	2	Unconventional myosin-Id	MYO1D	sp|O94832|MYO1D_HUMAN Unconventional myosin-Id OS=Homo sapiens OX=9606 GN=MYO1D PE=1 SV=2	1	2	2	2	3.4	3.4	3.4	116.2	1006	1006	8			1										1																		0
O94856	O94856	1	1	1	Neurofascin	NFASC	sp|O94856|NFASC_HUMAN Neurofascin OS=Homo sapiens OX=9606 GN=NFASC PE=1 SV=4	1	1	1	1	1	1	1	150.02	1347	1347	9									1																						0
O94907;Q9UBU2	O94907	4;1	4;1	4;1	Dickkopf-related protein 1	DKK1	sp|O94907|DKK1_HUMAN Dickkopf-related protein 1 OS=Homo sapiens OX=9606 GN=DKK1 PE=1 SV=1	2	4	4	4	18	18	18	28.671	266	266;259	16.2			1										1										1			1					0
O94910	O94910	5	5	5	Latrophilin-1	LPHN1	sp|O94910|AGRL1_HUMAN Adhesion G protein-coupled receptor L1 OS=Homo sapiens OX=9606 GN=ADGRL1 PE=1 SV=1	1	5	5	5	6.1	6.1	6.1	162.71	1474	1474	21.2													1					1						2			1				0
O94919	O94919	4	4	4	Endonuclease domain-containing 1 protein	ENDOD1	sp|O94919|ENDD1_HUMAN Endonuclease domain-containing 1 protein OS=Homo sapiens OX=9606 GN=ENDOD1 PE=1 SV=2	1	4	4	4	8.6	8.6	8.6	55.016	500	500	13											1	2					1														0
O94985	O94985	6	6	6	Calsyntenin-1;Soluble Alc-alpha;CTF1-alpha	CLSTN1	sp|O94985|CSTN1_HUMAN Calsyntenin-1 OS=Homo sapiens OX=9606 GN=CLSTN1 PE=1 SV=1	1	6	6	6	8.8	8.8	8.8	109.79	981	981	11.4	2	1									1	1	1												1	1					0
O95171	O95171	5	5	5	Sciellin	SCEL	sp|O95171|SCEL_HUMAN Sciellin OS=Homo sapiens OX=9606 GN=SCEL PE=1 SV=2	1	5	5	5	10.2	10.2	10.2	77.551	688	688	9.8			1							1	1	1	1																		0
O95274	O95274	1	1	1	Ly6/PLAUR domain-containing protein 3	LYPD3	sp|O95274|LYPD3_HUMAN Ly6/PLAUR domain-containing protein 3 OS=Homo sapiens OX=9606 GN=LYPD3 PE=1 SV=2	1	1	1	1	5.5	5.5	5.5	35.97	346	346	29																													2		0
O95336	O95336	5	5	5	6-phosphogluconolactonase	PGLS	sp|O95336|6PGL_HUMAN 6-phosphogluconolactonase OS=Homo sapiens OX=9606 GN=PGLS PE=1 SV=2	1	5	5	5	26.7	26.7	26.7	27.547	258	258	6.5	2	1	1									1								1											0
O95433	O95433	2	2	2	Activator of 90 kDa heat shock protein ATPase homolog 1	AHSA1	sp|O95433|AHSA1_HUMAN Activator of 90 kDa heat shock protein ATPase homolog 1 OS=Homo sapiens OX=9606 GN=AHSA1 PE=1 SV=1	1	2	2	2	10.1	10.1	10.1	38.274	338	338	11.5							1									1															0
O95445	O95445	1	1	1	Apolipoprotein M	APOM	sp|O95445|APOM_HUMAN Apolipoprotein M OS=Homo sapiens OX=9606 GN=APOM PE=1 SV=2	1	1	1	1	6.9	6.9	6.9	21.253	188	188	1	2																														0.0026858
O95450	O95450	2	2	2	A disintegrin and metalloproteinase with thrombospondin motifs 2	ADAMTS2	sp|O95450|ATS2_HUMAN A disintegrin and metalloproteinase with thrombospondin motifs 2 OS=Homo sapiens OX=9606 GN=ADAMTS2 PE=2 SV=2	1	2	2	2	3.4	3.4	3.4	134.75	1211	1211	4.2			1	2	2																										0
O95460	O95460	2	2	2	Matrilin-4	MATN4	sp|O95460|MATN4_HUMAN Matrilin-4 OS=Homo sapiens OX=9606 GN=MATN4 PE=1 SV=3	1	2	2	2	4.2	4.2	4.2	68.486	622	622	11											2																				0
O95467	O95467	1	1	1	Neuroendocrine secretory protein 55;LHAL tetrapeptide;GPIPIRRH peptide	GNAS	sp|O95467|GNAS3_HUMAN Neuroendocrine secretory protein 55 OS=Homo sapiens OX=9606 GN=GNAS PE=2 SV=1	1	1	1	1	4.5	4.5	4.5	28.028	245	245	17												1	1	1															1		0
O95490	O95490	2	2	2	Latrophilin-2	LPHN2	sp|O95490|AGRL2_HUMAN Adhesion G protein-coupled receptor L2 OS=Homo sapiens OX=9606 GN=ADGRL2 PE=1 SV=2	1	2	2	2	2.1	2.1	2.1	163.35	1459	1459	14												1				1															0
O95497	O95497	2	2	2	Pantetheinase	VNN1	sp|O95497|VNN1_HUMAN Pantetheinase OS=Homo sapiens OX=9606 GN=VNN1 PE=1 SV=2	1	2	2	2	6.2	6.2	6.2	57.011	513	513	19														1										1							0
O95633	O95633	8	8	8	Follistatin-related protein 3	FSTL3	sp|O95633|FSTL3_HUMAN Follistatin-related protein 3 OS=Homo sapiens OX=9606 GN=FSTL3 PE=1 SV=1	1	8	8	8	31.6	31.6	31.6	27.663	263	263	11.6		2	1				1	1		1	47	8	1	1									1			1	1			1	0
O95833	O95833	2	2	2	Chloride intracellular channel protein 3	CLIC3	sp|O95833|CLIC3_HUMAN Chloride intracellular channel protein 3 OS=Homo sapiens OX=9606 GN=CLIC3 PE=1 SV=2	1	2	2	2	17.4	17.4	17.4	26.648	236	236	7.5				1							1																				0
O95834	O95834	2	2	2	Echinoderm microtubule-associated protein-like 2	EML2	sp|O95834|EMAL2_HUMAN Echinoderm microtubule-associated protein-like 2 OS=Homo sapiens OX=9606 GN=EML2 PE=1 SV=1	1	2	2	2	5.4	5.4	5.4	70.678	649	649	13.5													1	1																	0
O95841	O95841	2	2	2	Angiopoietin-related protein 1	ANGPTL1	sp|O95841|ANGL1_HUMAN Angiopoietin-related protein 1 OS=Homo sapiens OX=9606 GN=ANGPTL1 PE=2 SV=1	1	2	2	2	4.9	4.9	4.9	56.719	491	491	12			1																		1										0.0011223
O95861	O95861	2	2	2	3(2),5-bisphosphate nucleotidase 1	BPNT1	sp|O95861|BPNT1_HUMAN 3(2),5-bisphosphate nucleotidase 1 OS=Homo sapiens OX=9606 GN=BPNT1 PE=1 SV=1	1	2	2	2	10.4	10.4	10.4	33.392	308	308	4		1				1																									0.0010277
O95865	O95865	3	3	3	N(G),N(G)-dimethylarginine dimethylaminohydrolase 2	DDAH2	sp|O95865|DDAH2_HUMAN N(G),N(G)-dimethylarginine dimethylaminohydrolase 2 OS=Homo sapiens OX=9606 GN=DDAH2 PE=1 SV=1	1	3	3	3	18.6	18.6	18.6	29.644	285	285	18.6				1							1															3					0
O95867	O95867	1	1	1	Lymphocyte antigen 6 complex locus protein G6c	LY6G6C	sp|O95867|LY66C_HUMAN Lymphocyte antigen 6 complex locus protein G6c OS=Homo sapiens OX=9606 GN=LY6G6C PE=1 SV=1	1	1	1	1	12.8	12.8	12.8	13.821	125	125	2		1																													0.0088638
O95881	O95881	1	1	1	Thioredoxin domain-containing protein 12	TXNDC12	sp|O95881|TXD12_HUMAN Thioredoxin domain-containing protein 12 OS=Homo sapiens OX=9606 GN=TXNDC12 PE=1 SV=1	1	1	1	1	8.7	8.7	8.7	19.206	172	172	14														1																	1
O95965	O95965	1	1	1	Integrin beta-like protein 1	ITGBL1	sp|O95965|ITGBL_HUMAN Integrin beta-like protein 1 OS=Homo sapiens OX=9606 GN=ITGBL1 PE=2 SV=1	1	1	1	1	2.4	2.4	2.4	53.921	494	494	13													1																		0
O95967	O95967	4	4	4	EGF-containing fibulin-like extracellular matrix protein 2	EFEMP2	sp|O95967|FBLN4_HUMAN EGF-containing fibulin-like extracellular matrix protein 2 OS=Homo sapiens OX=9606 GN=EFEMP2 PE=1 SV=3	1	4	4	4	9.7	9.7	9.7	49.405	443	443	13											2	1		1			1														0
P00338	P00338	1	1	1	L-lactate dehydrogenase A chain	LDHA	sp|P00338|LDHA_HUMAN L-lactate dehydrogenase A chain OS=Homo sapiens OX=9606 GN=LDHA PE=1 SV=2	1	1	1	1	6.3	6.3	6.3	36.688	332	332	13													1																		0.0028517
P00390	P00390	2	2	2	Glutathione reductase, mitochondrial	GSR	sp|P00390|GSHR_HUMAN Glutathione reductase, mitochondrial OS=Homo sapiens OX=9606 GN=GSR PE=1 SV=2	1	2	2	2	4.8	4.8	4.8	56.256	522	522	15.5										1											1										0
P00441	P00441	4	4	4	Superoxide dismutase [Cu-Zn]	SOD1	sp|P00441|SODC_HUMAN Superoxide dismutase [Cu-Zn] OS=Homo sapiens OX=9606 GN=SOD1 PE=1 SV=2	1	4	4	4	62.3	62.3	62.3	15.936	154	154	14.6									2	1	2	2	1											1	2						0
P00450;CON__ENSEMBL:ENSBTAP00000031900	P00450	51;3	51;3	51;3	Ceruloplasmin	CP	sp|P00450|CERU_HUMAN Ceruloplasmin OS=Homo sapiens OX=9606 GN=CP PE=1 SV=1	2	51	51	51	54.2	54.2	54.2	122.2	1065	1065;1064	13.5	1	35	21	30	4	8	7	2	3		15	20	6	25	20	1	6	2	3	1	14	9	16	16	4	14	6	2	8	6	0
P00488	P00488	2	2	2	Coagulation factor XIII A chain	F13A1	sp|P00488|F13A_HUMAN Coagulation factor XIII A chain OS=Homo sapiens OX=9606 GN=F13A1 PE=1 SV=4	1	2	2	2	3.8	3.8	3.8	83.266	732	732	12.5												1	1																		0.0011274
P00491	P00491	1	1	1	Purine nucleoside phosphorylase	PNP	sp|P00491|PNPH_HUMAN Purine nucleoside phosphorylase OS=Homo sapiens OX=9606 GN=PNP PE=1 SV=2	1	1	1	1	6.2	6.2	6.2	32.118	289	289	1	2																														0.0028143
P00533	P00533	2	2	2	Epidermal growth factor receptor	EGFR	sp|P00533|EGFR_HUMAN Epidermal growth factor receptor OS=Homo sapiens OX=9606 GN=EGFR PE=1 SV=2	1	2	2	2	2.3	2.3	2.3	134.28	1210	1210	14.5										1									1												0.0011481
P00558;P07205	P00558	7;2	7;2	7;2	Phosphoglycerate kinase 1	PGK1	sp|P00558|PGK1_HUMAN Phosphoglycerate kinase 1 OS=Homo sapiens OX=9606 GN=PGK1 PE=1 SV=3	2	7	7	7	34.8	34.8	34.8	44.614	417	417;417	19.1										1	1							1	1					1	1		1				0
P00734;CON__P00735	P00734	14;2	14;2	14;2	Prothrombin;Activation peptide fragment 1;Activation peptide fragment 2;Thrombin light chain;Thrombin heavy chain	F2	sp|P00734|THRB_HUMAN Prothrombin OS=Homo sapiens OX=9606 GN=F2 PE=1 SV=2	2	14	14	14	34.1	34.1	34.1	70.036	622	622;625	16.9	2	3	5			1	1	1			1	1			1						3	16	7	1		2			1	1	0
P00736	P00736	2	2	2	Complement C1r subcomponent;Complement C1r subcomponent heavy chain;Complement C1r subcomponent light chain	C1R	sp|P00736|C1R_HUMAN Complement C1r subcomponent OS=Homo sapiens OX=9606 GN=C1R PE=1 SV=2	1	2	2	2	3.8	3.8	3.8	80.118	705	705	19.7													1										2								0.0010438
P00738	P00738	13	13	9	Haptoglobin;Haptoglobin alpha chain;Haptoglobin beta chain	HP	sp|P00738|HPT_HUMAN Haptoglobin OS=Homo sapiens OX=9606 GN=HP PE=1 SV=1	1	13	13	9	37.4	37.4	26.6	45.205	406	406	13.9		2		3								1	3		1	1					1	1	3			1					0
P00739	P00739	7	3	3	Haptoglobin-related protein	HPR	sp|P00739|HPTR_HUMAN Haptoglobin-related protein OS=Homo sapiens OX=9606 GN=HPR PE=2 SV=2	1	7	3	3	29.6	17	17	39.029	348	348	16												2	1														1				0
P00742	P00742	3	3	3	Coagulation factor X;Factor X light chain;Factor X heavy chain;Activated factor Xa heavy chain	F10	sp|P00742|FA10_HUMAN Coagulation factor X OS=Homo sapiens OX=9606 GN=F10 PE=1 SV=2	1	3	3	3	7.6	7.6	7.6	54.731	488	488	9.67				1								1	1																		0
P00746	P00746	4	4	4	Complement factor D	CFD	sp|P00746|CFAD_HUMAN Complement factor D OS=Homo sapiens OX=9606 GN=CFD PE=1 SV=5	1	4	4	4	32.4	32.4	32.4	27.033	253	253	18						1							1	2					1											2	0
P00747;CON__P06868;Q02325	P00747	25;1;1	25;1;1	25;1;1	Plasminogen;Plasmin heavy chain A;Activation peptide;Angiostatin;Plasmin heavy chain A, short form;Plasmin light chain B	PLG	sp|P00747|PLMN_HUMAN Plasminogen OS=Homo sapiens OX=9606 GN=PLG PE=1 SV=2	3	25	25	25	41.4	41.4	41.4	90.568	810	810;812;96	16.8	2	2	1			1	2		1		3	1	1	3	1			2	3		1		2	3	4			2	4		0
P00748	P00748	6	6	6	Coagulation factor XII;Coagulation factor XIIa heavy chain;Beta-factor XIIa part 1;Coagulation factor XIIa light chain	F12	sp|P00748|FA12_HUMAN Coagulation factor XII OS=Homo sapiens OX=9606 GN=F12 PE=1 SV=3	1	6	6	6	18.9	18.9	18.9	67.791	615	615	12.2	2	1									1	1	2	1											1					1	0
P00751	P00751	11	11	11	Complement factor B;Complement factor B Ba fragment;Complement factor B Bb fragment	CFB	sp|P00751|CFAB_HUMAN Complement factor B OS=Homo sapiens OX=9606 GN=CFB PE=1 SV=2	1	11	11	11	21.2	21.2	21.2	85.532	764	764	12.7	2		1			1	2			1	1	1	1	1	1						1	1								2	0
P00797	P00797	1	1	1	Renin	REN	sp|P00797|RENI_HUMAN Renin OS=Homo sapiens OX=9606 GN=REN PE=1 SV=1	1	1	1	1	3.9	3.9	3.9	45.057	406	406	11											1																				0.0027174
P00915	P00915	6	6	6	Carbonic anhydrase 1	CA1	sp|P00915|CAH1_HUMAN Carbonic anhydrase 1 OS=Homo sapiens OX=9606 GN=CA1 PE=1 SV=2	1	6	6	6	39.5	39.5	39.5	28.87	261	261	9.86		4	5	1								1	1	4	2	2							1	1							0
P00995	P00995	1	1	1	Pancreatic secretory trypsin inhibitor	SPINK1	sp|P00995|ISK1_HUMAN Serine protease inhibitor Kazal-type 1 OS=Homo sapiens OX=9606 GN=SPINK1 PE=1 SV=2	1	1	1	1	30.4	30.4	30.4	8.5067	79	79	21																					1										0.0010684
P01008;CON__P41361	P01008	19;1	19;1	19;1	Antithrombin-III	SERPINC1	sp|P01008|ANT3_HUMAN Antithrombin-III OS=Homo sapiens OX=9606 GN=SERPINC1 PE=1 SV=1	2	19	19	19	45.9	45.9	45.9	52.602	464	464;465	14.4	6	11	4	2	4	15	13	3	1	1	13	12	14	23	8	6	7	14	11	12	10	14	17		6	1		1	3	2	0
P01009;REV__Q7UI51;P20848	P01009	37;1;1	37;1;1	37;1;1	Alpha-1-antitrypsin;Short peptide from AAT	SERPINA1	sp|P01009|A1AT_HUMAN Alpha-1-antitrypsin OS=Homo sapiens OX=9606 GN=SERPINA1 PE=1 SV=3	3	37	37	37	62	62	62	46.736	418	418;527;420	11.4	27	54	90	44	46	61	42	18	8	3	36	20	13	15	6	7	24	18	10	19	26	24	33	23	6	10	5	10	9	18	0
P01011	P01011	18	18	18	Alpha-1-antichymotrypsin;Alpha-1-antichymotrypsin His-Pro-less	SERPINA3	sp|P01011|AACT_HUMAN Alpha-1-antichymotrypsin OS=Homo sapiens OX=9606 GN=SERPINA3 PE=1 SV=2	1	18	18	18	37.4	37.4	37.4	47.65	423	423	15.6	4	27	3	1		15	1				2		2	20	11	3	1	4	19	10	6	3	6	12	15	16		1	1	2	0
P01019	P01019	12	12	12	Angiotensinogen;Angiotensin-1;Angiotensin-2;Angiotensin-3;Angiotensin-4;Angiotensin 1-9;Angiotensin 1-7;Angiotensin 1-5;Angiotensin 1-4	AGT	sp|P01019|ANGT_HUMAN Angiotensinogen OS=Homo sapiens OX=9606 GN=AGT PE=1 SV=1	1	12	12	12	28.5	28.5	28.5	53.154	485	485	11.4	4	8	2			5	1		1	1	1	1	4	5	4	2	1				2		2	1	2				1	1	0
P01023;CON__ENSEMBL:ENSBTAP00000024146	P01023	20;2	20;2	20;2	Alpha-2-macroglobulin	A2M	sp|P01023|A2MG_HUMAN Alpha-2-macroglobulin OS=Homo sapiens OX=9606 GN=A2M PE=1 SV=3	2	20	20	20	23.1	23.1	23.1	163.29	1474	1474;1477	15.6		1		1				5			4	8	2									2	3	3	1	3				1	0
P01024;CON__Q2UVX4	P01024	53;5	53;5	53;5	Complement C3;Complement C3 beta chain;C3-beta-c;Complement C3 alpha chain;C3a anaphylatoxin;Acylation stimulating protein;Complement C3b alpha chain;Complement C3c alpha chain fragment 1;Complement C3dg fragment;Complement C3g fragment;Complement C3d fragment;Complement C3f fragment;Complement C3c alpha chain fragment 2	C3	sp|P01024|CO3_HUMAN Complement C3 OS=Homo sapiens OX=9606 GN=C3 PE=1 SV=2	2	53	53	53	40.4	40.4	40.4	187.15	1663	1663;1662	10.3	1	43	24	4	11	24	7	1	2		2	5	5	10	6	3	5	4	8	3	9	3	8	5	4		1	4	1	1	0
P01031	P01031	2	2	2	Complement C5;Complement C5 beta chain;Complement C5 alpha chain;C5a anaphylatoxin;Complement C5 alpha chain	C5	sp|P01031|CO5_HUMAN Complement C5 OS=Homo sapiens OX=9606 GN=C5 PE=1 SV=4	1	2	2	2	1.4	1.4	1.4	188.3	1676	1676	7.5	1													1																	0
P01033	P01033	3	3	3	Metalloproteinase inhibitor 1	TIMP1	sp|P01033|TIMP1_HUMAN Metalloproteinase inhibitor 1 OS=Homo sapiens OX=9606 GN=TIMP1 PE=1 SV=1	1	3	3	3	23.2	23.2	23.2	23.171	207	207	3.83		3	2								1																				0
P01034	P01034	4	4	4	Cystatin-C	CST3	sp|P01034|CYTC_HUMAN Cystatin-C OS=Homo sapiens OX=9606 GN=CST3 PE=1 SV=1	1	4	4	4	31.5	31.5	31.5	15.799	146	146	20.5												2									2							1	1		0
P01042	P01042	15	15	15	Kininogen-1;Kininogen-1 heavy chain;T-kinin;Bradykinin;Lysyl-bradykinin;Kininogen-1 light chain;Low molecular weight growth-promoting factor	KNG1	sp|P01042|KNG1_HUMAN Kininogen-1 OS=Homo sapiens OX=9606 GN=KNG1 PE=1 SV=2	1	15	15	15	26.9	26.9	26.9	71.957	644	644	16	1	3	2				1		1	1	4	2						1				1		10	1	1			2		0
P01127	P01127	1	1	1	Platelet-derived growth factor subunit B	PDGFB	sp|P01127|PDGFB_HUMAN Platelet-derived growth factor subunit B OS=Homo sapiens OX=9606 GN=PDGFB PE=1 SV=1	1	1	1	1	5	5	5	27.283	241	241	18																		1													0.0026714
P01130	P01130	2	2	2	Low-density lipoprotein receptor	LDLR	sp|P01130|LDLR_HUMAN Low-density lipoprotein receptor OS=Homo sapiens OX=9606 GN=LDLR PE=1 SV=1	1	2	2	2	3.5	3.5	3.5	95.375	860	860	10					1										1																0
P01178;P01185	P01178;P01185	1;1	1;1	1;1	Oxytocin-neurophysin 1;Oxytocin;Neurophysin 1;Vasopressin-neurophysin 2-copeptin;Arg-vasopressin;Neurophysin 2;Copeptin	OXT;AVP	sp|P01178|NEU1_HUMAN Oxytocin-neurophysin 1 OS=Homo sapiens OX=9606 GN=OXT PE=1 SV=1;sp|P01185|NEU2_HUMAN Vasopressin-neurophysin 2-copeptin OS=Homo sapiens OX=9606 GN=AVP PE=1 SV=2	2	1	1	1	12.8	12.8	12.8	12.722	125	125;164	13													1																		0
P01210	P01210	1	1	1	Proenkephalin-A;Synenkephalin;Met-enkephalin;PENK(114-133);PENK(143-183);Met-enkephalin-Arg-Gly-Leu;Leu-enkephalin;PENK(237-258);Met-enkephalin-Arg-Phe	PENK	sp|P01210|PENK_HUMAN Proenkephalin-A OS=Homo sapiens OX=9606 GN=PENK PE=1 SV=1	1	1	1	1	7.1	7.1	7.1	30.787	267	267	12												1																			0.00271
P01236	P01236	6	6	6	Prolactin	PRL	sp|P01236|PRL_HUMAN Prolactin OS=Homo sapiens OX=9606 GN=PRL PE=1 SV=1	1	6	6	6	48.5	48.5	48.5	25.876	227	227	14.3			3	1											1		1				1	1	3								0
P01344	P01344	4	4	4	Insulin-like growth factor II;Insulin-like growth factor II;Insulin-like growth factor II Ala-25 Del;Preptin	IGF2	sp|P01344|IGF2_HUMAN Insulin-like growth factor II OS=Homo sapiens OX=9606 GN=IGF2 PE=1 SV=1	1	4	4	4	19.4	19.4	19.4	20.14	180	180	17.5											1			1							1			1							0
P01591	P01591	3	3	3	Immunoglobulin J chain	IGJ	sp|P01591|IGJ_HUMAN Immunoglobulin J chain OS=Homo sapiens OX=9606 GN=JCHAIN PE=1 SV=4	1	3	3	3	24.5	24.5	24.5	18.098	159	159	10.5							1			1		1	1																		0
P01594;P01593	P01594;P01593	1;1	1;1	1;1	Ig kappa chain V-I region AU;Ig kappa chain V-I region AG		sp|P01594|KV133_HUMAN Immunoglobulin kappa variable 1-33 OS=Homo sapiens OX=9606 GN=IGKV1-33 PE=1 SV=2;sp|P01593|KVD33_HUMAN Immunoglobulin kappa variable 1D-33 OS=Homo sapiens OX=9606 GN=IGKV1D-33 PE=1 SV=2	2	1	1	1	13.7	13.7	13.7	12.848	117	117;117	23.7	2																										2	2	1	4	0
P01599	P01599	2	2	1	Ig kappa chain V-I region Gal		sp|P01599|KV117_HUMAN Immunoglobulin kappa variable 1-17 OS=Homo sapiens OX=9606 GN=IGKV1-17 PE=1 SV=2	1	2	2	1	23.1	23.1	12.8	12.778	117	117	13.5						2															2										0
P01601	P01601	1	1	1	Ig kappa chain V-I region HK101		sp|P01601|KVD16_HUMAN Immunoglobulin kappa variable 1D-16 OS=Homo sapiens OX=9606 GN=IGKV1D-16 PE=3 SV=2	1	1	1	1	13.7	13.7	13.7	12.73	117	117	19																			1												0
P01602	P01602	1	1	1	Ig kappa chain V-I region HK102	IGKV1-5	sp|P01602|KV105_HUMAN Immunoglobulin kappa variable 1-5 OS=Homo sapiens OX=9606 GN=IGKV1-5 PE=1 SV=2	1	1	1	1	9.4	9.4	9.4	12.781	117	117	13													1																		0.002907
P01624;A0A0C4DH55	P01624	3;1	3;1	0;0	Ig kappa chain V-III region POM		sp|P01624|KV315_HUMAN Immunoglobulin kappa variable 3-15 OS=Homo sapiens OX=9606 GN=IGKV3-15 PE=1 SV=2	2	3	3	0	26.1	26.1	0	12.496	115	115;119	16.4													2	1							2										0
P01700	P01700	1	1	1	Ig lambda chain V-I region HA		sp|P01700|LV147_HUMAN Immunoglobulin lambda variable 1-47 OS=Homo sapiens OX=9606 GN=IGLV1-47 PE=1 SV=2	1	1	1	1	11.1	11.1	11.1	12.283	117	117	13												4		2	1																0
P01703	P01703	1	1	1	Ig lambda chain V-I region NEWM		sp|P01703|LV140_HUMAN Immunoglobulin lambda variable 1-40 OS=Homo sapiens OX=9606 GN=IGLV1-40 PE=1 SV=2	1	1	1	1	13.6	13.6	13.6	12.301	118	118	19																			1												0.0087859
P01721	P01721	1	1	1	Ig lambda chain V-VI region AR		sp|P01721|LV657_HUMAN Immunoglobulin lambda variable 6-57 OS=Homo sapiens OX=9606 GN=IGLV6-57 PE=1 SV=2	1	1	1	1	12.8	12.8	12.8	12.566	117	117	16																1															0.0089431
P01743	P01743	2	1	1	Ig heavy chain V-I region HG3		sp|P01743|HV146_HUMAN Immunoglobulin heavy variable 1-46 OS=Homo sapiens OX=9606 GN=IGHV1-46 PE=1 SV=2	1	2	1	1	22.2	12.8	12.8	12.933	117	117	24																								2							0.0088353
P01780	P01780	3	2	2	Ig heavy chain V-III region JON		sp|P01780|HV307_HUMAN Immunoglobulin heavy variable 3-7 OS=Homo sapiens OX=9606 GN=IGHV3-7 PE=1 SV=2	1	3	2	2	22.2	12.8	12.8	12.943	117	117	18.5											1															1					0.0010235
P01833	P01833	11	11	11	Polymeric immunoglobulin receptor;Secretory component	PIGR	sp|P01833|PIGR_HUMAN Polymeric immunoglobulin receptor OS=Homo sapiens OX=9606 GN=PIGR PE=1 SV=4	1	11	11	11	21.5	21.5	21.5	83.283	764	764	9.2		8				1	1				3	1		2	1				1				1		1						0
P01834	P01834	11	11	11	Ig kappa chain C region	IGKC	sp|P01834|IGKC_HUMAN Immunoglobulin kappa constant OS=Homo sapiens OX=9606 GN=IGKC PE=1 SV=2	1	11	11	11	90.7	90.7	90.7	11.765	107	107	12.2	24	15	21	63	17	17	9	7	2	4	12	19	19	14	8	6	8	11	41	32	9	9	9	12	3	4	3	2	2	7	0
P01857	P01857	21	11	10	Ig gamma-1 chain C region	IGHG1	sp|P01857|IGHG1_HUMAN Immunoglobulin heavy constant gamma 1 OS=Homo sapiens OX=9606 GN=IGHG1 PE=1 SV=1	1	21	11	10	63.9	37	30.3	36.105	330	330	17	2	16	1	1					5		2	2	2	2	2	2		1	6	1	3	8	28	4		1		2	5	2	0
P01859	P01859	25	25	13	Ig gamma-2 chain C region	IGHG2	sp|P01859|IGHG2_HUMAN Immunoglobulin heavy constant gamma 2 OS=Homo sapiens OX=9606 GN=IGHG2 PE=1 SV=2	1	25	25	13	70.9	70.9	46.6	35.9	326	326	15.9	4	6	35	2		3	2			1	14	9	13	7	9	4	3	11	5	6	25	9	24	5	2	5	6	5	5	8	0
P01860	P01860	24	15	10	Ig gamma-3 chain C region	IGHG3	sp|P01860|IGHG3_HUMAN Immunoglobulin heavy constant gamma 3 OS=Homo sapiens OX=9606 GN=IGHG3 PE=1 SV=2	1	24	15	10	58.4	45.4	32.4	41.287	377	377	14.4		2	1	1		1				1	11	4	3	7	3	1				1	7	1	1	1					1	1	0
P01861	P01861	16	8	8	Ig gamma-4 chain C region	IGHG4	sp|P01861|IGHG4_HUMAN Immunoglobulin heavy constant gamma 4 OS=Homo sapiens OX=9606 GN=IGHG4 PE=1 SV=1	1	16	8	8	57.5	34.9	34.9	35.94	327	327	10.7	2	17	1	6	5	2	2		3	6	8	9	14	2	11	5	1		2		2		5	3							0
P01871	P01871	3	3	3	Ig mu chain C region	IGHM	sp|P01871|IGHM_HUMAN Immunoglobulin heavy constant mu OS=Homo sapiens OX=9606 GN=IGHM PE=1 SV=4	1	3	3	3	9.5	9.5	9.5	49.439	453	453	16.7											1	1															1				0
P01876	P01876	12	12	10	Ig alpha-1 chain C region	IGHA1	sp|P01876|IGHA1_HUMAN Immunoglobulin heavy constant alpha 1 OS=Homo sapiens OX=9606 GN=IGHA1 PE=1 SV=2	1	12	12	10	52.1	52.1	40.5	37.654	353	353	9.31			13	4	2	5	9	10	8	1	6	2	11	5	1				1		3				1			1			0
P01877	P01877	7	5	5	Ig alpha-2 chain C region	IGHA2	sp|P01877|IGHA2_HUMAN Immunoglobulin heavy constant alpha 2 OS=Homo sapiens OX=9606 GN=IGHA2 PE=1 SV=4	1	7	5	5	34.7	22.6	22.6	36.591	340	340	18.2		1	1				1						5													1		4	2		0
P01880	P01880	4	4	4	Ig delta chain C region	IGHD	sp|P01880|IGHD_HUMAN Immunoglobulin heavy constant delta OS=Homo sapiens OX=9606 GN=IGHD PE=1 SV=3	1	4	4	4	18	18	18	42.352	384	384	12.8						1					1			1						1											0
P02452;CON__Q862S4	P02452	19;4	19;4	18;4	Collagen alpha-1(I) chain	COL1A1	sp|P02452|CO1A1_HUMAN Collagen alpha-1(I) chain OS=Homo sapiens OX=9606 GN=COL1A1 PE=1 SV=5	2	19	19	18	18.9	18.9	17.9	138.94	1464	1464;114	13.4	5	7	4	9	3	4	1		1	1	2	27	9	5	2	1		1			3	1	3		7	9	3	3	2		0
P02458	P02458	4	3	3	Collagen alpha-1(II) chain;Collagen alpha-1(II) chain;Chondrocalcin	COL2A1	sp|P02458|CO2A1_HUMAN Collagen alpha-1(II) chain OS=Homo sapiens OX=9606 GN=COL2A1 PE=1 SV=3	1	4	3	3	3.4	2.5	2.5	141.78	1487	1487	15.2													1	1			2														0
P02461;CON__P04258	P02461	17;7	17;7	17;7	Collagen alpha-1(III) chain	COL3A1	sp|P02461|CO3A1_HUMAN Collagen alpha-1(III) chain OS=Homo sapiens OX=9606 GN=COL3A1 PE=1 SV=4	2	17	17	17	9.3	9.3	9.3	138.56	1466	1466;1466	16	1	3	16	8							2	1	49	4				1	3				61	3	3	2	2				0
P02545	P02545	12	12	12	Prelamin-A/C;Lamin-A/C	LMNA	sp|P02545|LMNA_HUMAN Prelamin-A/C OS=Homo sapiens OX=9606 GN=LMNA PE=1 SV=1	1	12	12	12	21.4	21.4	21.4	74.139	664	664	18.1				1							1		1		2			4			1	1	2	1				1			0
P02647;CON__P15497	P02647	37;1	37;1	37;1	Apolipoprotein A-I;Proapolipoprotein A-I;Truncated apolipoprotein A-I	APOA1	sp|P02647|APOA1_HUMAN Apolipoprotein A-I OS=Homo sapiens OX=9606 GN=APOA1 PE=1 SV=1	2	37	37	37	74.9	74.9	74.9	30.777	267	267;265	14.1	1	8	3	5		11	4	1	1		32	6	12	17	7	2	1	2	6	4	10	4	11		1	2		2	2	5	0
P02649;CON__Q03247	P02649	10;1	10;1	10;1	Apolipoprotein E	APOE	sp|P02649|APOE_HUMAN Apolipoprotein E OS=Homo sapiens OX=9606 GN=APOE PE=1 SV=1	2	10	10	10	39.7	39.7	39.7	36.154	317	317;316	17.4				1						1		1	1	1	2											2	1		1		0
P02652	P02652	2	2	2	Apolipoprotein A-II;Proapolipoprotein A-II;Truncated apolipoprotein A-II	APOA2	sp|P02652|APOA2_HUMAN Apolipoprotein A-II OS=Homo sapiens OX=9606 GN=APOA2 PE=1 SV=1	1	2	2	2	19	19	19	11.175	100	100	7.25				1		1	1					1																			0
P02654	P02654	2	2	2	Apolipoprotein C-I;Truncated apolipoprotein C-I	APOC1	sp|P02654|APOC1_HUMAN Apolipoprotein C-I OS=Homo sapiens OX=9606 GN=APOC1 PE=1 SV=1	1	2	2	2	26.5	26.5	26.5	9.3318	83	83	9.67			1								1				1																0
P02655	P02655	1	1	1	Apolipoprotein C-II;Proapolipoprotein C-II	APOC2	sp|P02655|APOC2_HUMAN Apolipoprotein C-II OS=Homo sapiens OX=9606 GN=APOC2 PE=1 SV=1	1	1	1	1	8.9	8.9	8.9	11.284	101	101	13													1																		0.0029326
P02656	P02656	1	1	1	Apolipoprotein C-III	APOC3	sp|P02656|APOC3_HUMAN Apolipoprotein C-III OS=Homo sapiens OX=9606 GN=APOC3 PE=1 SV=1	1	1	1	1	16.2	16.2	16.2	10.852	99	99	16																1															0
P02671	P02671	24	24	24	Fibrinogen alpha chain;Fibrinopeptide A;Fibrinogen alpha chain	FGA	sp|P02671|FIBA_HUMAN Fibrinogen alpha chain OS=Homo sapiens OX=9606 GN=FGA PE=1 SV=2	1	24	24	24	36	36	36	94.972	866	866	16.7	1	3	2	1		4						1	1	1	1	6	4	3			4	4	6	1	1	1			1	3	0
P02675;CON__P02676	P02675	19;1	19;1	19;1	Fibrinogen beta chain;Fibrinopeptide B;Fibrinogen beta chain	FGB	sp|P02675|FIBB_HUMAN Fibrinogen beta chain OS=Homo sapiens OX=9606 GN=FGB PE=1 SV=2	2	19	19	19	52.5	52.5	52.5	55.928	491	491;495	15.6		4	3	3		1		1			2		1		1						1		1	3	1			3	1	4	0
P02679	P02679	6	6	6	Fibrinogen gamma chain	FGG	sp|P02679|FIBG_HUMAN Fibrinogen gamma chain OS=Homo sapiens OX=9606 GN=FGG PE=1 SV=3	1	6	6	6	23.2	23.2	23.2	51.511	453	453	15.1	3	3		2																				1			1	3	1	2	0
P02746	P02746	3	3	3	Complement C1q subcomponent subunit B	C1QB	sp|P02746|C1QB_HUMAN Complement C1q subcomponent subunit B OS=Homo sapiens OX=9606 GN=C1QB PE=1 SV=3	1	3	3	3	11.5	11.5	11.5	26.721	253	253	14			1											1											1						0
P02747	P02747	1	1	1	Complement C1q subcomponent subunit C	C1QC	sp|P02747|C1QC_HUMAN Complement C1q subcomponent subunit C OS=Homo sapiens OX=9606 GN=C1QC PE=1 SV=3	1	1	1	1	7.3	7.3	7.3	25.773	245	245	22																						1									0
P02748;CON__Q3MHN2	P02748	11;2	11;2	11;2	Complement component C9;Complement component C9a;Complement component C9b	C9	sp|P02748|CO9_HUMAN Complement component C9 OS=Homo sapiens OX=9606 GN=C9 PE=1 SV=2	2	11	11	11	25.9	25.9	25.9	63.173	559	559;548	13.8		1		1	1	1						1					2	1					2		1						0
P02749;CON__P17690	P02749	10;1	10;1	10;1	Beta-2-glycoprotein 1	APOH	sp|P02749|APOH_HUMAN Beta-2-glycoprotein 1 OS=Homo sapiens OX=9606 GN=APOH PE=1 SV=3	2	10	10	10	33	33	33	38.298	345	345;345	14.6							1			4	15	7	4	3	1					1				4	2		1	1	1		0
P02750	P02750	12	12	12	Leucine-rich alpha-2-glycoprotein	LRG1	sp|P02750|A2GL_HUMAN Leucine-rich alpha-2-glycoprotein OS=Homo sapiens OX=9606 GN=LRG1 PE=1 SV=2	1	12	12	12	42.9	42.9	42.9	38.177	347	347	16.2	1	3	1								2	1	2	3	3	1		1			5	2	5	1		1		1			0
P02751	P02751	64	64	64	Fibronectin;Anastellin;Ugl-Y1;Ugl-Y2;Ugl-Y3	FN1	sp|P02751|FINC_HUMAN Fibronectin OS=Homo sapiens OX=9606 GN=FN1 PE=1 SV=5	1	64	64	64	36.3	36.3	36.3	272.32	2477	2477	12.8	11	4	8	20	3	57	10	3	3	1	29	18	14	9	7	9	10	2	3	1	9	1	2	4	10	21	13	1	7		0
P02753	P02753	6	6	6	Retinol-binding protein 4;Plasma retinol-binding protein(1-182);Plasma retinol-binding protein(1-181);Plasma retinol-binding protein(1-179);Plasma retinol-binding protein(1-176)	RBP4	sp|P02753|RET4_HUMAN Retinol-binding protein 4 OS=Homo sapiens OX=9606 GN=RBP4 PE=1 SV=3	1	6	6	6	46.3	46.3	46.3	23.01	201	201	15.8	17	14	14	13	7	18	13	5	11	11	17	7	12	8	9	13	7	8	10	10	22	15	14	5	11	7	10	8	29	18	0
P02760	P02760	19	19	19	Protein AMBP;Alpha-1-microglobulin;Inter-alpha-trypsin inhibitor light chain;Trypstatin	AMBP	sp|P02760|AMBP_HUMAN Protein AMBP OS=Homo sapiens OX=9606 GN=AMBP PE=1 SV=1	1	19	19	19	45.5	45.5	45.5	38.999	352	352	16.1	24	10	22	37	9	17	9	3	4	12	6	35	22	9	14	6	6	14	13	2	34	42	32	6	27	46	14	21	8	4	0
P02763	P02763	7	6	6	Alpha-1-acid glycoprotein 1	ORM1	sp|P02763|A1AG1_HUMAN Alpha-1-acid glycoprotein 1 OS=Homo sapiens OX=9606 GN=ORM1 PE=1 SV=1	1	7	6	6	30.8	26.9	26.9	23.511	201	201	15.5	1	2										2	2		2	1		1	1	1	4	1	2								0
P02765;CON__P12763	P02765	15;2	15;2	15;2	Alpha-2-HS-glycoprotein;Alpha-2-HS-glycoprotein chain A;Alpha-2-HS-glycoprotein chain B	AHSG	sp|P02765|FETUA_HUMAN Alpha-2-HS-glycoprotein OS=Homo sapiens OX=9606 GN=AHSG PE=1 SV=2	2	15	15	15	36.8	36.8	36.8	39.34	367	367;359	12.4	1	2	9	4			13	3	6	6	12	13	19	21	5	2	6	2	1		6	4	3	2						2	0
P02766	P02766	5	5	5	Transthyretin	TTR	sp|P02766|TTHY_HUMAN Transthyretin OS=Homo sapiens OX=9606 GN=TTR PE=1 SV=1	1	5	5	5	44.9	44.9	44.9	15.887	147	147	14.4	2						3				1	1	6		1															4	0
P02771;CON__Q3SZ57	P02771	20;1	20;1	20;1	Alpha-fetoprotein	AFP	sp|P02771|FETA_HUMAN Alpha-fetoprotein OS=Homo sapiens OX=9606 GN=AFP PE=1 SV=1	2	20	20	20	50.9	50.9	50.9	68.677	609	609;610	12.3	2	6	1	6	2	2		1			2	2	1	2		1	1	1	1				2		1	3	3	1	1		0
P02774;CON__Q3MHN5;CON__ENSEMBL:ENSBTAP00000018229	P02774	22;6;6	22;6;6	22;6;6	Vitamin D-binding protein	GC	sp|P02774|VTDB_HUMAN Vitamin D-binding protein OS=Homo sapiens OX=9606 GN=GC PE=1 SV=2	3	22	22	22	47.9	47.9	47.9	52.917	474	474;474;475	16.3	1		2	1		1	1	1	4	1	11	2	1	1	1	1	4	3	2	2	8	7	5	2	3	1	1				0
P02775	P02775	1	1	1	Platelet basic protein;Connective tissue-activating peptide III;TC-2;Connective tissue-activating peptide III(1-81);Beta-thromboglobulin;Neutrophil-activating peptide 2(74);Neutrophil-activating peptide 2(73);Neutrophil-activating peptide 2;TC-1;Neutrophil-activating peptide 2(1-66);Neutrophil-activating peptide 2(1-63)	PPBP	sp|P02775|CXCL7_HUMAN Platelet basic protein OS=Homo sapiens OX=9606 GN=PPBP PE=1 SV=3	1	1	1	1	7	7	7	13.894	128	128	12												1																			0.001007
P02787;CON__Q2HJF0;CON__Q29443;CON__Q0IIK2	P02787	63;2;1;1	63;2;1;1	63;2;1;1	Serotransferrin	TF	sp|P02787|TRFE_HUMAN Serotransferrin OS=Homo sapiens OX=9606 GN=TF PE=1 SV=3	4	63	63	63	71.3	71.3	71.3	77.063	698	698;622;685;704	17.2	16	7	5	5	6	12			1		50	26	19	29	15		6	5	2	12	8	6	15	8	27	11	1	1	39	28	0
P02788	P02788	2	2	2	Lactotransferrin;Lactoferricin-H;Kaliocin-1;Lactoferroxin-A;Lactoferroxin-B;Lactoferroxin-C	LTF	sp|P02788|TRFL_HUMAN Lactotransferrin OS=Homo sapiens OX=9606 GN=LTF PE=1 SV=6	1	2	2	2	4.2	4.2	4.2	78.181	710	710	23																				1						1					0.001046
P02790	P02790	22	22	22	Hemopexin	HPX	sp|P02790|HEMO_HUMAN Hemopexin OS=Homo sapiens OX=9606 GN=HPX PE=1 SV=2	1	22	22	22	50.4	50.4	50.4	51.676	462	462	11.2	5	23	3		1	1		2	1		6		8	5	4	1			1		1		1			1	1	2	3	6	0
P02792	P02792	1	1	1	Ferritin light chain	FTL	sp|P02792|FRIL_HUMAN Ferritin light chain OS=Homo sapiens OX=9606 GN=FTL PE=1 SV=2	1	1	1	1	8.6	8.6	8.6	20.019	175	175	14														1																	0.0058577
P03952	P03952	6	6	6	Plasma kallikrein;Plasma kallikrein heavy chain;Plasma kallikrein light chain	KLKB1	sp|P03952|KLKB1_HUMAN Plasma kallikrein OS=Homo sapiens OX=9606 GN=KLKB1 PE=1 SV=1	1	6	6	6	13.2	13.2	13.2	71.369	638	638	18.3			1										2								1		1		1					1	0
P03973	P03973	1	1	1	Antileukoproteinase	SLPI	sp|P03973|SLPI_HUMAN Antileukoproteinase OS=Homo sapiens OX=9606 GN=SLPI PE=1 SV=2	1	1	1	1	9.1	9.1	9.1	14.326	132	132	14														1																	0
P04004	P04004	10	10	8	Vitronectin;Vitronectin V65 subunit;Vitronectin V10 subunit;Somatomedin-B	VTN	sp|P04004|VTNC_HUMAN Vitronectin OS=Homo sapiens OX=9606 GN=VTN PE=1 SV=1	1	10	10	8	24.5	24.5	20.7	54.305	478	478	18.1								1			1	1	1	4	1		1			8	4			1		2					0
P04040	P04040	10	10	10	Catalase	CAT	sp|P04040|CATA_HUMAN Catalase OS=Homo sapiens OX=9606 GN=CAT PE=1 SV=3	1	10	10	10	22.2	22.2	22.2	59.755	527	527	15.8			1								2	2		1	1				1			1	2	1							0
P04075	P04075	9	9	9	Fructose-bisphosphate aldolase A	ALDOA	sp|P04075|ALDOA_HUMAN Fructose-bisphosphate aldolase A OS=Homo sapiens OX=9606 GN=ALDOA PE=1 SV=2	1	9	9	9	32.4	32.4	32.4	39.42	364	364	13.3			1			2						2		2	4						1				1						0
P04080	P04080	2	2	2	Cystatin-B	CSTB	sp|P04080|CYTB_HUMAN Cystatin-B OS=Homo sapiens OX=9606 GN=CSTB PE=1 SV=2	1	2	2	2	36.7	36.7	36.7	11.139	98	98	20.9													2									3			3						0
P04083	P04083	8	8	8	Annexin A1	ANXA1	sp|P04083|ANXA1_HUMAN Annexin A1 OS=Homo sapiens OX=9606 GN=ANXA1 PE=1 SV=2	1	8	8	8	32.1	32.1	32.1	38.714	346	346	13.5			2	1	1		2				1					1							1				1	2			0
P04114	P04114	16	16	16	Apolipoprotein B-100;Apolipoprotein B-48	APOB	sp|P04114|APOB_HUMAN Apolipoprotein B-100 OS=Homo sapiens OX=9606 GN=APOB PE=1 SV=2	1	16	16	16	4.6	4.6	4.6	515.6	4563	4563	12.1	1	2	1	1		1						1	4	2		1						1	3								0
P04118	P04118	2	2	2	Colipase	CLPS	sp|P04118|COL_HUMAN Colipase OS=Homo sapiens OX=9606 GN=CLPS PE=1 SV=2	1	2	2	2	33.9	33.9	33.9	11.954	112	112	11.2			2								2																	1			0
P04155	P04155	1	1	1	Trefoil factor 1	TFF1	sp|P04155|TFF1_HUMAN Trefoil factor 1 OS=Homo sapiens OX=9606 GN=TFF1 PE=1 SV=1	1	1	1	1	19	19	19	9.1494	84	84	6						2																									0
P04156	P04156	1	1	1	Major prion protein	PRNP	sp|P04156|PRIO_HUMAN Major prion protein OS=Homo sapiens OX=9606 GN=PRNP PE=1 SV=1	1	1	1	1	4.7	4.7	4.7	27.661	253	253	20.5																1						3									0.0034572
P04180	P04180	3	3	3	Phosphatidylcholine-sterol acyltransferase	LCAT	sp|P04180|LCAT_HUMAN Phosphatidylcholine-sterol acyltransferase OS=Homo sapiens OX=9606 GN=LCAT PE=1 SV=1	1	3	3	3	11.6	11.6	11.6	49.577	440	440	15			1																1				1								0
P04196	P04196	13	13	13	Histidine-rich glycoprotein	HRG	sp|P04196|HRG_HUMAN Histidine-rich glycoprotein OS=Homo sapiens OX=9606 GN=HRG PE=1 SV=1	1	13	13	13	32.4	32.4	32.4	59.578	525	525	14.8	1	2	2	2							3	3	25	7	5	2		1	1			1		1	1	9				1	0
P04216	P04216	1	1	1	Thy-1 membrane glycoprotein	THY1	sp|P04216|THY1_HUMAN Thy-1 membrane glycoprotein OS=Homo sapiens OX=9606 GN=THY1 PE=1 SV=2	1	1	1	1	9.3	9.3	9.3	17.935	161	161	14.4													1	2	1	1															0
P04217;CON__Q2KJF1	P04217	19;1	19;1	19;1	Alpha-1B-glycoprotein	A1BG	sp|P04217|A1BG_HUMAN Alpha-1B-glycoprotein OS=Homo sapiens OX=9606 GN=A1BG PE=1 SV=4	2	19	19	19	49.1	49.1	49.1	54.253	495	495;503	11.9	6	8	16	4		9					12	8	35	9	8	2	3	3	2	1	4	3	7	3		1			1	1	0
P04275	P04275	3	3	3	von Willebrand factor;von Willebrand antigen 2	VWF	sp|P04275|VWF_HUMAN von Willebrand factor OS=Homo sapiens OX=9606 GN=VWF PE=1 SV=4	1	3	3	3	2.1	2.1	2.1	309.26	2813	2813	22																			1			1			1						0
P04278	P04278	9	9	9	Sex hormone-binding globulin	SHBG	sp|P04278|SHBG_HUMAN Sex hormone-binding globulin OS=Homo sapiens OX=9606 GN=SHBG PE=1 SV=2	1	9	9	9	32.6	32.6	32.6	43.779	402	402	16.7		1					3	1				1	2	2								2	1				3	2			0
P68371;P04350;Q3ZCM7	P68371;P04350;Q3ZCM7	2;2;1	1;1;1	1;1;1	Tubulin beta-4B chain;Tubulin beta-4A chain;Tubulin beta-8 chain	TUBB4B;TUBB4A;TUBB8	sp|P68371|TBB4B_HUMAN Tubulin beta-4B chain OS=Homo sapiens OX=9606 GN=TUBB4B PE=1 SV=1;sp|P04350|TBB4A_HUMAN Tubulin beta-4A chain OS=Homo sapiens OX=9606 GN=TUBB4A PE=1 SV=2;sp|Q3ZCM7|TBB8_HUMAN Tubulin beta-8 chain OS=Homo sapiens OX=9606 GN=TUBB8 PE=1	3	2	1	1	6.1	3.4	3.4	49.83	445	445;444;444	18																		1													0.0026339
P04406	P04406	3	3	3	Glyceraldehyde-3-phosphate dehydrogenase	GAPDH	sp|P04406|G3P_HUMAN Glyceraldehyde-3-phosphate dehydrogenase OS=Homo sapiens OX=9606 GN=GAPDH PE=1 SV=3	1	3	3	3	11.6	11.6	11.6	36.053	335	335	13.5								1							2	1															0
P04439;P01893	P04439;P01893	3;2	3;2	2;1	HLA class I histocompatibility antigen, A-3 alpha chain;Putative HLA class I histocompatibility antigen, alpha chain H	HLA-A;HLA-H	sp|P04439|HLAA_HUMAN HLA class I histocompatibility antigen, A alpha chain OS=Homo sapiens OX=9606 GN=HLA-A PE=1 SV=2;sp|P01893|HLAH_HUMAN Putative HLA class I histocompatibility antigen, alpha chain H OS=Homo sapiens OX=9606 GN=HLA-H PE=5 SV=3	2	3	3	2	14	14	7.4	40.84	365	365;362	7.4		3			1																					1					0
P04632	P04632	1	1	1	Calpain small subunit 1	CAPNS1	sp|P04632|CPNS1_HUMAN Calpain small subunit 1 OS=Homo sapiens OX=9606 GN=CAPNS1 PE=1 SV=1	1	1	1	1	3.7	3.7	3.7	28.315	268	268	11											1																				0
P04792	P04792	4	4	4	Heat shock protein beta-1	HSPB1	sp|P04792|HSPB1_HUMAN Heat shock protein beta-1 OS=Homo sapiens OX=9606 GN=HSPB1 PE=1 SV=2	1	4	4	4	39	39	39	22.782	205	205	18.8								1				1		1																2	0
P04844	P04844	2	2	2	Dolichyl-diphosphooligosaccharide--protein glycosyltransferase subunit 2	RPN2	sp|P04844|RPN2_HUMAN Dolichyl-diphosphooligosaccharide--protein glycosyltransferase subunit 2 OS=Homo sapiens OX=9606 GN=RPN2 PE=1 SV=3	1	2	2	2	8.1	8.1	8.1	69.283	631	631	19													1												1						0
Q99878;Q96KK5;Q9BTM1;Q16777;Q93077;Q7L7L0;Q6FI13;P20671;P0C0S8;P04908;Q71UI9;P0C0S5;Q96QV6;P16104	Q99878;Q96KK5;Q9BTM1;Q16777;Q93077;Q7L7L0;Q6FI13;P20671;P0C0S8;P04908;Q71UI9;P0C0S5;Q96QV6;P16104	2;2;2;2;2;2;2;2;2;2;1;1;1;1	2;2;2;2;2;2;2;2;2;2;1;1;1;1	2;2;2;2;2;2;2;2;2;2;1;1;1;1	Histone H2A type 1-J;Histone H2A type 1-H;Histone H2A.J;Histone H2A type 2-C;Histone H2A type 1-C;Histone H2A type 3;Histone H2A type 2-A;Histone H2A type 1-D;Histone H2A type 1;Histone H2A type 1-B/E;Histone H2A.V;Histone H2A.Z;Histone H2A type 1-A;Histone H2AX	HIST1H2AJ;HIST1H2AH;H2AFJ;HIST2H2AC;HIST1H2AC;HIST3H2A;HIST2H2AA3;HIST1H2AD;HIST1H2AG;HIST1H2AB;H2AFV;H2AFZ;HIST1H2AA;H2AFX	sp|Q99878|H2A1J_HUMAN Histone H2A type 1-J OS=Homo sapiens OX=9606 GN=H2AC14 PE=1 SV=3;sp|Q96KK5|H2A1H_HUMAN Histone H2A type 1-H OS=Homo sapiens OX=9606 GN=H2AC12 PE=1 SV=3;sp|Q9BTM1|H2AJ_HUMAN Histone H2A.J OS=Homo sapiens OX=9606 GN=H2AJ PE=1 SV=1;sp|Q1	14	2	2	2	20.3	20.3	20.3	13.936	128	128;128;129;129;130;130;130;130;130;130;128;128;131;143	19														1										1							0.0010989
P05026	P05026	2	2	2	Sodium/potassium-transporting ATPase subunit beta-1	ATP1B1	sp|P05026|AT1B1_HUMAN Sodium/potassium-transporting ATPase subunit beta-1 OS=Homo sapiens OX=9606 GN=ATP1B1 PE=1 SV=1	1	2	2	2	7.9	7.9	7.9	35.061	303	303	16.5											1											1									0.0010493
P05062	P05062	4	4	4	Fructose-bisphosphate aldolase B	ALDOB	sp|P05062|ALDOB_HUMAN Fructose-bisphosphate aldolase B OS=Homo sapiens OX=9606 GN=ALDOB PE=1 SV=2	1	4	4	4	14.8	14.8	14.8	39.473	364	364	14.5											1	1		1							1										0
P05067	P05067	3	3	3	Amyloid beta A4 protein;N-APP;Soluble APP-alpha;Soluble APP-beta;C99;Beta-amyloid protein 42;Beta-amyloid protein 40;C83;P3(42);P3(40);C80;Gamma-secretase C-terminal fragment 59;Gamma-secretase C-terminal fragment 57;Gamma-secretase C-terminal fragment 50;C31	APP	sp|P05067|A4_HUMAN Amyloid-beta precursor protein OS=Homo sapiens OX=9606 GN=APP PE=1 SV=3	1	3	3	3	3.6	3.6	3.6	86.942	770	770	17				1																	1					1					0
P05090	P05090	8	8	8	Apolipoprotein D	APOD	sp|P05090|APOD_HUMAN Apolipoprotein D OS=Homo sapiens OX=9606 GN=APOD PE=1 SV=1	1	8	8	8	41.3	41.3	41.3	21.275	189	189	12.1		1	1				3						1	4	1			1	1			1									0
P05111	P05111	2	2	2	Inhibin alpha chain	INHA	sp|P05111|INHA_HUMAN Inhibin alpha chain OS=Homo sapiens OX=9606 GN=INHA PE=1 SV=1	1	2	2	2	7.9	7.9	7.9	39.669	366	366	18.5											1															1					0
P05120	P05120	9	9	9	Plasminogen activator inhibitor 2	SERPINB2	sp|P05120|PAI2_HUMAN Plasminogen activator inhibitor 2 OS=Homo sapiens OX=9606 GN=SERPINB2 PE=1 SV=2	1	9	9	9	29.9	29.9	29.9	46.596	415	415	16.5											4	1			1	1	1						3		1						0
P05121	P05121	6	6	6	Plasminogen activator inhibitor 1	SERPINE1	sp|P05121|PAI1_HUMAN Plasminogen activator inhibitor 1 OS=Homo sapiens OX=9606 GN=SERPINE1 PE=1 SV=1	1	6	6	6	22.6	22.6	22.6	45.059	402	402	15.7				1		2					4		1										1			1	2	1			0
P05154	P05154	3	3	3	Plasma serine protease inhibitor	SERPINA5	sp|P05154|IPSP_HUMAN Plasma serine protease inhibitor OS=Homo sapiens OX=9606 GN=SERPINA5 PE=1 SV=3	1	3	3	3	8.9	8.9	8.9	45.674	406	406	12.7											1	1			1																0
P05155	P05155	5	5	5	Plasma protease C1 inhibitor	SERPING1	sp|P05155|IC1_HUMAN Plasma protease C1 inhibitor OS=Homo sapiens OX=9606 GN=SERPING1 PE=1 SV=2	1	5	5	5	12.2	12.2	12.2	55.154	500	500	8.2	1	2	1	1				1				1	1	1									1								0
P05156	P05156	11	11	11	Complement factor I;Complement factor I heavy chain;Complement factor I light chain	CFI	sp|P05156|CFAI_HUMAN Complement factor I OS=Homo sapiens OX=9606 GN=CFI PE=1 SV=2	1	11	11	11	25	25	25	65.75	583	583	12.7	3		2		2	1	1						2	1									4		2		1				0
P05164	P05164	2	2	2	Myeloperoxidase;Myeloperoxidase;89 kDa myeloperoxidase;84 kDa myeloperoxidase;Myeloperoxidase light chain;Myeloperoxidase heavy chain	MPO	sp|P05164|PERM_HUMAN Myeloperoxidase OS=Homo sapiens OX=9606 GN=MPO PE=1 SV=1	1	2	2	2	4	4	4	83.868	745	745	19															1								1								0
P05187;P09923;P10696	P05187	3;1;1	3;1;1	3;1;1	Alkaline phosphatase, placental type	ALPP	sp|P05187|PPB1_HUMAN Alkaline phosphatase, placental type OS=Homo sapiens OX=9606 GN=ALPP PE=1 SV=2	3	3	3	3	8.6	8.6	8.6	57.953	535	535;528;532	11.7			1												1		1														0
P05362	P05362	11	11	11	Intercellular adhesion molecule 1	ICAM1	sp|P05362|ICAM1_HUMAN Intercellular adhesion molecule 1 OS=Homo sapiens OX=9606 GN=ICAM1 PE=1 SV=2	1	11	11	11	22.7	22.7	22.7	57.825	532	532	15.6				2							3	1	1	1		2			1	3	1		1							1	0
P05413	P05413	2	2	2	Fatty acid-binding protein, heart	FABP3	sp|P05413|FABPH_HUMAN Fatty acid-binding protein, heart OS=Homo sapiens OX=9606 GN=FABP3 PE=1 SV=4	1	2	2	2	13.5	13.5	13.5	14.858	133	133	13.5													1	1																	0
P05451;P48304	P05451;P48304	2;1	2;1	2;1	Lithostathine-1-alpha;Lithostathine-1-beta	REG1A;REG1B	sp|P05451|REG1A_HUMAN Lithostathine-1-alpha OS=Homo sapiens OX=9606 GN=REG1A PE=1 SV=3;sp|P48304|REG1B_HUMAN Lithostathine-1-beta OS=Homo sapiens OX=9606 GN=REG1B PE=1 SV=1	2	2	2	2	17.5	17.5	17.5	18.731	166	166;166	20.5																		1					1								0
P05452;CON__Q2KIS7	P05452	4;1	4;1	4;1	Tetranectin	CLEC3B	sp|P05452|TETN_HUMAN Tetranectin OS=Homo sapiens OX=9606 GN=CLEC3B PE=1 SV=3	2	4	4	4	38.6	38.6	38.6	22.537	202	202;202	16.7												1	2	1							2		1								0
P05543;CON__Q9TT36	P05543	11;1	11;1	11;1	Thyroxine-binding globulin	SERPINA7	sp|P05543|THBG_HUMAN Thyroxine-binding globulin OS=Homo sapiens OX=9606 GN=SERPINA7 PE=1 SV=2	2	11	11	11	42.9	42.9	42.9	46.324	415	415;411	16.2			1		2				5		3	1	2		1	1	1		11	2	2	1				2	1		1		0
P05546	P05546	6	6	6	Heparin cofactor 2	SERPIND1	sp|P05546|HEP2_HUMAN Heparin cofactor 2 OS=Homo sapiens OX=9606 GN=SERPIND1 PE=1 SV=3	1	6	6	6	14.6	14.6	14.6	57.07	499	499	15.8	1									1		1		2										1	1	1					0
P05556	P05556	5	5	5	Integrin beta-1	ITGB1	sp|P05556|ITB1_HUMAN Integrin beta-1 OS=Homo sapiens OX=9606 GN=ITGB1 PE=1 SV=2	1	5	5	5	9.5	9.5	9.5	88.414	798	798	12		1					1					4	2	1									1								0
P05997	P05997	7	7	7	Collagen alpha-2(V) chain	COL5A2	sp|P05997|CO5A2_HUMAN Collagen alpha-2(V) chain OS=Homo sapiens OX=9606 GN=COL5A2 PE=1 SV=3	1	7	7	7	7.9	7.9	7.9	144.91	1499	1499	15.5						1							4	1	2								3								0
P06310	P06310	3	3	2	Ig kappa chain V-II region RPMI 6410		sp|P06310|KV230_HUMAN Immunoglobulin kappa variable 2-30 OS=Homo sapiens OX=9606 GN=IGKV2-30 PE=3 SV=2	1	3	3	2	20	20	20	13.185	120	120	17.1	2																						3	1	1						0
P06312	P06312	1	1	1	Ig kappa chain V-IV region	IGKV4-1	sp|P06312|KV401_HUMAN Immunoglobulin kappa variable 4-1 OS=Homo sapiens OX=9606 GN=IGKV4-1 PE=1 SV=1	1	1	1	1	9.9	9.9	9.9	13.38	121	121	27.7																											2		1		0
P06396;CON__Q3SX14	P06396	34;15	34;15	34;15	Gelsolin	GSN	sp|P06396|GELS_HUMAN Gelsolin OS=Homo sapiens OX=9606 GN=GSN PE=1 SV=1	2	34	34	34	46.8	46.8	46.8	85.696	782	782;781	17.7	6	4	8	5	6	5			1	3			2	7	5			1	8	2		2	6	2	1	23	17	5	2	5	0
P06454	P06454	1	1	1	Prothymosin alpha;Prothymosin alpha, N-terminally processed;Thymosin alpha-1	PTMA	sp|P06454|PTMA_HUMAN Prothymosin alpha OS=Homo sapiens OX=9606 GN=PTMA PE=1 SV=2	1	1	1	1	12.6	12.6	12.6	12.203	111	111	5					1																										0.0034722
P06576;B0THN2	P06576;B0THN2	2;1	2;1	2;1	ATP synthase subunit beta, mitochondrial	ATP5B	sp|P06576|ATPB_HUMAN ATP synthase subunit beta, mitochondrial OS=Homo sapiens OX=9606 GN=ATP5F1B PE=1 SV=3;sp|B0THN2|ATPB_HELMI ATP synthase subunit beta OS=Heliobacterium modesticaldum (strain ATCC 51547 / Ice1) OX=498761 GN=atpD PE=3 SV=1	2	2	2	2	7.2	7.2	7.2	56.559	529	529;471	19.5													1													1					0.0011123
P06681	P06681	22	22	22	Complement C2;Complement C2b fragment;Complement C2a fragment	C2	sp|P06681|CO2_HUMAN Complement C2 OS=Homo sapiens OX=9606 GN=C2 PE=1 SV=2	1	22	22	22	39	39	39	83.267	752	752	15	2			1		2	1	1			4	4	5	2		3	10				5							1	1	2	0
P06727	P06727	31	31	30	Apolipoprotein A-IV	APOA4	sp|P06727|APOA4_HUMAN Apolipoprotein A-IV OS=Homo sapiens OX=9606 GN=APOA4 PE=1 SV=4	1	31	31	30	64.6	64.6	61.9	45.371	396	396	14.4		4	2	3	1	3	1			1	8	6	4	5	4		6	1	2				1	1	6	3	2	1	1		0
P06733;P13929	P06733	6;1	6;1	5;0	Alpha-enolase	ENO1	sp|P06733|ENOA_HUMAN Alpha-enolase OS=Homo sapiens OX=9606 GN=ENO1 PE=1 SV=2	2	6	6	5	21	21	21	47.168	434	434;434	16.4	1	1									1			1				1										2	1		0
P06744	P06744	4	4	2	Glucose-6-phosphate isomerase	GPI	sp|P06744|G6PI_HUMAN Glucose-6-phosphate isomerase OS=Homo sapiens OX=9606 GN=GPI PE=1 SV=4	1	4	4	2	12.5	12.5	7.2	63.146	558	558	18.2											1			1										2							0
P06753	P06753	4	1	1	Tropomyosin alpha-3 chain	TPM3	sp|P06753|TPM3_HUMAN Tropomyosin alpha-3 chain OS=Homo sapiens OX=9606 GN=TPM3 PE=1 SV=2	1	4	1	1	23.2	5.6	5.6	32.95	285	285	15															2																0.0019743
P06756	P06756	2	2	2	Integrin alpha-V;Integrin alpha-V heavy chain;Integrin alpha-V light chain	ITGAV	sp|P06756|ITAV_HUMAN Integrin alpha-V OS=Homo sapiens OX=9606 GN=ITGAV PE=1 SV=2	1	2	2	2	4.8	4.8	4.8	116.04	1048	1048	18.5												1													1						0.0010341
P07093	P07093	6	6	6	Glia-derived nexin	SERPINE2	sp|P07093|GDN_HUMAN Glia-derived nexin OS=Homo sapiens OX=9606 GN=SERPINE2 PE=1 SV=1	1	6	6	6	22.4	22.4	22.4	44.002	398	398	13.9	1		1	1										1										1	1	1					0
P07148	P07148	1	1	1	Fatty acid-binding protein, liver	FABP1	sp|P07148|FABPL_HUMAN Fatty acid-binding protein, liver OS=Homo sapiens OX=9606 GN=FABP1 PE=1 SV=1	1	1	1	1	18.1	18.1	18.1	14.208	127	127	13													1																		0.0026834
P07195	P07195	5	5	5	L-lactate dehydrogenase B chain	LDHB	sp|P07195|LDHB_HUMAN L-lactate dehydrogenase B chain OS=Homo sapiens OX=9606 GN=LDHB PE=1 SV=2	1	5	5	5	20.1	20.1	20.1	36.638	334	334	17.3											2	1											2	1							0
P07225	P07225	10	10	10	Vitamin K-dependent protein S	PROS1	sp|P07225|PROS_HUMAN Vitamin K-dependent protein S OS=Homo sapiens OX=9606 GN=PROS1 PE=1 SV=1	1	10	10	10	21.6	21.6	21.6	75.122	676	676	10.2	5		1	2		1			1		1						1	1	1	1							1			1	0
P07237	P07237	12	12	12	Protein disulfide-isomerase	P4HB	sp|P07237|PDIA1_HUMAN Protein disulfide-isomerase OS=Homo sapiens OX=9606 GN=P4HB PE=1 SV=3	1	12	12	12	32.3	32.3	32.3	57.116	508	508	10.2	1		1			6	1				2	2			1	1								1		1					0
P07307	P07307	1	1	1	Asialoglycoprotein receptor 2	ASGR2	sp|P07307|ASGR2_HUMAN Asialoglycoprotein receptor 2 OS=Homo sapiens OX=9606 GN=ASGR2 PE=1 SV=2	1	1	1	1	3.5	3.5	3.5	35.092	311	311	28																												1			0.0042445
P07333	P07333	2	2	2	Macrophage colony-stimulating factor 1 receptor	CSF1R	sp|P07333|CSF1R_HUMAN Macrophage colony-stimulating factor 1 receptor OS=Homo sapiens OX=9606 GN=CSF1R PE=1 SV=2	1	2	2	2	3	3	3	107.98	972	972	5		1		1					1																						0
P07339	P07339	3	3	3	Cathepsin D;Cathepsin D light chain;Cathepsin D heavy chain	CTSD	sp|P07339|CATD_HUMAN Cathepsin D OS=Homo sapiens OX=9606 GN=CTSD PE=1 SV=1	1	3	3	3	11.4	11.4	11.4	44.552	412	412	11.7				1	2								1	1															1		0
P07355;A6NMY6	P07355;A6NMY6	10;7	10;7	10;7	Annexin A2;Putative annexin A2-like protein	ANXA2;ANXA2P2	sp|P07355|ANXA2_HUMAN Annexin A2 OS=Homo sapiens OX=9606 GN=ANXA2 PE=1 SV=2;sp|A6NMY6|AXA2L_HUMAN Putative annexin A2-like protein OS=Homo sapiens OX=9606 GN=ANXA2P2 PE=5 SV=2	2	10	10	10	39.8	39.8	39.8	38.604	339	339;339	13.8		1			1		1				1	3	1	1					1		2	2									0
P07357	P07357	2	2	2	Complement component C8 alpha chain	C8A	sp|P07357|CO8A_HUMAN Complement component C8 alpha chain OS=Homo sapiens OX=9606 GN=C8A PE=1 SV=2	1	2	2	2	4.8	4.8	4.8	65.163	584	584	12			1																		1										0.0011001
P07358	P07358	6	6	6	Complement component C8 beta chain	C8B	sp|P07358|CO8B_HUMAN Complement component C8 beta chain OS=Homo sapiens OX=9606 GN=C8B PE=1 SV=3	1	6	6	6	17.6	17.6	17.6	67.046	591	591	15.2				1							2	1	1									1	1			1					0
P07360	P07360	1	1	1	Complement component C8 gamma chain	C8G	sp|P07360|CO8G_HUMAN Complement component C8 gamma chain OS=Homo sapiens OX=9606 GN=C8G PE=1 SV=3	1	1	1	1	7.9	7.9	7.9	22.277	202	202	23																							3								0
P07437;Q13509	P07437	3;1	3;1	2;0	Tubulin beta chain	TUBB	sp|P07437|TBB5_HUMAN Tubulin beta chain OS=Homo sapiens OX=9606 GN=TUBB PE=1 SV=2	2	3	3	2	8.8	8.8	6.1	49.67	444	444;450	17.3				1																		1				1					0
P07476	P07476	12	12	12	Involucrin	IVL	sp|P07476|INVO_HUMAN Involucrin OS=Homo sapiens OX=9606 GN=IVL PE=1 SV=2	1	12	12	12	36.2	36.2	36.2	68.478	585	585	15.4		1				1				1	1	1		2	1		1	1			2	1		2							0
P07602	P07602	4	4	4	Prosaposin;Saposin-A;Saposin-B-Val;Saposin-B;Saposin-C;Saposin-D	PSAP	sp|P07602|SAP_HUMAN Prosaposin OS=Homo sapiens OX=9606 GN=PSAP PE=1 SV=2	1	4	4	4	11.1	11.1	11.1	58.112	524	524	17.6											2						1				1							1			0
P07711	P07711	1	1	1	Cathepsin L1;Cathepsin L1 heavy chain;Cathepsin L1 light chain	CTSL	sp|P07711|CATL1_HUMAN Procathepsin L OS=Homo sapiens OX=9606 GN=CTSL PE=1 SV=2	1	1	1	1	4.2	4.2	4.2	37.564	333	333	26																										1					0.001004
P07737;CON__P02584	P07737	7;2	7;2	7;2	Profilin-1	PFN1	sp|P07737|PROF1_HUMAN Profilin-1 OS=Homo sapiens OX=9606 GN=PFN1 PE=1 SV=2	2	7	7	7	59.3	59.3	59.3	15.054	140	140;140	14.9	1	1					1					2	5	1							1			1		2		1			0
P07738	P07738	4	4	4	Bisphosphoglycerate mutase	BPGM	sp|P07738|PMGE_HUMAN Bisphosphoglycerate mutase OS=Homo sapiens OX=9606 GN=BPGM PE=1 SV=2	1	4	4	4	20.8	20.8	20.8	30.005	259	259	7.75		2											1	1																	0
P07858	P07858	2	2	2	Cathepsin B;Cathepsin B light chain;Cathepsin B heavy chain	CTSB	sp|P07858|CATB_HUMAN Cathepsin B OS=Homo sapiens OX=9606 GN=CTSB PE=1 SV=3	1	2	2	2	7.7	7.7	7.7	37.821	339	339	9						1						1																			0.001065
P07900;Q14568;Q58FF8;P08238;Q58FG0;Q58FF7	P07900	11;2;2;2;1;1	11;2;2;2;1;1	11;2;2;2;1;1	Heat shock protein HSP 90-alpha	HSP90AA1	sp|P07900|HS90A_HUMAN Heat shock protein HSP 90-alpha OS=Homo sapiens OX=9606 GN=HSP90AA1 PE=1 SV=5	6	11	11	11	17.9	17.9	17.9	84.659	732	732;343;381;724;334;597	14				1	2	1	1									2		1			1	1	1		1						0
P07910;P0DMR1;O60812;B7ZW38;B2RXH8	P07910;P0DMR1;O60812;B7ZW38;B2RXH8	2;1;1;1;1	2;1;1;1;1	2;1;1;1;1	Heterogeneous nuclear ribonucleoproteins C1/C2;Heterogeneous nuclear ribonucleoprotein C-like 4;Heterogeneous nuclear ribonucleoprotein C-like 1;Heterogeneous nuclear ribonucleoprotein C-like 3;Heterogeneous nuclear ribonucleoprotein C-like 2	HNRNPC;HNRNPCL4;HNRNPCL1;HNRNPCL3;HNRNPCL2	sp|P07910|HNRPC_HUMAN Heterogeneous nuclear ribonucleoproteins C1/C2 OS=Homo sapiens OX=9606 GN=HNRNPC PE=1 SV=4;sp|P0DMR1|HNRC4_HUMAN Heterogeneous nuclear ribonucleoprotein C-like 4 OS=Homo sapiens OX=9606 GN=HNRNPCL4 PE=3 SV=1;sp|O60812|HNRC1_HUMAN Hete	5	2	2	2	7.8	7.8	7.8	33.67	306	306;293;293;293;293	10.5		1																	1												0.0010858
P07911	P07911	1	1	1	Uromodulin;Uromodulin, secreted form	UMOD	sp|P07911|UROM_HUMAN Uromodulin OS=Homo sapiens OX=9606 GN=UMOD PE=1 SV=1	1	1	1	1	2.3	2.3	2.3	69.76	640	640	5					1																										0
P07942	P07942	19	19	19	Laminin subunit beta-1	LAMB1	sp|P07942|LAMB1_HUMAN Laminin subunit beta-1 OS=Homo sapiens OX=9606 GN=LAMB1 PE=1 SV=2	1	19	19	19	15.3	15.3	15.3	198.04	1786	1786	11.1	1	1	1	5	1	1		1			1	2	5		1							1	2	1		1					0
P12931;P07947	P12931;P07947	1;1	1;1	1;1	Proto-oncogene tyrosine-protein kinase Src;Tyrosine-protein kinase Yes	SRC;YES1	sp|P12931|SRC_HUMAN Proto-oncogene tyrosine-protein kinase Src OS=Homo sapiens OX=9606 GN=SRC PE=1 SV=3;sp|P07947|YES_HUMAN Tyrosine-protein kinase Yes OS=Homo sapiens OX=9606 GN=YES1 PE=1 SV=3	2	1	1	1	2.4	2.4	2.4	59.834	536	536;543	3			1																												0.0011494
P07988	P07988	7	7	7	Pulmonary surfactant-associated protein B	SFTPB	sp|P07988|PSPB_HUMAN Pulmonary surfactant-associated protein B OS=Homo sapiens OX=9606 GN=SFTPB PE=1 SV=3	1	7	7	7	32	32	32	42.117	381	381	16.5					1							2	3	3							1		1							2	0
P07998	P07998	4	4	4	Ribonuclease pancreatic	RNASE1	sp|P07998|RNAS1_HUMAN Ribonuclease pancreatic OS=Homo sapiens OX=9606 GN=RNASE1 PE=1 SV=4	1	4	4	4	50.6	50.6	50.6	17.644	156	156	22.4			1	1							1	1	2	2	1	1	4	2	2	1	1		2	1	6	9	8	11			0
P08123	P08123	15	15	15	Collagen alpha-2(I) chain	COL1A2	sp|P08123|CO1A2_HUMAN Collagen alpha-2(I) chain OS=Homo sapiens OX=9606 GN=COL1A2 PE=1 SV=7	1	15	15	15	17.7	17.7	17.7	129.31	1366	1366	13.2	2	14	5	4	1	3	1				1		1	1	45	14	6	2	1	5	2	1	1			1		1	3		0
P08133	P08133	1	1	1	Annexin A6	ANXA6	sp|P08133|ANXA6_HUMAN Annexin A6 OS=Homo sapiens OX=9606 GN=ANXA6 PE=1 SV=3	1	1	1	1	2.4	2.4	2.4	75.872	673	673	19																			1												0.0026549
P08134;P61586;P62745	P08134;P61586;P62745	2;2;1	2;2;1	2;2;1	Rho-related GTP-binding protein RhoC;Transforming protein RhoA;Rho-related GTP-binding protein RhoB	RHOC;RHOA;RHOB	sp|P08134|RHOC_HUMAN Rho-related GTP-binding protein RhoC OS=Homo sapiens OX=9606 GN=RHOC PE=1 SV=1;sp|P61586|RHOA_HUMAN Transforming protein RhoA OS=Homo sapiens OX=9606 GN=RHOA PE=1 SV=1;sp|P62745|RHOB_HUMAN Rho-related GTP-binding protein RhoB OS=Homo s	3	2	2	2	14.5	14.5	14.5	22.006	193	193;193;196	18										1																1					0
P08138	P08138	2	2	2	Tumor necrosis factor receptor superfamily member 16	NGFR	sp|P08138|TNR16_HUMAN Tumor necrosis factor receptor superfamily member 16 OS=Homo sapiens OX=9606 GN=NGFR PE=1 SV=1	1	2	2	2	6.8	6.8	6.8	45.183	427	427	12											1		1																		0
P08174	P08174	3	3	3	Complement decay-accelerating factor	CD55	sp|P08174|DAF_HUMAN Complement decay-accelerating factor OS=Homo sapiens OX=9606 GN=CD55 PE=1 SV=4	1	3	3	3	13.4	13.4	13.4	41.4	381	381	21.7															1						1								1		0
P08185	P08185	8	8	8	Corticosteroid-binding globulin	SERPINA6	sp|P08185|CBG_HUMAN Corticosteroid-binding globulin OS=Homo sapiens OX=9606 GN=SERPINA6 PE=1 SV=1	1	8	8	8	27.2	27.2	27.2	45.14	405	405	9.92			2			10	1				1	5	2	3							1				1						0
P08195	P08195	3	3	3	4F2 cell-surface antigen heavy chain	SLC3A2	sp|P08195|4F2_HUMAN 4F2 cell-surface antigen heavy chain OS=Homo sapiens OX=9606 GN=SLC3A2 PE=1 SV=3	1	3	3	3	7.8	7.8	7.8	67.993	630	630	13.3				1							1														1						0
P08253	P08253	3	3	3	72 kDa type IV collagenase;PEX	MMP2	sp|P08253|MMP2_HUMAN 72 kDa type IV collagenase OS=Homo sapiens OX=9606 GN=MMP2 PE=1 SV=2	1	3	3	3	6.4	6.4	6.4	73.881	660	660	8.33	1					1												1													0
P08294	P08294	5	5	5	Extracellular superoxide dismutase [Cu-Zn]	SOD3	sp|P08294|SODE_HUMAN Extracellular superoxide dismutase [Cu-Zn] OS=Homo sapiens OX=9606 GN=SOD3 PE=1 SV=2	1	5	5	5	27.9	27.9	27.9	25.851	240	240	12.5	2	2													2			1	2	1						1					0
P08473	P08473	2	2	2	Neprilysin	MME	sp|P08473|NEP_HUMAN Neprilysin OS=Homo sapiens OX=9606 GN=MME PE=1 SV=2	1	2	2	2	4.7	4.7	4.7	85.513	750	750	12.3						2																			1						0
P08571	P08571	5	5	5	Monocyte differentiation antigen CD14;Monocyte differentiation antigen CD14, urinary form;Monocyte differentiation antigen CD14, membrane-bound form	CD14	sp|P08571|CD14_HUMAN Monocyte differentiation antigen CD14 OS=Homo sapiens OX=9606 GN=CD14 PE=1 SV=2	1	5	5	5	26.7	26.7	26.7	40.076	375	375	16.3											5								3				1					1			0
P08572	P08572	3	3	3	Collagen alpha-2(IV) chain;Canstatin	COL4A2	sp|P08572|CO4A2_HUMAN Collagen alpha-2(IV) chain OS=Homo sapiens OX=9606 GN=COL4A2 PE=1 SV=4	1	3	3	3	2.1	2.1	2.1	167.55	1712	1712	14		1										1																1			0
P08582	P08582	7	7	7	Melanotransferrin	MFI2	sp|P08582|TRFM_HUMAN Melanotransferrin OS=Homo sapiens OX=9606 GN=MELTF PE=1 SV=2	1	7	7	7	13	13	13	80.214	738	738	12.1		1				1						1	2	1	1							1									0
P08603	P08603	10	10	10	Complement factor H	CFH	sp|P08603|CFAH_HUMAN Complement factor H OS=Homo sapiens OX=9606 GN=CFH PE=1 SV=4	1	10	10	10	13	13	13	139.09	1231	1231	21.3												1	1	1		1			2			1				1	1	1		2	0
P08637	P08637	1	1	1	Low affinity immunoglobulin gamma Fc region receptor III-A	FCGR3A	sp|P08637|FCG3A_HUMAN Low affinity immunoglobulin gamma Fc region receptor III-A OS=Homo sapiens OX=9606 GN=FCGR3A PE=1 SV=2	1	1	1	1	4.3	4.3	4.3	29.089	254	254	13.5													1	1																	0
P08670;P41219;Q16352;P07197	P08670	14;3;1;1	14;3;1;1	11;2;0;0	Vimentin	VIM	sp|P08670|VIME_HUMAN Vimentin OS=Homo sapiens OX=9606 GN=VIM PE=1 SV=4	4	14	14	11	30.3	30.3	24	53.651	466	466;470;499;916	13.5			1			3	1				6		1	2	1	2		1			2	2		1							0
P08697;CON__P28800	P08697	12;1	12;1	12;1	Alpha-2-antiplasmin	SERPINF2	sp|P08697|A2AP_HUMAN Alpha-2-antiplasmin OS=Homo sapiens OX=9606 GN=SERPINF2 PE=1 SV=3	2	12	12	12	32.2	32.2	32.2	54.565	491	491;492	19.7	1	2	2			2			1	1	2		1	1		3	2			1	1	1	3	2	2	4	4	3	4	3	0
P08758	P08758	2	2	2	Annexin A5	ANXA5	sp|P08758|ANXA5_HUMAN Annexin A5 OS=Homo sapiens OX=9606 GN=ANXA5 PE=1 SV=2	1	2	2	2	6.2	6.2	6.2	35.936	320	320	14.7												1	1						1												0
P08833	P08833	8	8	8	Insulin-like growth factor-binding protein 1	IGFBP1	sp|P08833|IBP1_HUMAN Insulin-like growth factor-binding protein 1 OS=Homo sapiens OX=9606 GN=IGFBP1 PE=1 SV=1	1	8	8	8	45.2	45.2	45.2	27.903	259	259	12.9	4	13	47	6		2	1				1	2	6	5	2	2	18	2	15	3	2	1		4	8	13	5	5	1	1	0
P09104	P09104	2	1	1	Gamma-enolase	ENO2	sp|P09104|ENOG_HUMAN Gamma-enolase OS=Homo sapiens OX=9606 GN=ENO2 PE=1 SV=3	1	2	1	1	7.6	3.5	3.5	47.268	434	434	3			1																												0.0027199
P09211	P09211	7	7	7	Glutathione S-transferase P	GSTP1	sp|P09211|GSTP1_HUMAN Glutathione S-transferase P OS=Homo sapiens OX=9606 GN=GSTP1 PE=1 SV=2	1	7	7	7	59.5	59.5	59.5	23.356	210	210	21.2		1										1	1				1						1	3	2	1				2	0
P09228;P01037;P01036	P09228;P01037;P01036	2;1;1	2;1;1	2;1;1	Cystatin-SA;Cystatin-SN;Cystatin-S	CST2;CST1;CST4	sp|P09228|CYTT_HUMAN Cystatin-SA OS=Homo sapiens OX=9606 GN=CST2 PE=1 SV=1;sp|P01037|CYTN_HUMAN Cystatin-SN OS=Homo sapiens OX=9606 GN=CST1 PE=1 SV=3;sp|P01036|CYTS_HUMAN Cystatin-S OS=Homo sapiens OX=9606 GN=CST4 PE=1 SV=3	3	2	2	2	21.3	21.3	21.3	16.445	141	141;141;141	16											1										1										0
P09327	P09327	5	5	5	Villin-1	VIL1	sp|P09327|VILI_HUMAN Villin-1 OS=Homo sapiens OX=9606 GN=VIL1 PE=1 SV=4	1	5	5	5	9.3	9.3	9.3	92.694	827	827	17.2												2	1										1			1					0
P09382	P09382	4	4	4	Galectin-1	LGALS1	sp|P09382|LEG1_HUMAN Galectin-1 OS=Homo sapiens OX=9606 GN=LGALS1 PE=1 SV=2	1	4	4	4	45.2	45.2	45.2	14.716	135	135	21.2		1	1													3	1				3				15						0
P09455	P09455	4	4	4	Retinol-binding protein 1	RBP1	sp|P09455|RET1_HUMAN Retinol-binding protein 1 OS=Homo sapiens OX=9606 GN=RBP1 PE=1 SV=2	1	4	4	4	40	40	40	15.85	135	135	18		1													1							1	3								0
P09466	P09466	3	3	3	Glycodelin	PAEP	sp|P09466|PAEP_HUMAN Glycodelin OS=Homo sapiens OX=9606 GN=PAEP PE=1 SV=2	1	3	3	3	27.8	27.8	27.8	20.624	180	180	14.5	3			2	1	2	1		1		1	6	17	2		1	2	25	1	1			2	1					1		0
P09467	P09467	2	2	2	Fructose-1,6-bisphosphatase 1	FBP1	sp|P09467|F16P1_HUMAN Fructose-1,6-bisphosphatase 1 OS=Homo sapiens OX=9606 GN=FBP1 PE=1 SV=5	1	2	2	2	8.3	8.3	8.3	36.842	338	338	11.3				1											2																0
P09486	P09486	5	5	5	SPARC	SPARC	sp|P09486|SPRC_HUMAN SPARC OS=Homo sapiens OX=9606 GN=SPARC PE=1 SV=1	1	5	5	5	19.5	19.5	19.5	34.632	303	303	14.1	1	1	1								1					1							1					1	1		0
P09493	P09493	5	2	2	Tropomyosin alpha-1 chain	TPM1	sp|P09493|TPM1_HUMAN Tropomyosin alpha-1 chain OS=Homo sapiens OX=9606 GN=TPM1 PE=1 SV=2	1	5	2	2	21.5	4.6	4.6	32.708	284	284	15.7											1							2													0.0010718
P09525	P09525	7	7	7	Annexin A4	ANXA4	sp|P09525|ANXA4_HUMAN Annexin A4 OS=Homo sapiens OX=9606 GN=ANXA4 PE=1 SV=4	1	7	7	7	21.3	21.3	21.3	35.882	319	319	11.3	1		1	1		1												1			1					1					0
P09543	P09543	1	1	1	2,3-cyclic-nucleotide 3-phosphodiesterase	CNP	sp|P09543|CN37_HUMAN 2,3-cyclic-nucleotide 3-phosphodiesterase OS=Homo sapiens OX=9606 GN=CNP PE=1 SV=2	1	1	1	1	3.1	3.1	3.1	47.578	421	421	23																							1								0
P09564	P09564	1	1	1	T-cell antigen CD7	CD7	sp|P09564|CD7_HUMAN T-cell antigen CD7 OS=Homo sapiens OX=9606 GN=CD7 PE=1 SV=1	1	1	1	1	9.6	9.6	9.6	25.409	240	240	23																							2								0
P09622	P09622	1	1	1	Dihydrolipoyl dehydrogenase, mitochondrial	DLD	sp|P09622|DLDH_HUMAN Dihydrolipoyl dehydrogenase, mitochondrial OS=Homo sapiens OX=9606 GN=DLD PE=1 SV=2	1	1	1	1	2.6	2.6	2.6	54.177	509	509	4				1																											0.0034692
P09668	P09668	1	1	1	Pro-cathepsin H;Cathepsin H mini chain;Cathepsin H;Cathepsin H heavy chain;Cathepsin H light chain	CTSH	sp|P09668|CATH_HUMAN Pro-cathepsin H OS=Homo sapiens OX=9606 GN=CTSH PE=1 SV=4	1	1	1	1	5.1	5.1	5.1	37.393	335	335	1	1																														0.000998
P09848	P09848	1	1	1	Lactase-phlorizin hydrolase;Lactase;Phlorizin hydrolase	LCT	sp|P09848|LPH_HUMAN Lactase-phlorizin hydrolase OS=Homo sapiens OX=9606 GN=LCT PE=1 SV=3	1	1	1	1	0.6	0.6	0.6	218.58	1927	1927	4				1																											0.0057613
P09871	P09871	2	2	2	Complement C1s subcomponent;Complement C1s subcomponent heavy chain;Complement C1s subcomponent light chain	C1S	sp|P09871|C1S_HUMAN Complement C1s subcomponent OS=Homo sapiens OX=9606 GN=C1S PE=1 SV=1	1	2	2	2	5.1	5.1	5.1	76.684	688	688	9.5							1					1																			0
P09960	P09960	9	9	9	Leukotriene A-4 hydrolase	LTA4H	sp|P09960|LKHA4_HUMAN Leukotriene A-4 hydrolase OS=Homo sapiens OX=9606 GN=LTA4H PE=1 SV=2	1	9	9	9	20.3	20.3	20.3	69.284	611	611	14.9						1						3	1	1		1							1			1					0
P09972	P09972	6	6	6	Fructose-bisphosphate aldolase C	ALDOC	sp|P09972|ALDOC_HUMAN Fructose-bisphosphate aldolase C OS=Homo sapiens OX=9606 GN=ALDOC PE=1 SV=2	1	6	6	6	19	19	19	39.455	364	364	13.9					1								1		3	1		1													0
P0C0L4;CON__P01030;CON__ENSEMBL:ENSBTAP00000007350	P0C0L4	30;2;2	1;0;0	1;0;0	Complement C4-A;Complement C4 beta chain;Complement C4-A alpha chain;C4a anaphylatoxin;C4b-A;C4d-A;Complement C4 gamma chain	C4A	sp|P0C0L4|CO4A_HUMAN Complement C4-A OS=Homo sapiens OX=9606 GN=C4A PE=1 SV=2	3	30	1	1	22.9	0.9	0.9	192.78	1744	1744;1741;1742	2		1																													0.002809
P0C0L5	P0C0L5	31	31	2	Complement C4-B;Complement C4 beta chain;Complement C4-B alpha chain;C4a anaphylatoxin;C4b-B;C4d-B;Complement C4 gamma chain	C4B	sp|P0C0L5|CO4B_HUMAN Complement C4-B OS=Homo sapiens OX=9606 GN=C4B PE=1 SV=2	1	31	31	2	24.4	24.4	2.3	192.75	1744	1744	16.1		3	2	8						3	3	3	3	7	2					1	4		4	3	8	2	1	3		2	0
P0CF74	P0CF74	5	1	1	Ig lambda-6 chain C region	IGLC6	sp|P0CF74|IGLC6_HUMAN Immunoglobulin lambda constant 6 OS=Homo sapiens OX=9606 GN=IGLC6 PE=1 SV=1	1	5	1	1	58.5	21.7	21.7	11.276	106	106	13													1																		0
P62987;P62979;P0CG47;P0CG48	P62987;P62979;P0CG47;P0CG48	3;3;3;3	3;3;3;3	3;3;3;3	Ubiquitin-60S ribosomal protein L40;Ubiquitin;60S ribosomal protein L40;Ubiquitin-40S ribosomal protein S27a;Ubiquitin;40S ribosomal protein S27a;Polyubiquitin-B;Ubiquitin;Polyubiquitin-C;Ubiquitin	UBA52;RPS27A;UBB;UBC	sp|P62987|RL40_HUMAN Ubiquitin-60S ribosomal protein L40 OS=Homo sapiens OX=9606 GN=UBA52 PE=1 SV=2;sp|P62979|RS27A_HUMAN Ubiquitin-40S ribosomal protein S27a OS=Homo sapiens OX=9606 GN=RPS27A PE=1 SV=2;sp|P0CG47|UBB_HUMAN Polyubiquitin-B OS=Homo sapiens O	4	3	3	3	29.7	29.7	29.7	14.728	128	128;156;229;685	9.25		1									1	2																			0
P80294;P0DM35	P80294;P0DM35	1;1	1;1	1;1	Metallothionein-1H;Metallothionein 1H-like protein 1	MT1H;MT1HL1	sp|P80294|MT1H_HUMAN Metallothionein-1H OS=Homo sapiens OX=9606 GN=MT1H PE=1 SV=1;sp|P0DM35|M1BL1_HUMAN Metallothionein 1H-like protein 1 OS=Homo sapiens OX=9606 GN=MT1HL1 PE=3 SV=1	2	1	1	1	19.7	19.7	19.7	6.0393	61	61;61	27																											1				0.0010799
P0DML3;P0DML2;P01241;Q14406	P0DML3;P0DML2	5;5;1;1	5;5;1;1	5;5;1;1	Chorionic somatomammotropin hormone 2;Chorionic somatomammotropin hormone 1	CSH2;CSH1	sp|P0DML3|CSH2_HUMAN Chorionic somatomammotropin hormone 2 OS=Homo sapiens OX=9606 GN=CSH2 PE=1 SV=1;sp|P0DML2|CSH1_HUMAN Chorionic somatomammotropin hormone 1 OS=Homo sapiens OX=9606 GN=CSH1 PE=1 SV=1	4	5	5	5	26.7	26.7	26.7	24.994	217	217;217;217;222	21.6												1			1					1				2	1	1	1				0
P0DMV8;P0DMV9;P34931	P0DMV8;P0DMV9	6;6;1	6;6;1	6;6;1	Heat shock 70 kDa protein 1A;Heat shock 70 kDa protein 1B	HSPA1A;HSPA1B	sp|P0DMV8|HS71A_HUMAN Heat shock 70 kDa protein 1A OS=Homo sapiens OX=9606 GN=HSPA1A PE=1 SV=1;sp|P0DMV9|HS71B_HUMAN Heat shock 70 kDa protein 1B OS=Homo sapiens OX=9606 GN=HSPA1B PE=1 SV=1	3	6	6	6	15.3	15.3	15.3	70.051	641	641;641;641	13.2			2							1			2		1		1	1									1				0
P0DOY3;P0DOY2	P0DOY3;P0DOY2	9;8	9;8	4;3			sp|P0DOY3|IGLC3_HUMAN Immunoglobulin lambda constant 3 OS=Homo sapiens OX=9606 GN=IGLC3 PE=1 SV=1;sp|P0DOY2|IGLC2_HUMAN Immunoglobulin lambda constant 2 OS=Homo sapiens OX=9606 GN=IGLC2 PE=1 SV=1	2	9	9	4	77.4	77.4	37.7	11.265	106	106;106	20.2	2	1									9	3	5	2	2	1		1				1	1	1		11	5	6	9		0
P0DP04;P01782	P0DP04;P01782	3;2	1;1	1;1	Ig heavy chain V-III region DOB		sp|P0DP04|HV43D_HUMAN Immunoglobulin heavy variable 3-43D OS=Homo sapiens OX=9606 GN=IGHV3-43D PE=3 SV=1;sp|P01782|HV309_HUMAN Immunoglobulin heavy variable 3-9 OS=Homo sapiens OX=9606 GN=IGHV3-9 PE=1 SV=2	2	3	1	1	22	9.3	9.3	13.017	118	118;118	11											1																				0.0041982
P0DP57	P0DP57	1	1	1			sp|P0DP57|SLUR2_HUMAN Secreted Ly-6/uPAR domain-containing protein 2 OS=Homo sapiens OX=9606 GN=SLURP2 PE=1 SV=1	1	1	1	1	13.4	13.4	13.4	10.16	97	97	25																									1						0.0019841
P10153	P10153	3	3	3	Non-secretory ribonuclease	RNASE2	sp|P10153|RNAS2_HUMAN Non-secretory ribonuclease OS=Homo sapiens OX=9606 GN=RNASE2 PE=1 SV=2	1	3	3	3	21.7	21.7	21.7	18.354	161	161	9		1										1	1																		0
P10253	P10253	1	1	1	Lysosomal alpha-glucosidase;76 kDa lysosomal alpha-glucosidase;70 kDa lysosomal alpha-glucosidase	GAA	sp|P10253|LYAG_HUMAN Lysosomal alpha-glucosidase OS=Homo sapiens OX=9606 GN=GAA PE=1 SV=4	1	1	1	1	1.9	1.9	1.9	105.32	952	952	11											1																				0.00199
P10321;P01889	P10321	3;1	2;1	2;1	HLA class I histocompatibility antigen, Cw-7 alpha chain	HLA-C	sp|P10321|HLAC_HUMAN HLA class I histocompatibility antigen, C alpha chain OS=Homo sapiens OX=9606 GN=HLA-C PE=1 SV=3	2	3	2	2	13.9	7.4	7.4	40.648	366	366;362	1.5	1	1																													0
P10451;CON__P31096	P10451	11;1	11;1	11;1	Osteopontin	SPP1	sp|P10451|OSTP_HUMAN Osteopontin OS=Homo sapiens OX=9606 GN=SPP1 PE=1 SV=1	2	11	11	11	44.9	44.9	44.9	35.422	314	314;262	14.1			4	5	1	2					1	6	5	4	12	1	1		9	2	2	1	4				1				0
P10586	P10586	6	6	6	Receptor-type tyrosine-protein phosphatase F	PTPRF	sp|P10586|PTPRF_HUMAN Receptor-type tyrosine-protein phosphatase F OS=Homo sapiens OX=9606 GN=PTPRF PE=1 SV=2	1	6	6	6	5.7	5.7	5.7	212.88	1907	1907	14.9							1				1	2				2		1									1				0
P10599	P10599	2	2	2	Thioredoxin	TXN	sp|P10599|THIO_HUMAN Thioredoxin OS=Homo sapiens OX=9606 GN=TXN PE=1 SV=3	1	2	2	2	23.8	23.8	23.8	11.737	105	105	17											1												1								0.0011161
P10619	P10619	2	2	2	Lysosomal protective protein;Lysosomal protective protein 32 kDa chain;Lysosomal protective protein 20 kDa chain	CTSA	sp|P10619|PPGB_HUMAN Lysosomal protective protein OS=Homo sapiens OX=9606 GN=CTSA PE=1 SV=2	1	2	2	2	5.6	5.6	5.6	54.465	480	480	9		1														1															0.0010917
P10643;CON__Q29RQ1	P10643	7;1	7;1	7;1	Complement component C7	C7	sp|P10643|CO7_HUMAN Complement component C7 OS=Homo sapiens OX=9606 GN=C7 PE=1 SV=2	2	7	7	7	12.3	12.3	12.3	93.517	843	843;843	9.25	1			1	1	1	2								1														1		0
P10646	P10646	1	1	1	Tissue factor pathway inhibitor	TFPI	sp|P10646|TFPI1_HUMAN Tissue factor pathway inhibitor OS=Homo sapiens OX=9606 GN=TFPI PE=1 SV=1	1	1	1	1	5.3	5.3	5.3	35.015	304	304	9									1																						0
P10809	P10809	3	3	3	60 kDa heat shock protein, mitochondrial	HSPD1	sp|P10809|CH60_HUMAN 60 kDa heat shock protein, mitochondrial OS=Homo sapiens OX=9606 GN=HSPD1 PE=1 SV=2	1	3	3	3	7.5	7.5	7.5	61.054	573	573	18											1							1							1						0
P10909	P10909	13	13	13	Clusterin;Clusterin beta chain;Clusterin alpha chain	CLU	sp|P10909|CLUS_HUMAN Clusterin OS=Homo sapiens OX=9606 GN=CLU PE=1 SV=1	1	13	13	13	33.2	33.2	33.2	52.494	449	449	15.7	2	1		5		2					2	1	1		1				1	1			1		1		1	6	1	1	0
P10915	P10915	2	2	2	Hyaluronan and proteoglycan link protein 1	HAPLN1	sp|P10915|HPLN1_HUMAN Hyaluronan and proteoglycan link protein 1 OS=Homo sapiens OX=9606 GN=HAPLN1 PE=2 SV=2	1	2	2	2	9	9	9	40.165	354	354	17.5												1											1								0
P11021	P11021	10	10	10	78 kDa glucose-regulated protein	HSPA5	sp|P11021|BIP_HUMAN Endoplasmic reticulum chaperone BiP OS=Homo sapiens OX=9606 GN=HSPA5 PE=1 SV=2	1	10	10	10	18.3	18.3	18.3	72.332	654	654	10.8	1	1	2			1				1	2	1	1			1							1							1	0
P11047	P11047	13	13	13	Laminin subunit gamma-1	LAMC1	sp|P11047|LAMC1_HUMAN Laminin subunit gamma-1 OS=Homo sapiens OX=9606 GN=LAMC1 PE=1 SV=3	1	13	13	13	11	11	11	177.6	1609	1609	11.5		1	1	1		2		1				1	2		1	1			1		1		1								0
P11142;P54652;P17066	P11142	7;2;1	7;2;1	7;2;1	Heat shock cognate 71 kDa protein	HSPA8	sp|P11142|HSP7C_HUMAN Heat shock cognate 71 kDa protein OS=Homo sapiens OX=9606 GN=HSPA8 PE=1 SV=1	3	7	7	7	15	15	15	70.897	646	646;639;643	12.7	1	1		1	1			1							1									1		1			1		0
P11166	P11166	1	1	1	Solute carrier family 2, facilitated glucose transporter member 1	SLC2A1	sp|P11166|GTR1_HUMAN Solute carrier family 2, facilitated glucose transporter member 1 OS=Homo sapiens OX=9606 GN=SLC2A1 PE=1 SV=2	1	1	1	1	4.9	4.9	4.9	54.083	492	492	13													1																		0
P11169;Q8TDB8	P11169;Q8TDB8	1;1	1;1	1;1	Solute carrier family 2, facilitated glucose transporter member 3;Solute carrier family 2, facilitated glucose transporter member 14	SLC2A3;SLC2A14	sp|P11169|GTR3_HUMAN Solute carrier family 2, facilitated glucose transporter member 3 OS=Homo sapiens OX=9606 GN=SLC2A3 PE=1 SV=1;sp|Q8TDB8|GTR14_HUMAN Solute carrier family 2, facilitated glucose transporter member 14 OS=Homo sapiens OX=9606 GN=SLC2A14 P	2	1	1	1	4	4	4	53.924	496	496;520	15															1																0
P11234;P11233	P11234;P11233	2;1	2;1	2;1	Ras-related protein Ral-B;Ras-related protein Ral-A	RALB;RALA	sp|P11234|RALB_HUMAN Ras-related protein Ral-B OS=Homo sapiens OX=9606 GN=RALB PE=1 SV=1;sp|P11233|RALA_HUMAN Ras-related protein Ral-A OS=Homo sapiens OX=9606 GN=RALA PE=1 SV=1	2	2	2	2	13.6	13.6	13.6	23.408	206	206;206	15.3														2				1													0
P11362	P11362	2	2	2	Fibroblast growth factor receptor 1	FGFR1	sp|P11362|FGFR1_HUMAN Fibroblast growth factor receptor 1 OS=Homo sapiens OX=9606 GN=FGFR1 PE=1 SV=3	1	2	2	2	3.2	3.2	3.2	91.867	822	822	7.75			2									1	1																		0
P11464;Q13046	P11464	3;1	2;1	2;1	Pregnancy-specific beta-1-glycoprotein 1	PSG1	sp|P11464|PSG1_HUMAN Pregnancy-specific beta-1-glycoprotein 1 OS=Homo sapiens OX=9606 GN=PSG1 PE=1 SV=1	2	3	2	2	9.3	6.7	6.7	47.222	419	419;419	13												1		1																	0.0011287
P11465;Q9UQ72	P11465	3;1	2;1	1;0	Pregnancy-specific beta-1-glycoprotein 2	PSG2	sp|P11465|PSG2_HUMAN Pregnancy-specific beta-1-glycoprotein 2 OS=Homo sapiens OX=9606 GN=PSG2 PE=2 SV=2	2	3	2	1	11.9	8.7	4.8	37.216	335	335;335	11		1																		1											0
P11684	P11684	2	2	2	Uteroglobin	SCGB1A1	sp|P11684|UTER_HUMAN Uteroglobin OS=Homo sapiens OX=9606 GN=SCGB1A1 PE=1 SV=1	1	2	2	2	40.7	40.7	40.7	9.9937	91	91	22.7												1																2			0
P11686	P11686	1	1	1	Pulmonary surfactant-associated protein C	SFTPC	sp|P11686|PSPC_HUMAN Pulmonary surfactant-associated protein C OS=Homo sapiens OX=9606 GN=SFTPC PE=1 SV=2	1	1	1	1	7.1	7.1	7.1	21.053	197	197	1	1																														0.0065574
P11717	P11717	3	3	3	Cation-independent mannose-6-phosphate receptor	IGF2R	sp|P11717|MPRI_HUMAN Cation-independent mannose-6-phosphate receptor OS=Homo sapiens OX=9606 GN=IGF2R PE=1 SV=3	1	3	3	3	1.2	1.2	1.2	274.37	2491	2491	14						1							1										1								0
P12107	P12107	1	1	1	Collagen alpha-1(XI) chain	COL11A1	sp|P12107|COBA1_HUMAN Collagen alpha-1(XI) chain OS=Homo sapiens OX=9606 GN=COL11A1 PE=1 SV=4	1	1	1	1	0.5	0.5	0.5	181.06	1806	1806	15															1																0
P12109	P12109	17	17	17	Collagen alpha-1(VI) chain	COL6A1	sp|P12109|CO6A1_HUMAN Collagen alpha-1(VI) chain OS=Homo sapiens OX=9606 GN=COL6A1 PE=1 SV=3	1	17	17	17	23.9	23.9	23.9	108.53	1028	1028	12.7	1	3	1	1		2	6				1		2	10	2	3	2		2			2	1						1	1	0
P12110	P12110	3	3	3	Collagen alpha-2(VI) chain	COL6A2	sp|P12110|CO6A2_HUMAN Collagen alpha-2(VI) chain OS=Homo sapiens OX=9606 GN=COL6A2 PE=1 SV=4	1	3	3	3	4.4	4.4	4.4	108.58	1019	1019	13.3												1	1		1																0
P12111	P12111	38	38	38	Collagen alpha-3(VI) chain	COL6A3	sp|P12111|CO6A3_HUMAN Collagen alpha-3(VI) chain OS=Homo sapiens OX=9606 GN=COL6A3 PE=1 SV=5	1	38	38	38	15.4	15.4	15.4	343.67	3177	3177	11.4	1	13	3			4	1			1	14	7	10	7	2	1		1	1		1	1	4	2		1			1		0
P12268	P12268	1	1	1	Inosine-5-monophosphate dehydrogenase 2	IMPDH2	sp|P12268|IMDH2_HUMAN Inosine-5-monophosphate dehydrogenase 2 OS=Homo sapiens OX=9606 GN=IMPDH2 PE=1 SV=2	1	1	1	1	2.1	2.1	2.1	55.804	514	514	23																							1								0.0042159
P12270	P12270	1	1	1	Nucleoprotein TPR	TPR	sp|P12270|TPR_HUMAN Nucleoprotein TPR OS=Homo sapiens OX=9606 GN=TPR PE=1 SV=3	1	1	1	1	0.6	0.6	0.6	267.29	2363	2363	26																										1					0.0026385
P12277	P12277	3	3	3	Creatine kinase B-type	CKB	sp|P12277|KCRB_HUMAN Creatine kinase B-type OS=Homo sapiens OX=9606 GN=CKB PE=1 SV=1	1	3	3	3	10.5	10.5	10.5	42.644	381	381	21.5																1						2				1					0
P12318	P12318	1	1	1	Low affinity immunoglobulin gamma Fc region receptor II-a	FCGR2A	sp|P12318|FCG2A_HUMAN Low affinity immunoglobulin gamma Fc region receptor II-a OS=Homo sapiens OX=9606 GN=FCGR2A PE=1 SV=4	1	1	1	1	7.9	7.9	7.9	35	317	317	7							1																								0
P12429	P12429	5	5	5	Annexin A3	ANXA3	sp|P12429|ANXA3_HUMAN Annexin A3 OS=Homo sapiens OX=9606 GN=ANXA3 PE=1 SV=3	1	5	5	5	19.2	19.2	19.2	36.375	323	323	15.4												2	1	2	1						1	1									0
P12814	P12814	6	3	3	Alpha-actinin-1	ACTN1	sp|P12814|ACTN1_HUMAN Alpha-actinin-1 OS=Homo sapiens OX=9606 GN=ACTN1 PE=1 SV=2	1	6	3	3	9.3	5.5	5.5	103.06	892	892	13												2			1																0
P12821	P12821	6	6	6	Angiotensin-converting enzyme;Angiotensin-converting enzyme, soluble form	ACE	sp|P12821|ACE_HUMAN Angiotensin-converting enzyme OS=Homo sapiens OX=9606 GN=ACE PE=1 SV=1	1	6	6	6	6.6	6.6	6.6	149.71	1306	1306	11	1						1				2		1										1								0
P12830	P12830	6	6	6	Cadherin-1;E-Cad/CTF1;E-Cad/CTF2;E-Cad/CTF3	CDH1	sp|P12830|CADH1_HUMAN Cadherin-1 OS=Homo sapiens OX=9606 GN=CDH1 PE=1 SV=3	1	6	6	6	11.8	11.8	11.8	97.455	882	882	10	1	3	4	1								1						1	1		1	2	1								0
P12955	P12955	2	2	2	Xaa-Pro dipeptidase	PEPD	sp|P12955|PEPD_HUMAN Xaa-Pro dipeptidase OS=Homo sapiens OX=9606 GN=PEPD PE=1 SV=3	1	2	2	2	9.7	9.7	9.7	54.548	493	493	26																										3					0
P13497;O43897;Q9Y6L7	P13497	3;1;1	3;1;1	3;1;1	Bone morphogenetic protein 1	BMP1	sp|P13497|BMP1_HUMAN Bone morphogenetic protein 1 OS=Homo sapiens OX=9606 GN=BMP1 PE=1 SV=2	3	3	3	3	4.2	4.2	4.2	111.25	986	986;1013;1015	14											1	2		2							1										0
P13598	P13598	1	1	1	Intercellular adhesion molecule 2	ICAM2	sp|P13598|ICAM2_HUMAN Intercellular adhesion molecule 2 OS=Homo sapiens OX=9606 GN=ICAM2 PE=1 SV=2	1	1	1	1	5.5	5.5	5.5	30.654	275	275	22																						1									0
P13611	P13611	2	2	2	Versican core protein	VCAN	sp|P13611|CSPG2_HUMAN Versican core protein OS=Homo sapiens OX=9606 GN=VCAN PE=1 SV=3	1	2	2	2	0.9	0.9	0.9	372.82	3396	3396	16											1										1										0
P13639	P13639	2	2	2	Elongation factor 2	EEF2	sp|P13639|EF2_HUMAN Elongation factor 2 OS=Homo sapiens OX=9606 GN=EEF2 PE=1 SV=4	1	2	2	2	4.4	4.4	4.4	95.337	858	858	13									1								1														0.0011198
P13667	P13667	3	3	3	Protein disulfide-isomerase A4	PDIA4	sp|P13667|PDIA4_HUMAN Protein disulfide-isomerase A4 OS=Homo sapiens OX=9606 GN=PDIA4 PE=1 SV=2	1	3	3	3	6.5	6.5	6.5	72.932	645	645	12.8			1									1						2													0
P13671	P13671	3	3	3	Complement component C6	C6	sp|P13671|CO6_HUMAN Complement component C6 OS=Homo sapiens OX=9606 GN=C6 PE=1 SV=3	1	3	3	3	5.2	5.2	5.2	104.79	934	934	15.7											1				1						1										0
P13693;Q56UQ5	P13693;Q56UQ5	2;1	2;1	2;1	Translationally-controlled tumor protein;TPT1-like protein	TPT1	sp|P13693|TCTP_HUMAN Translationally-controlled tumor protein OS=Homo sapiens OX=9606 GN=TPT1 PE=1 SV=1;sp|Q56UQ5|TPT1L_HUMAN TPT1-like protein OS=Homo sapiens OX=9606 PE=2 SV=2	2	2	2	2	16.3	16.3	16.3	19.595	172	172;140	15.7													2								1										0.0010881
P13726	P13726	1	1	1	Tissue factor	F3	sp|P13726|TF_HUMAN Tissue factor OS=Homo sapiens OX=9606 GN=F3 PE=1 SV=1	1	1	1	1	6.8	6.8	6.8	33.067	295	295	13													1																		0
P13727	P13727	6	6	6	Bone marrow proteoglycan;Eosinophil granule major basic protein	PRG2	sp|P13727|PRG2_HUMAN Bone marrow proteoglycan OS=Homo sapiens OX=9606 GN=PRG2 PE=1 SV=2	1	6	6	6	33.8	33.8	33.8	25.205	222	222	16.8		2											2	1					9		3				1						0
P13796	P13796	12	12	10	Plastin-2	LCP1	sp|P13796|PLSL_HUMAN Plastin-2 OS=Homo sapiens OX=9606 GN=LCP1 PE=1 SV=6	1	12	12	10	23.3	23.3	19.3	70.288	627	627	11.9		1	4							1	2	5	3	2	2	1	2		1							1					0
P13797;Q14651	P13797	6;1	4;1	4;1	Plastin-3	PLS3	sp|P13797|PLST_HUMAN Plastin-3 OS=Homo sapiens OX=9606 GN=PLS3 PE=1 SV=4	2	6	4	4	17.9	14	14	70.81	630	630;629	8.83	1	1	1	1														1							1						0
Q5VT79;P13928	Q5VT79;P13928	2;2	2;2	2;2	Annexin A8-like protein 2;Annexin A8	ANXA8L2;ANXA8	sp|Q5VT79|AXA81_HUMAN Annexin A8-like protein 1 OS=Homo sapiens OX=9606 GN=ANXA8L1 PE=2 SV=2;sp|P13928|ANXA8_HUMAN Annexin A8 OS=Homo sapiens OX=9606 GN=ANXA8 PE=1 SV=3	2	2	2	2	4.9	4.9	4.9	36.879	327	327;327	7	1												1																		0
P13942	P13942	2	2	2	Collagen alpha-2(XI) chain	COL11A2	sp|P13942|COBA2_HUMAN Collagen alpha-2(XI) chain OS=Homo sapiens OX=9606 GN=COL11A2 PE=1 SV=5	1	2	2	2	2.3	2.3	2.3	171.79	1736	1736	10.5		1																	1												0
P13987	P13987	3	3	3	CD59 glycoprotein	CD59	sp|P13987|CD59_HUMAN CD59 glycoprotein OS=Homo sapiens OX=9606 GN=CD59 PE=1 SV=1	1	3	3	3	27.3	27.3	27.3	14.177	128	128	11		1				1																			1						0
P14151	P14151	1	1	1	L-selectin	SELL	sp|P14151|LYAM1_HUMAN L-selectin OS=Homo sapiens OX=9606 GN=SELL PE=1 SV=2	1	1	1	1	4.8	4.8	4.8	42.187	372	372	5					1																										0
P14207;P41439	P14207;P41439	2;1	2;1	2;1	Folate receptor beta;Folate receptor gamma	FOLR2;FOLR3	sp|P14207|FOLR2_HUMAN Folate receptor beta OS=Homo sapiens OX=9606 GN=FOLR2 PE=1 SV=4;sp|P41439|FOLR3_HUMAN Folate receptor gamma OS=Homo sapiens OX=9606 GN=FOLR3 PE=1 SV=2	2	2	2	2	11.8	11.8	11.8	29.279	255	255;245	16.5														1					1												0
P14210	P14210	2	2	2	Hepatocyte growth factor;Hepatocyte growth factor alpha chain;Hepatocyte growth factor beta chain	HGF	sp|P14210|HGF_HUMAN Hepatocyte growth factor OS=Homo sapiens OX=9606 GN=HGF PE=1 SV=2	1	2	2	2	4.7	4.7	4.7	83.133	728	728	17																1		1													0
P14314	P14314	2	2	2	Glucosidase 2 subunit beta	PRKCSH	sp|P14314|GLU2B_HUMAN Glucosidase 2 subunit beta OS=Homo sapiens OX=9606 GN=PRKCSH PE=1 SV=2	1	2	2	2	4.4	4.4	4.4	59.425	528	528	16.5													1							1											0
P14384	P14384	5	5	5	Carboxypeptidase M	CPM	sp|P14384|CBPM_HUMAN Carboxypeptidase M OS=Homo sapiens OX=9606 GN=CPM PE=1 SV=2	1	5	5	5	18.3	18.3	18.3	50.513	443	443	8.4		3											1										1								0
P14410	P14410	24	24	24	Sucrase-isomaltase, intestinal;Sucrase;Isomaltase	SI	sp|P14410|SUIS_HUMAN Sucrase-isomaltase, intestinal OS=Homo sapiens OX=9606 GN=SI PE=1 SV=6	1	24	24	24	18.4	18.4	18.4	209.45	1827	1827	17.1		2	1	1		2					4	1	1	6	1	1	1					3	1	2	1	2			4	2	0
P14543	P14543	8	8	8	Nidogen-1	NID1	sp|P14543|NID1_HUMAN Nidogen-1 OS=Homo sapiens OX=9606 GN=NID1 PE=1 SV=3	1	8	8	8	11.3	11.3	11.3	136.38	1247	1247	12.2	2	3									1												1		2					1	0
P14550	P14550	6	6	6	Alcohol dehydrogenase [NADP(+)]	AKR1A1	sp|P14550|AK1A1_HUMAN Aldo-keto reductase family 1 member A1 OS=Homo sapiens OX=9606 GN=AKR1A1 PE=1 SV=3	1	6	6	6	19.7	19.7	19.7	36.573	325	325	15.8											1	2		1								1		1							0
P14618	P14618	5	5	5	Pyruvate kinase PKM	PKM	sp|P14618|KPYM_HUMAN Pyruvate kinase PKM OS=Homo sapiens OX=9606 GN=PKM PE=1 SV=4	1	5	5	5	17.7	17.7	17.7	57.936	531	531	10.5	1			2									1				1							1							0
P14625	P14625	7	7	7	Endoplasmin	HSP90B1	sp|P14625|ENPL_HUMAN Endoplasmin OS=Homo sapiens OX=9606 GN=HSP90B1 PE=1 SV=1	1	7	7	7	15.1	15.1	15.1	92.468	803	803	20.1			1								1						1					1	1	1	1		1		1		0
P14923	P14923	5	5	5	Junction plakoglobin	JUP	sp|P14923|PLAK_HUMAN Junction plakoglobin OS=Homo sapiens OX=9606 GN=JUP PE=1 SV=3	1	5	5	5	8.5	8.5	8.5	81.744	745	745	14.4											1	2			1							1									0
P15104	P15104	4	4	4	Glutamine synthetase	GLUL	sp|P15104|GLNA_HUMAN Glutamine synthetase OS=Homo sapiens OX=9606 GN=GLUL PE=1 SV=4	1	4	4	4	16.1	16.1	16.1	42.064	373	373	19						1									1							1				2					0
P15144	P15144	20	20	20	Aminopeptidase N	ANPEP	sp|P15144|AMPN_HUMAN Aminopeptidase N OS=Homo sapiens OX=9606 GN=ANPEP PE=1 SV=4	1	20	20	20	23.5	23.5	23.5	109.54	967	967	11.6	6	1	6	3				1			3	2	3	5		1					2	3	2		2			1	1		0
P15151	P15151	3	3	3	Poliovirus receptor	PVR	sp|P15151|PVR_HUMAN Poliovirus receptor OS=Homo sapiens OX=9606 GN=PVR PE=1 SV=2	1	3	3	3	9.8	9.8	9.8	45.302	417	417	23.2			1																			2	1	2	1	2	1	1	1		0
P63000;P60763;P15153	P63000;P60763;P15153	1;1;1	1;1;1	1;1;1	Ras-related C3 botulinum toxin substrate 1;Ras-related C3 botulinum toxin substrate 3;Ras-related C3 botulinum toxin substrate 2	RAC1;RAC3;RAC2	sp|P63000|RAC1_HUMAN Ras-related C3 botulinum toxin substrate 1 OS=Homo sapiens OX=9606 GN=RAC1 PE=1 SV=1;sp|P60763|RAC3_HUMAN Ras-related C3 botulinum toxin substrate 3 OS=Homo sapiens OX=9606 GN=RAC3 PE=1 SV=1;sp|P15153|RAC2_HUMAN Ras-related C3 botulinu	3	1	1	1	4.2	4.2	4.2	21.45	192	192;192;192	13													1																		0.0010111
P15291	P15291	2	2	2	Beta-1,4-galactosyltransferase 1;Lactose synthase A protein;N-acetyllactosamine synthase;Beta-N-acetylglucosaminylglycopeptide beta-1,4-galactosyltransferase;Beta-N-acetylglucosaminyl-glycolipid beta-1,4-galactosyltransferase;Processed beta-1,4-galactosyltransferase 1	B4GALT1	sp|P15291|B4GT1_HUMAN Beta-1,4-galactosyltransferase 1 OS=Homo sapiens OX=9606 GN=B4GALT1 PE=1 SV=5	1	2	2	2	10.1	10.1	10.1	43.92	398	398	9.25			1								2	1																			0
P15311	P15311	10	10	8	Ezrin	EZR	sp|P15311|EZRI_HUMAN Ezrin OS=Homo sapiens OX=9606 GN=EZR PE=1 SV=4	1	10	10	8	22	22	17.2	69.412	586	586	16.2						1		1			1	1	1	2	1	5	1				3		2	1							0
P15328	P15328	2	2	2	Folate receptor alpha	FOLR1	sp|P15328|FOLR1_HUMAN Folate receptor alpha OS=Homo sapiens OX=9606 GN=FOLR1 PE=1 SV=3	1	2	2	2	12.8	12.8	12.8	29.819	257	257	8.33		2																			1										0
P15502	P15502	1	1	1	Elastin	ELN	sp|P15502|ELN_HUMAN Elastin OS=Homo sapiens OX=9606 GN=ELN PE=1 SV=4	1	1	1	1	2.5	2.5	2.5	68.397	786	786	5					1																										0.0010352
P15531	P15531	1	1	1	Nucleoside diphosphate kinase A	NME1	sp|P15531|NDKA_HUMAN Nucleoside diphosphate kinase A OS=Homo sapiens OX=9606 GN=NME1 PE=1 SV=1	1	1	1	1	7.9	7.9	7.9	17.149	152	152	19																			1												1
P15586	P15586	2	2	2	N-acetylglucosamine-6-sulfatase	GNS	sp|P15586|GNS_HUMAN N-acetylglucosamine-6-sulfatase OS=Homo sapiens OX=9606 GN=GNS PE=1 SV=3	1	2	2	2	4.5	4.5	4.5	62.081	552	552	12.7						1	1																		1						0.0010571
P15924	P15924	16	16	16	Desmoplakin	DSP	sp|P15924|DESP_HUMAN Desmoplakin OS=Homo sapiens OX=9606 GN=DSP PE=1 SV=3	1	16	16	16	8.1	8.1	8.1	331.77	2871	2871	14.4	2		1	1		1					3		1	1			1			1		1	4	2							0
P15941	P15941	1	1	1	Mucin-1;Mucin-1 subunit alpha;Mucin-1 subunit beta	MUC1	sp|P15941|MUC1_HUMAN Mucin-1 OS=Homo sapiens OX=9606 GN=MUC1 PE=1 SV=3	1	1	1	1	1.4	1.4	1.4	122.1	1255	1255	21																					2										0
P16035	P16035	2	2	2	Metalloproteinase inhibitor 2	TIMP2	sp|P16035|TIMP2_HUMAN Metalloproteinase inhibitor 2 OS=Homo sapiens OX=9606 GN=TIMP2 PE=1 SV=2	1	2	2	2	9.1	9.1	9.1	24.399	220	220	16															1		1														0
P16070	P16070	1	1	1	CD44 antigen	CD44	sp|P16070|CD44_HUMAN CD44 antigen OS=Homo sapiens OX=9606 GN=CD44 PE=1 SV=3	1	1	1	1	1.3	1.3	1.3	81.537	742	742	3			1																												0.0028382
P16112	P16112	1	1	1	Aggrecan core protein;Aggrecan core protein 2	ACAN	sp|P16112|PGCA_HUMAN Aggrecan core protein OS=Homo sapiens OX=9606 GN=ACAN PE=1 SV=3	1	1	1	1	0.6	0.6	0.6	261.33	2530	2530	15															1																0.0027372
P16152;O75828	P16152	3;1	3;1	3;1	Carbonyl reductase [NADPH] 1	CBR1	sp|P16152|CBR1_HUMAN Carbonyl reductase [NADPH] 1 OS=Homo sapiens OX=9606 GN=CBR1 PE=1 SV=3	2	3	3	3	15.5	15.5	15.5	30.375	277	277;277	15.7												2											1								0
P16278	P16278	1	1	1	Beta-galactosidase	GLB1	sp|P16278|BGAL_HUMAN Beta-galactosidase OS=Homo sapiens OX=9606 GN=GLB1 PE=1 SV=2	1	1	1	1	2.1	2.1	2.1	76.074	677	677	30																														1	0.0010121
P16422	P16422	1	1	1	Epithelial cell adhesion molecule	EPCAM	sp|P16422|EPCAM_HUMAN Epithelial cell adhesion molecule OS=Homo sapiens OX=9606 GN=EPCAM PE=1 SV=2	1	1	1	1	5.1	5.1	5.1	34.932	314	314	15															1																0.0058043
P16671	P16671	3	3	3	Platelet glycoprotein 4	CD36	sp|P16671|CD36_HUMAN Platelet glycoprotein 4 OS=Homo sapiens OX=9606 GN=CD36 PE=1 SV=2	1	3	3	3	9.1	9.1	9.1	53.053	472	472	18												1							1				1								0
P16930	P16930	1	1	1	Fumarylacetoacetase	FAH	sp|P16930|FAAA_HUMAN Fumarylacetoacetase OS=Homo sapiens OX=9606 GN=FAH PE=1 SV=2	1	1	1	1	2.9	2.9	2.9	46.374	419	419	7							1																								0
P16949	P16949	2	2	2	Stathmin	STMN1	sp|P16949|STMN1_HUMAN Stathmin OS=Homo sapiens OX=9606 GN=STMN1 PE=1 SV=3	1	2	2	2	16.8	16.8	16.8	17.302	149	149	19											1												2								0
P17050	P17050	1	1	1	Alpha-N-acetylgalactosaminidase	NAGA	sp|P17050|NAGAB_HUMAN Alpha-N-acetylgalactosaminidase OS=Homo sapiens OX=9606 GN=NAGA PE=1 SV=2	1	1	1	1	2.7	2.7	2.7	46.564	411	411	28																												1			0.0010331
P17174	P17174	10	10	10	Aspartate aminotransferase, cytoplasmic	GOT1	sp|P17174|AATC_HUMAN Aspartate aminotransferase, cytoplasmic OS=Homo sapiens OX=9606 GN=GOT1 PE=1 SV=3	1	10	10	10	32	32	32	46.247	413	413	9.07	1	3	2								2	1	2	2												1					0
P17655	P17655	1	1	1	Calpain-2 catalytic subunit	CAPN2	sp|P17655|CAN2_HUMAN Calpain-2 catalytic subunit OS=Homo sapiens OX=9606 GN=CAPN2 PE=1 SV=6	1	1	1	1	1.9	1.9	1.9	79.994	700	700	12												1																			0.0027624
P17661	P17661	7	4	4	Desmin	DES	sp|P17661|DESM_HUMAN Desmin OS=Homo sapiens OX=9606 GN=DES PE=1 SV=3	1	7	4	4	14.7	8.5	8.5	53.535	470	470	12.2				1						1							1	1													0
P17813	P17813	5	5	5	Endoglin	ENG	sp|P17813|EGLN_HUMAN Endoglin OS=Homo sapiens OX=9606 GN=ENG PE=1 SV=2	1	5	5	5	11.2	11.2	11.2	70.577	658	658	15.6	1														1			1			1		1								0
P17900	P17900	5	5	5	Ganglioside GM2 activator;Ganglioside GM2 activator isoform short	GM2A	sp|P17900|SAP3_HUMAN Ganglioside GM2 activator OS=Homo sapiens OX=9606 GN=GM2A PE=1 SV=4	1	5	5	5	26.9	26.9	26.9	20.838	193	193	19.2														2	1								2			1					0
P17931	P17931	1	1	1	Galectin-3	LGALS3	sp|P17931|LEG3_HUMAN Galectin-3 OS=Homo sapiens OX=9606 GN=LGALS3 PE=1 SV=5	1	1	1	1	5.6	5.6	5.6	26.152	250	250	2		1																													0.0042373
P17936	P17936	9	9	9	Insulin-like growth factor-binding protein 3	IGFBP3	sp|P17936|IBP3_HUMAN Insulin-like growth factor-binding protein 3 OS=Homo sapiens OX=9606 GN=IGFBP3 PE=1 SV=2	1	9	9	9	34	34	34	31.674	291	291	11.3	2	6	2			3					4										2		1				4	1			0
P17948	P17948	9	9	9	Vascular endothelial growth factor receptor 1	FLT1	sp|P17948|VGFR1_HUMAN Vascular endothelial growth factor receptor 1 OS=Homo sapiens OX=9606 GN=FLT1 PE=1 SV=2	1	9	9	9	9.8	9.8	9.8	150.77	1338	1338	14.8		1				1						1	1	4	1		1				2								1		0
P18054	P18054	3	3	3	Arachidonate 12-lipoxygenase, 12S-type	ALOX12	sp|P18054|LOX12_HUMAN Polyunsaturated fatty acid lipoxygenase ALOX12 OS=Homo sapiens OX=9606 GN=ALOX12 PE=1 SV=4	1	3	3	3	5.1	5.1	5.1	75.693	663	663	19													1								1		1								0
P18065	P18065	12	12	12	Insulin-like growth factor-binding protein 2	IGFBP2	sp|P18065|IBP2_HUMAN Insulin-like growth factor-binding protein 2 OS=Homo sapiens OX=9606 GN=IGFBP2 PE=1 SV=2	1	12	12	12	49.2	49.2	49.2	34.814	325	325	18	2		2			1					4	2	17	2				3	1		2			1			1		15	2	0
P18206	P18206	10	10	10	Vinculin	VCL	sp|P18206|VINC_HUMAN Vinculin OS=Homo sapiens OX=9606 GN=VCL PE=1 SV=4	1	10	10	10	13.6	13.6	13.6	123.8	1134	1134	9.44	1	4	1				1		1		4	1									1		2								0
P18428	P18428	3	3	3	Lipopolysaccharide-binding protein	LBP	sp|P18428|LBP_HUMAN Lipopolysaccharide-binding protein OS=Homo sapiens OX=9606 GN=LBP PE=1 SV=3	1	3	3	3	8.5	8.5	8.5	53.383	481	481	13												3	1	3																	0
P18510	P18510	2	2	2	Interleukin-1 receptor antagonist protein	IL1RN	sp|P18510|IL1RA_HUMAN Interleukin-1 receptor antagonist protein OS=Homo sapiens OX=9606 GN=IL1RN PE=1 SV=1	1	2	2	2	21.5	21.5	21.5	20.055	177	177	20.8													2															1	1		0
P18564	P18564	2	2	2	Integrin beta-6	ITGB6	sp|P18564|ITB6_HUMAN Integrin beta-6 OS=Homo sapiens OX=9606 GN=ITGB6 PE=1 SV=2	1	2	2	2	4.3	4.3	4.3	85.935	788	788	14.5						1																	1								0.0011312
P18669;Q8N0Y7;P15259	P18669;Q8N0Y7	8;4;1	8;4;1	8;4;1	Phosphoglycerate mutase 1;Probable phosphoglycerate mutase 4	PGAM1;PGAM4	sp|P18669|PGAM1_HUMAN Phosphoglycerate mutase 1 OS=Homo sapiens OX=9606 GN=PGAM1 PE=1 SV=2;sp|Q8N0Y7|PGAM4_HUMAN Probable phosphoglycerate mutase 4 OS=Homo sapiens OX=9606 GN=PGAM4 PE=3 SV=1	3	8	8	8	35.8	35.8	35.8	28.804	254	254;254;253	18.9												2	1			1			1	1				1	1				1		0
P18827	P18827	1	1	1	Syndecan-1	SDC1	sp|P18827|SDC1_HUMAN Syndecan-1 OS=Homo sapiens OX=9606 GN=SDC1 PE=1 SV=3	1	1	1	1	6.5	6.5	6.5	32.461	310	310	25																									1						0.0028116
P18850	P18850	1	1	1	Cyclic AMP-dependent transcription factor ATF-6 alpha;Processed cyclic AMP-dependent transcription factor ATF-6 alpha	ATF6	sp|P18850|ATF6A_HUMAN Cyclic AMP-dependent transcription factor ATF-6 alpha OS=Homo sapiens OX=9606 GN=ATF6 PE=1 SV=3	1	1	1	1	2.1	2.1	2.1	74.584	670	670	25																									1						0
P19021	P19021	2	2	2	Peptidyl-glycine alpha-amidating monooxygenase;Peptidylglycine alpha-hydroxylating monooxygenase;Peptidyl-alpha-hydroxyglycine alpha-amidating lyase	PAM	sp|P19021|AMD_HUMAN Peptidyl-glycine alpha-amidating monooxygenase OS=Homo sapiens OX=9606 GN=PAM PE=1 SV=2	1	2	2	2	3.7	3.7	3.7	108.33	973	973	11.7											2		1																		0
P19022	P19022	7	7	7	Cadherin-2	CDH2	sp|P19022|CADH2_HUMAN Cadherin-2 OS=Homo sapiens OX=9606 GN=CDH2 PE=1 SV=4	1	7	7	7	13.8	13.8	13.8	99.808	906	906	14.6	2		1			1								2		1					3			3							0
P19320	P19320	7	7	7	Vascular cell adhesion protein 1	VCAM1	sp|P19320|VCAM1_HUMAN Vascular cell adhesion protein 1 OS=Homo sapiens OX=9606 GN=VCAM1 PE=1 SV=1	1	7	7	7	17.2	17.2	17.2	81.275	739	739	22									1			1				1					1		2	1		1			2	1	0
P19338	P19338	1	1	1	Nucleolin	NCL	sp|P19338|NUCL_HUMAN Nucleolin OS=Homo sapiens OX=9606 GN=NCL PE=1 SV=3	1	1	1	1	2.5	2.5	2.5	76.613	710	710	2		1																													0.0029126
P19438	P19438	2	2	2	Tumor necrosis factor receptor superfamily member 1A;Tumor necrosis factor receptor superfamily member 1A, membrane form;Tumor necrosis factor-binding protein 1	TNFRSF1A	sp|P19438|TNR1A_HUMAN Tumor necrosis factor receptor superfamily member 1A OS=Homo sapiens OX=9606 GN=TNFRSF1A PE=1 SV=1	1	2	2	2	7.3	7.3	7.3	50.494	455	455	9.5									1	1																					0
Q9BX51;P19440	Q9BX51;P19440	1;1	1;1	1;1	Gamma-glutamyltransferase light chain 1;Gamma-glutamyltranspeptidase 1;Gamma-glutamyltranspeptidase 1 heavy chain;Gamma-glutamyltranspeptidase 1 light chain	GGTLC1;GGT1	sp|Q9BX51|GGTL1_HUMAN Glutathione hydrolase light chain 1 OS=Homo sapiens OX=9606 GN=GGTLC1 PE=2 SV=2;sp|P19440|GGT1_HUMAN Glutathione hydrolase 1 proenzyme OS=Homo sapiens OX=9606 GN=GGT1 PE=1 SV=2	2	1	1	1	8.4	8.4	8.4	24.274	225	225;569	7							1																								0.0034217
P19652	P19652	9	9	8	Alpha-1-acid glycoprotein 2	ORM2	sp|P19652|A1AG2_HUMAN Alpha-1-acid glycoprotein 2 OS=Homo sapiens OX=9606 GN=ORM2 PE=1 SV=2	1	9	9	8	27.4	27.4	23.4	23.602	201	201	15.2											2		5	14	3		2					1	2			1					0
P19801	P19801	11	11	11	Amiloride-sensitive amine oxidase [copper-containing]	AOC1	sp|P19801|AOC1_HUMAN Amiloride-sensitive amine oxidase [copper-containing] OS=Homo sapiens OX=9606 GN=AOC1 PE=1 SV=4	1	11	11	11	17.8	17.8	17.8	85.377	751	751	11.7	1	2	1			1	2				1	1			1						1		1			1		1			0
P19823;CON__Q9TRI1	P19823	9;1	9;1	9;1	Inter-alpha-trypsin inhibitor heavy chain H2	ITIH2	sp|P19823|ITIH2_HUMAN Inter-alpha-trypsin inhibitor heavy chain H2 OS=Homo sapiens OX=9606 GN=ITIH2 PE=1 SV=2	2	9	9	9	18.1	18.1	18.1	106.46	946	946;946	11.8	2	6								1	13	4									1				5				1		0
P19827;CON__Q0VCM5	P19827	15;3	15;3	15;3	Inter-alpha-trypsin inhibitor heavy chain H1	ITIH1	sp|P19827|ITIH1_HUMAN Inter-alpha-trypsin inhibitor heavy chain H1 OS=Homo sapiens OX=9606 GN=ITIH1 PE=1 SV=3	2	15	15	15	22.7	22.7	22.7	101.39	911	911;906	15.3	2			1					1	1	3	14	8	2	1	6	1	1	1		6	1		1		1				4	0
P19835	P19835	4	4	4	Bile salt-activated lipase	CEL	sp|P19835|CEL_HUMAN Bile salt-activated lipase OS=Homo sapiens OX=9606 GN=CEL PE=1 SV=3	1	4	4	4	8.1	8.1	8.1	79.321	753	753	11.9	1	1	1											1							3										0
P19957	P19957	1	1	1	Elafin	PI3	sp|P19957|ELAF_HUMAN Elafin OS=Homo sapiens OX=9606 GN=PI3 PE=1 SV=3	1	1	1	1	7.7	7.7	7.7	12.269	117	117	6						2																									0.0028037
P19961;P0DUB6;P0DTE8;P0DTE7;P04746	P19961;P0DUB6;P0DTE8;P0DTE7;P04746	2;1;1;1;1	2;1;1;1;1	2;1;1;1;1	Alpha-amylase 2B;Pancreatic alpha-amylase	AMY2B;AMY2A	sp|P19961|AMY2B_HUMAN Alpha-amylase 2B OS=Homo sapiens OX=9606 GN=AMY2B PE=1 SV=1;sp|P0DUB6|AMY1A_HUMAN Alpha-amylase 1A OS=Homo sapiens OX=9606 GN=AMY1A PE=1 SV=1;sp|P0DTE8|AMY1C_HUMAN Alpha-amylase 1C OS=Homo sapiens OX=9606 GN=AMY1C PE=1 SV=1;sp|P0DTE7|	5	2	2	2	6.7	6.7	6.7	57.709	511	511;511;511;511;511	12											1		1																		0.0010929
P19971	P19971	1	1	1	Thymidine phosphorylase	TYMP	sp|P19971|TYPH_HUMAN Thymidine phosphorylase OS=Homo sapiens OX=9606 GN=TYMP PE=1 SV=2	1	1	1	1	3.1	3.1	3.1	49.955	482	482	24																								1							0.0034996
P20333	P20333	1	1	1	Tumor necrosis factor receptor superfamily member 1B;Tumor necrosis factor receptor superfamily member 1b, membrane form;Tumor necrosis factor-binding protein 2	TNFRSF1B	sp|P20333|TNR1B_HUMAN Tumor necrosis factor receptor superfamily member 1B OS=Homo sapiens OX=9606 GN=TNFRSF1B PE=1 SV=3	1	1	1	1	2.8	2.8	2.8	48.291	461	461	12												1																			0
P20339	P20339	1	1	1	Ras-related protein Rab-5A	RAB5A	sp|P20339|RAB5A_HUMAN Ras-related protein Rab-5A OS=Homo sapiens OX=9606 GN=RAB5A PE=1 SV=2	1	1	1	1	6.5	6.5	6.5	23.658	215	215	15															1																0.0029014
P20618	P20618	1	1	1	Proteasome subunit beta type-1	PSMB1	sp|P20618|PSB1_HUMAN Proteasome subunit beta type-1 OS=Homo sapiens OX=9606 GN=PSMB1 PE=1 SV=2	1	1	1	1	8.3	8.3	8.3	26.489	241	241	14														2																	0
P20700	P20700	2	2	2	Lamin-B1	LMNB1	sp|P20700|LMNB1_HUMAN Lamin-B1 OS=Homo sapiens OX=9606 GN=LMNB1 PE=1 SV=2	1	2	2	2	4.3	4.3	4.3	66.408	586	586	14.5							1															1									0
P20742	P20742	6	6	6	Pregnancy zone protein	PZP	sp|P20742|PZP_HUMAN Pregnancy zone protein OS=Homo sapiens OX=9606 GN=PZP PE=1 SV=4	1	6	6	6	5.3	5.3	5.3	163.86	1482	1482	8.17		1		1					1		2	1																			0
P20810	P20810	4	4	4	Calpastatin	CAST	sp|P20810|ICAL_HUMAN Calpastatin OS=Homo sapiens OX=9606 GN=CAST PE=1 SV=4	1	4	4	4	10.3	10.3	10.3	76.572	708	708	10		1	1									1											1								0
P20908	P20908	8	8	8	Collagen alpha-1(V) chain	COL5A1	sp|P20908|CO5A1_HUMAN Collagen alpha-1(V) chain OS=Homo sapiens OX=9606 GN=COL5A1 PE=1 SV=3	1	8	8	8	8.1	8.1	8.1	183.56	1838	1838	15.3			1	1						1				2		2			1		1	1							1		0
P21128	P21128	1	1	1	Poly(U)-specific endoribonuclease	ENDOU	sp|P21128|ENDOU_HUMAN Poly(U)-specific endoribonuclease OS=Homo sapiens OX=9606 GN=ENDOU PE=1 SV=2	1	1	1	1	2.9	2.9	2.9	46.872	410	410	14														1																	0
P21333	P21333	15	15	14	Filamin-A	FLNA	sp|P21333|FLNA_HUMAN Filamin-A OS=Homo sapiens OX=9606 GN=FLNA PE=1 SV=4	1	15	15	14	9.8	9.8	9.3	280.74	2647	2647	15.5	1		1			3					2		1			1		1			2			1		3		1			0
P21583	P21583	1	1	1	Kit ligand;Soluble KIT ligand	KITLG	sp|P21583|SCF_HUMAN Kit ligand OS=Homo sapiens OX=9606 GN=KITLG PE=1 SV=1	1	1	1	1	3.3	3.3	3.3	30.898	273	273	6						1																									0.0011186
P21589	P21589	7	7	7	5-nucleotidase	NT5E	sp|P21589|5NTD_HUMAN 5-nucleotidase OS=Homo sapiens OX=9606 GN=NT5E PE=1 SV=1	1	7	7	7	18.8	18.8	18.8	63.367	574	574	10.3	2			1	1	2							1	1		1				1							1				0
P21741	P21741	1	1	1	Midkine	MDK	sp|P21741|MK_HUMAN Midkine OS=Homo sapiens OX=9606 GN=MDK PE=1 SV=1	1	1	1	1	7	7	7	15.585	143	143	13													1																		0
P21802	P21802	2	2	2	Fibroblast growth factor receptor 2	FGFR2	sp|P21802|FGFR2_HUMAN Fibroblast growth factor receptor 2 OS=Homo sapiens OX=9606 GN=FGFR2 PE=1 SV=1	1	2	2	2	2.7	2.7	2.7	92.024	821	821	14												1				1															0.0010373
P21980	P21980	6	6	6	Protein-glutamine gamma-glutamyltransferase 2	TGM2	sp|P21980|TGM2_HUMAN Protein-glutamine gamma-glutamyltransferase 2 OS=Homo sapiens OX=9606 GN=TGM2 PE=1 SV=2	1	6	6	6	11.5	11.5	11.5	77.328	687	687	11.3			1			1	1				1	1		1												1					0
P22061	P22061	5	5	5	Protein-L-isoaspartate(D-aspartate) O-methyltransferase	PCMT1	sp|P22061|PIMT_HUMAN Protein-L-isoaspartate(D-aspartate) O-methyltransferase OS=Homo sapiens OX=9606 GN=PCMT1 PE=1 SV=4	1	5	5	5	37	37	37	24.636	227	227	16.2										1		1	1										2								0
P22105;Q16473	P22105	54;6	54;6	54;6	Tenascin-X	TNXB	sp|P22105|TENX_HUMAN Tenascin-X OS=Homo sapiens OX=9606 GN=TNXB PE=1 SV=5	2	54	54	54	21	21	21	458.38	4244	4244;311	12.7	3	3	1	3	1	6	5			1	4	5	10	4	9		1		2		3		3		3	2	1	1			0
P22223	P22223	5	5	5	Cadherin-3	CDH3	sp|P22223|CADH3_HUMAN Cadherin-3 OS=Homo sapiens OX=9606 GN=CDH3 PE=1 SV=2	1	5	5	5	11.1	11.1	11.1	91.417	829	829	18.6		1										1											1				1		1		0
P22314	P22314	2	2	2	Ubiquitin-like modifier-activating enzyme 1	UBA1	sp|P22314|UBA1_HUMAN Ubiquitin-like modifier-activating enzyme 1 OS=Homo sapiens OX=9606 GN=UBA1 PE=1 SV=3	1	2	2	2	3.4	3.4	3.4	117.85	1058	1058	22.5																	1											1			0
P22352	P22352	5	5	5	Glutathione peroxidase 3	GPX3	sp|P22352|GPX3_HUMAN Glutathione peroxidase 3 OS=Homo sapiens OX=9606 GN=GPX3 PE=1 SV=2	1	5	5	5	27.4	27.4	27.4	25.552	226	226	13.8											1		1	2	1	1															0
P22532;P35326;P35325;P22531	P22532;P35326;P35325;P22531	2;1;1;1	2;1;1;1	2;1;1;1	Small proline-rich protein 2D;Small proline-rich protein 2A;Small proline-rich protein 2B;Small proline-rich protein 2E	SPRR2D;SPRR2A;SPRR2B;SPRR2E	sp|P22532|SPR2D_HUMAN Small proline-rich protein 2D OS=Homo sapiens OX=9606 GN=SPRR2D PE=2 SV=2;sp|P35326|SPR2A_HUMAN Small proline-rich protein 2A OS=Homo sapiens OX=9606 GN=SPRR2A PE=1 SV=1;sp|P35325|SPR2B_HUMAN Small proline-rich protein 2B OS=Homo sapi	4	2	2	2	43.1	43.1	43.1	7.9053	72	72;72;72;72	19.7																		1		1	1										0
P22692	P22692	5	5	5	Insulin-like growth factor-binding protein 4	IGFBP4	sp|P22692|IBP4_HUMAN Insulin-like growth factor-binding protein 4 OS=Homo sapiens OX=9606 GN=IGFBP4 PE=1 SV=2	1	5	5	5	31.8	31.8	31.8	27.934	258	258	15.5									1		7	5	1		1						2	1	2	2	1						0
P22735	P22735	1	1	1	Protein-glutamine gamma-glutamyltransferase K	TGM1	sp|P22735|TGM1_HUMAN Protein-glutamine gamma-glutamyltransferase K OS=Homo sapiens OX=9606 GN=TGM1 PE=1 SV=4	1	1	1	1	1.6	1.6	1.6	89.786	817	817	13													1																		0.0027985
P23083	P23083	1	1	1	Ig heavy chain V-I region V35		sp|P23083|HV102_HUMAN Immunoglobulin heavy variable 1-2 OS=Homo sapiens OX=9606 GN=IGHV1-2 PE=1 SV=2	1	1	1	1	11.1	11.1	11.1	13.085	117	117	21																					2										0
P23142;CON__ENSEMBL:ENSBTAP00000016046	P23142	10;2	10;2	10;2	Fibulin-1	FBLN1	sp|P23142|FBLN1_HUMAN Fibulin-1 OS=Homo sapiens OX=9606 GN=FBLN1 PE=1 SV=4	2	10	10	10	15.4	15.4	15.4	77.213	703	703;706	13.3	1	1	1		1	1				2	3							2	3	1		2			1						0
P23284	P23284	4	4	4	Peptidyl-prolyl cis-trans isomerase B	PPIB	sp|P23284|PPIB_HUMAN Peptidyl-prolyl cis-trans isomerase B OS=Homo sapiens OX=9606 GN=PPIB PE=1 SV=2	1	4	4	4	15.7	15.7	15.7	23.742	216	216	12.5			1									1	1									1									0
P23381	P23381	2	2	2	Tryptophan--tRNA ligase, cytoplasmic;T1-TrpRS;T2-TrpRS	WARS	sp|P23381|SYWC_HUMAN Tryptophan--tRNA ligase, cytoplasmic OS=Homo sapiens OX=9606 GN=WARS1 PE=1 SV=2	1	2	2	2	7	7	7	53.165	471	471	16											1										1										0.0010638
P23470	P23470	3	3	3	Receptor-type tyrosine-protein phosphatase gamma	PTPRG	sp|P23470|PTPRG_HUMAN Receptor-type tyrosine-protein phosphatase gamma OS=Homo sapiens OX=9606 GN=PTPRG PE=1 SV=4	1	3	3	3	3.3	3.3	3.3	162	1445	1445	9.33	1												1	1																	0
P23528	P23528	1	1	1	Cofilin-1	CFL1	sp|P23528|COF1_HUMAN Cofilin-1 OS=Homo sapiens OX=9606 GN=CFL1 PE=1 SV=3	1	1	1	1	11.4	11.4	11.4	18.502	166	166	22																						2									0
P23634	P23634	1	1	1	Plasma membrane calcium-transporting ATPase 4	ATP2B4	sp|P23634|AT2B4_HUMAN Plasma membrane calcium-transporting ATPase 4 OS=Homo sapiens OX=9606 GN=ATP2B4 PE=1 SV=2	1	1	1	1	1.6	1.6	1.6	137.92	1241	1241	27																											1				0.002693
P24043	P24043	25	25	25	Laminin subunit alpha-2	LAMA2	sp|P24043|LAMA2_HUMAN Laminin subunit alpha-2 OS=Homo sapiens OX=9606 GN=LAMA2 PE=1 SV=4	1	25	25	25	13.6	13.6	13.6	343.9	3122	3122	12.6			2	1	1	2	1		1		4	8	6		2		2	1			1		1			1		1			0
P24534	P24534	1	1	1	Elongation factor 1-beta	EEF1B2	sp|P24534|EF1B_HUMAN Elongation factor 1-beta OS=Homo sapiens OX=9606 GN=EEF1B2 PE=1 SV=3	1	1	1	1	6.7	6.7	6.7	24.763	225	225	1	1																														0.0027473
P24592	P24592	5	5	5	Insulin-like growth factor-binding protein 6	IGFBP6	sp|P24592|IBP6_HUMAN Insulin-like growth factor-binding protein 6 OS=Homo sapiens OX=9606 GN=IGFBP6 PE=1 SV=1	1	5	5	5	35	35	35	25.322	240	240	15.6											2	1	1		4			2			1		1								0
P24593	P24593	7	7	7	Insulin-like growth factor-binding protein 5	IGFBP5	sp|P24593|IBP5_HUMAN Insulin-like growth factor-binding protein 5 OS=Homo sapiens OX=9606 GN=IGFBP5 PE=1 SV=1	1	7	7	7	34.6	34.6	34.6	30.57	272	272	12.6			3	3											1		2				1		1	1		1					0
P24821	P24821	19	19	19	Tenascin	TNC	sp|P24821|TENA_HUMAN Tenascin OS=Homo sapiens OX=9606 GN=TNC PE=1 SV=3	1	19	19	19	14.3	14.3	14.3	240.85	2201	2201	15.9		2	4	1	1			1			2			1	1			1	1		2		1		1	3		4	1		0
P24855	P24855	2	2	2	Deoxyribonuclease-1	DNASE1	sp|P24855|DNAS1_HUMAN Deoxyribonuclease-1 OS=Homo sapiens OX=9606 GN=DNASE1 PE=1 SV=1	1	2	2	2	12.8	12.8	12.8	31.433	282	282	18.5												1													1						0
P25311	P25311	12	12	12	Zinc-alpha-2-glycoprotein	AZGP1	sp|P25311|ZA2G_HUMAN Zinc-alpha-2-glycoprotein OS=Homo sapiens OX=9606 GN=AZGP1 PE=1 SV=2	1	12	12	12	38.3	38.3	38.3	34.258	298	298	13	1	1	1			1	1			1	4	11	1	5							1		2	2	1						0
P25705	P25705	2	2	2	ATP synthase subunit alpha, mitochondrial	ATP5A1	sp|P25705|ATPA_HUMAN ATP synthase subunit alpha, mitochondrial OS=Homo sapiens OX=9606 GN=ATP5F1A PE=1 SV=1	1	2	2	2	4.2	4.2	4.2	59.75	553	553	7			1								1																				0
P25774	P25774	1	1	1	Cathepsin S	CTSS	sp|P25774|CATS_HUMAN Cathepsin S OS=Homo sapiens OX=9606 GN=CTSS PE=1 SV=3	1	1	1	1	4.2	4.2	4.2	37.495	331	331	22																						1									0.0034423
P25786	P25786	2	2	2	Proteasome subunit alpha type-1	PSMA1	sp|P25786|PSA1_HUMAN Proteasome subunit alpha type-1 OS=Homo sapiens OX=9606 GN=PSMA1 PE=1 SV=1	1	2	2	2	9.9	9.9	9.9	29.555	263	263	20.5																		1					1								0
P25789	P25789	2	2	2	Proteasome subunit alpha type-4	PSMA4	sp|P25789|PSA4_HUMAN Proteasome subunit alpha type-4 OS=Homo sapiens OX=9606 GN=PSMA4 PE=1 SV=1	1	2	2	2	9.6	9.6	9.6	29.483	261	261	17												1										1									0
P25940	P25940	3	3	3	Collagen alpha-3(V) chain	COL5A3	sp|P25940|CO5A3_HUMAN Collagen alpha-3(V) chain OS=Homo sapiens OX=9606 GN=COL5A3 PE=1 SV=3	1	3	3	3	3.2	3.2	3.2	172.12	1745	1745	6.25		2					1							1																	0
P25942	P25942	1	1	1	Tumor necrosis factor receptor superfamily member 5	CD40	sp|P25942|TNR5_HUMAN Tumor necrosis factor receptor superfamily member 5 OS=Homo sapiens OX=9606 GN=CD40 PE=1 SV=1	1	1	1	1	3.2	3.2	3.2	30.619	277	277	23																							1								0.0028818
P26038	P26038	8	6	6	Moesin	MSN	sp|P26038|MOES_HUMAN Moesin OS=Homo sapiens OX=9606 GN=MSN PE=1 SV=3	1	8	6	6	16.3	11.4	11.4	67.819	577	577	10.6			1	2								2			1									1							0
P26572	P26572	1	1	1	Alpha-1,3-mannosyl-glycoprotein 2-beta-N-acetylglucosaminyltransferase	MGAT1	sp|P26572|MGAT1_HUMAN Alpha-1,3-mannosyl-glycoprotein 2-beta-N-acetylglucosaminyltransferase OS=Homo sapiens OX=9606 GN=MGAT1 PE=1 SV=2	1	1	1	1	3.1	3.1	3.1	50.878	445	445	16																1															0.0010977
P26599	P26599	1	1	1	Polypyrimidine tract-binding protein 1	PTBP1	sp|P26599|PTBP1_HUMAN Polypyrimidine tract-binding protein 1 OS=Homo sapiens OX=9606 GN=PTBP1 PE=1 SV=1	1	1	1	1	3	3	3	57.221	531	531	7							1																								0.0034364
P26641	P26641	1	1	1	Elongation factor 1-gamma	EEF1G	sp|P26641|EF1G_HUMAN Elongation factor 1-gamma OS=Homo sapiens OX=9606 GN=EEF1G PE=1 SV=3	1	1	1	1	3.2	3.2	3.2	50.118	437	437	13													2																		0.0028846
P26842	P26842	1	1	1	CD27 antigen	CD27	sp|P26842|CD27_HUMAN CD27 antigen OS=Homo sapiens OX=9606 GN=CD27 PE=1 SV=2	1	1	1	1	5.4	5.4	5.4	29.137	260	260	6						1																									0
P26992	P26992	2	2	2	Ciliary neurotrophic factor receptor subunit alpha	CNTFR	sp|P26992|CNTFR_HUMAN Ciliary neurotrophic factor receptor subunit alpha OS=Homo sapiens OX=9606 GN=CNTFR PE=1 SV=2	1	2	2	2	5.9	5.9	5.9	40.633	372	372	22.5																				1					1						0.0011325
P27105	P27105	2	2	2	Erythrocyte band 7 integral membrane protein	STOM	sp|P27105|STOM_HUMAN Stomatin OS=Homo sapiens OX=9606 GN=STOM PE=1 SV=3	1	2	2	2	6.6	6.6	6.6	31.73	288	288	19.5												1															1				0
P27169	P27169	6	6	6	Serum paraoxonase/arylesterase 1	PON1	sp|P27169|PON1_HUMAN Serum paraoxonase/arylesterase 1 OS=Homo sapiens OX=9606 GN=PON1 PE=1 SV=3	1	6	6	6	32.1	32.1	32.1	39.731	355	355	24.7															1								5			3	3	1	1		0
P27216	P27216	7	7	7	Annexin A13	ANXA13	sp|P27216|ANX13_HUMAN Annexin A13 OS=Homo sapiens OX=9606 GN=ANXA13 PE=1 SV=3	1	7	7	7	32	32	32	35.415	316	316	13.3		1		1									1		1	1				1			1								0
P27348	P27348	4	3	3	14-3-3 protein theta	YWHAQ	sp|P27348|1433T_HUMAN 14-3-3 protein theta OS=Homo sapiens OX=9606 GN=YWHAQ PE=1 SV=1	1	4	3	3	18	13.9	13.9	27.764	245	245	13.8			1	1																	1						1				0
P27487	P27487	3	3	3	Dipeptidyl peptidase 4;Dipeptidyl peptidase 4 membrane form;Dipeptidyl peptidase 4 soluble form	DPP4	sp|P27487|DPP4_HUMAN Dipeptidyl peptidase 4 OS=Homo sapiens OX=9606 GN=DPP4 PE=1 SV=2	1	3	3	3	4.3	4.3	4.3	88.278	766	766	14.4													1	3			1														0
P27797	P27797	8	8	8	Calreticulin	CALR	sp|P27797|CALR_HUMAN Calreticulin OS=Homo sapiens OX=9606 GN=CALR PE=1 SV=1	1	8	8	8	30.2	30.2	30.2	48.141	417	417	16.5		1	1			1					1	1			2											4				1	0
P27824	P27824	2	2	2	Calnexin	CANX	sp|P27824|CALX_HUMAN Calnexin OS=Homo sapiens OX=9606 GN=CANX PE=1 SV=2	1	2	2	2	4.2	4.2	4.2	67.567	592	592	19.5															1									1							0
P27930	P27930	2	2	2	Interleukin-1 receptor type 2;Interleukin-1 receptor type 2, membrane form;Interleukin-1 receptor type 2, soluble form	IL1R2	sp|P27930|IL1R2_HUMAN Interleukin-1 receptor type 2 OS=Homo sapiens OX=9606 GN=IL1R2 PE=1 SV=1	1	2	2	2	8.8	8.8	8.8	45.421	398	398	25.8																								2	1					1	0
P28066	P28066	4	4	4	Proteasome subunit alpha type-5	PSMA5	sp|P28066|PSA5_HUMAN Proteasome subunit alpha type-5 OS=Homo sapiens OX=9606 GN=PSMA5 PE=1 SV=3	1	4	4	4	22.4	22.4	22.4	26.411	241	241	17.8						1												1			1	2									0
P28799	P28799	8	8	8	Granulins;Acrogranin;Paragranulin;Granulin-1;Granulin-2;Granulin-3;Granulin-4;Granulin-5;Granulin-6;Granulin-7	GRN	sp|P28799|GRN_HUMAN Progranulin OS=Homo sapiens OX=9606 GN=GRN PE=1 SV=2	1	8	8	8	16.2	16.2	16.2	63.544	593	593	13.8	1	1				1		1	1	1	1				1					1				1						2	0
P28827	P28827	1	1	1	Receptor-type tyrosine-protein phosphatase mu	PTPRM	sp|P28827|PTPRM_HUMAN Receptor-type tyrosine-protein phosphatase mu OS=Homo sapiens OX=9606 GN=PTPRM PE=1 SV=2	1	1	1	1	2.2	2.2	2.2	163.68	1452	1452	29																													1		0
P28908	P28908	5	5	5	Tumor necrosis factor receptor superfamily member 8	TNFRSF8	sp|P28908|TNR8_HUMAN Tumor necrosis factor receptor superfamily member 8 OS=Homo sapiens OX=9606 GN=TNFRSF8 PE=1 SV=1	1	5	5	5	12.8	12.8	12.8	63.747	595	595	8.6		1		2							1											1									0
P29279	P29279	2	2	2	Connective tissue growth factor	CTGF	sp|P29279|CCN2_HUMAN CCN family member 2 OS=Homo sapiens OX=9606 GN=CCN2 PE=1 SV=2	1	2	2	2	10.6	10.6	10.6	38.091	349	349	5.43	2	4																										1			0
P29323	P29323	2	2	2	Ephrin type-B receptor 2	EPHB2	sp|P29323|EPHB2_HUMAN Ephrin type-B receptor 2 OS=Homo sapiens OX=9606 GN=EPHB2 PE=1 SV=5	1	2	2	2	2.9	2.9	2.9	117.49	1055	1055	17.5													1									1									0
P29373	P29373	1	1	1	Cellular retinoic acid-binding protein 2	CRABP2	sp|P29373|RABP2_HUMAN Cellular retinoic acid-binding protein 2 OS=Homo sapiens OX=9606 GN=CRABP2 PE=1 SV=2	1	1	1	1	11.6	11.6	11.6	15.693	138	138	8								1																							0.002765
P29401	P29401	6	6	6	Transketolase	TKT	sp|P29401|TKT_HUMAN Transketolase OS=Homo sapiens OX=9606 GN=TKT PE=1 SV=3	1	6	6	6	16.5	16.5	16.5	67.877	623	623	19.7												1	1									3	1	1							0
P29508	P29508	7	7	3	Serpin B3	SERPINB3	sp|P29508|SPB3_HUMAN Serpin B3 OS=Homo sapiens OX=9606 GN=SERPINB3 PE=1 SV=2	1	7	7	3	17.4	17.4	8.7	44.564	390	390	17.9		2				1							1	2	2								1			2		3	1		0
P29622	P29622	7	7	7	Kallistatin	SERPINA4	sp|P29622|KAIN_HUMAN Kallistatin OS=Homo sapiens OX=9606 GN=SERPINA4 PE=1 SV=3	1	7	7	7	19.9	19.9	19.9	48.541	427	427	14.8				1							1		4	5			12														0
P29762	P29762	1	1	1	Cellular retinoic acid-binding protein 1	CRABP1	sp|P29762|RABP1_HUMAN Cellular retinoic acid-binding protein 1 OS=Homo sapiens OX=9606 GN=CRABP1 PE=1 SV=2	1	1	1	1	10.2	10.2	10.2	15.565	137	137	4				1																											0.0026502
P29992	P29992	3	3	3	Guanine nucleotide-binding protein subunit alpha-11	GNA11	sp|P29992|GNA11_HUMAN Guanine nucleotide-binding protein subunit alpha-11 OS=Homo sapiens OX=9606 GN=GNA11 PE=1 SV=2	1	3	3	3	13.4	13.4	13.4	42.123	359	359	13.6							1				1	1							2												0
P30039	P30039	1	1	1	Phenazine biosynthesis-like domain-containing protein	PBLD	sp|P30039|PBLD_HUMAN Phenazine biosynthesis-like domain-containing protein OS=Homo sapiens OX=9606 GN=PBLD PE=1 SV=2	1	1	1	1	6.6	6.6	6.6	31.785	288	288	25																									1						0.0010173
P30041	P30041	3	3	3	Peroxiredoxin-6	PRDX6	sp|P30041|PRDX6_HUMAN Peroxiredoxin-6 OS=Homo sapiens OX=9606 GN=PRDX6 PE=1 SV=3	1	3	3	3	19.2	19.2	19.2	25.035	224	224	7.8			1			1	2									1															0
P30043	P30043	1	1	1	Flavin reductase (NADPH)	BLVRB	sp|P30043|BLVRB_HUMAN Flavin reductase (NADPH) OS=Homo sapiens OX=9606 GN=BLVRB PE=1 SV=3	1	1	1	1	6.8	6.8	6.8	22.119	206	206	16																1															1
P30044	P30044	3	3	3	Peroxiredoxin-5, mitochondrial	PRDX5	sp|P30044|PRDX5_HUMAN Peroxiredoxin-5, mitochondrial OS=Homo sapiens OX=9606 GN=PRDX5 PE=1 SV=4	1	3	3	3	24.3	24.3	24.3	22.086	214	214	2.25	1	2		1																											0
P30048	P30048	2	2	2	Thioredoxin-dependent peroxide reductase, mitochondrial	PRDX3	sp|P30048|PRDX3_HUMAN Thioredoxin-dependent peroxide reductase, mitochondrial OS=Homo sapiens OX=9606 GN=PRDX3 PE=1 SV=3	1	2	2	2	10.2	10.2	10.2	27.692	256	256	8		1												1																	0
P30086	P30086	5	5	5	Phosphatidylethanolamine-binding protein 1;Hippocampal cholinergic neurostimulating peptide	PEBP1	sp|P30086|PEBP1_HUMAN Phosphatidylethanolamine-binding protein 1 OS=Homo sapiens OX=9606 GN=PEBP1 PE=1 SV=3	1	5	5	5	47.6	47.6	47.6	21.057	187	187	22.1								1					1													3	1		1		0
P30153	P30153	1	1	1	Serine/threonine-protein phosphatase 2A 65 kDa regulatory subunit A alpha isoform	PPP2R1A	sp|P30153|2AAA_HUMAN Serine/threonine-protein phosphatase 2A 65 kDa regulatory subunit A alpha isoform OS=Homo sapiens OX=9606 GN=PPP2R1A PE=1 SV=4	1	1	1	1	3.4	3.4	3.4	65.308	589	589	4				1																											0.0027273
P30530	P30530	3	3	3	Tyrosine-protein kinase receptor UFO	AXL	sp|P30530|UFO_HUMAN Tyrosine-protein kinase receptor UFO OS=Homo sapiens OX=9606 GN=AXL PE=1 SV=4	1	3	3	3	4.8	4.8	4.8	98.336	894	894	20.4											1	1	1	1									2			2	1		1		0
P30622	P30622	1	1	1	CAP-Gly domain-containing linker protein 1	CLIP1	sp|P30622|CLIP1_HUMAN CAP-Gly domain-containing linker protein 1 OS=Homo sapiens OX=9606 GN=CLIP1 PE=1 SV=2	1	1	1	1	0.7	0.7	0.7	162.24	1438	1438	18																		1													0.0050293
P30626	P30626	2	2	2	Sorcin	SRI	sp|P30626|SORCN_HUMAN Sorcin OS=Homo sapiens OX=9606 GN=SRI PE=1 SV=1	1	2	2	2	13.6	13.6	13.6	21.676	198	198	20																	1						1								0
P30740	P30740	6	6	6	Leukocyte elastase inhibitor	SERPINB1	sp|P30740|ILEU_HUMAN Leukocyte elastase inhibitor OS=Homo sapiens OX=9606 GN=SERPINB1 PE=1 SV=1	1	6	6	6	21.6	21.6	21.6	42.741	379	379	11.4			1								2	2	2			1															0
P31025;Q5VSP4	P31025;Q5VSP4	2;1	2;1	2;1	Lipocalin-1;Putative lipocalin 1-like protein 1	LCN1;LCN1P1	sp|P31025|LCN1_HUMAN Lipocalin-1 OS=Homo sapiens OX=9606 GN=LCN1 PE=1 SV=1;sp|Q5VSP4|LC1L1_HUMAN Putative lipocalin 1-like protein 1 OS=Homo sapiens OX=9606 GN=LCN1P1 PE=5 SV=1	2	2	2	2	12.5	12.5	12.5	19.25	176	176;162	5				1		1																									0.0010905
P31150	P31150	2	1	1	Rab GDP dissociation inhibitor alpha	GDI1	sp|P31150|GDIA_HUMAN Rab GDP dissociation inhibitor alpha OS=Homo sapiens OX=9606 GN=GDI1 PE=1 SV=2	1	2	1	1	7.2	2.9	2.9	50.582	447	447	26																										1					0.0057899
Q9Y243;P31749	Q9Y243;P31749	1;1	1;1	1;1	RAC-gamma serine/threonine-protein kinase;RAC-alpha serine/threonine-protein kinase	AKT3;AKT1	sp|Q9Y243|AKT3_HUMAN RAC-gamma serine/threonine-protein kinase OS=Homo sapiens OX=9606 GN=AKT3 PE=1 SV=1;sp|P31749|AKT1_HUMAN RAC-alpha serine/threonine-protein kinase OS=Homo sapiens OX=9606 GN=AKT1 PE=1 SV=2	2	1	1	1	3.3	3.3	3.3	55.774	479	479;480	25																									1						0.0089504
P31946	P31946	5	4	3	14-3-3 protein beta/alpha;14-3-3 protein beta/alpha, N-terminally processed	YWHAB	sp|P31946|1433B_HUMAN 14-3-3 protein beta/alpha OS=Homo sapiens OX=9606 GN=YWHAB PE=1 SV=3	1	5	4	3	26	22	18.3	28.082	246	246	16.2				1							1									1										1	0
P31947	P31947	3	2	2	14-3-3 protein sigma	SFN	sp|P31947|1433S_HUMAN 14-3-3 protein sigma OS=Homo sapiens OX=9606 GN=SFN PE=1 SV=1	1	3	2	2	14.1	10.1	10.1	27.774	248	248	4.5				1	1																										0.0011038
P31948	P31948	3	3	3	Stress-induced-phosphoprotein 1	STIP1	sp|P31948|STIP1_HUMAN Stress-induced-phosphoprotein 1 OS=Homo sapiens OX=9606 GN=STIP1 PE=1 SV=1	1	3	3	3	6.6	6.6	6.6	62.639	543	543	15.8												2				1							1								0
P31949	P31949	2	2	2	Protein S100-A11;Protein S100-A11, N-terminally processed	S100A11	sp|P31949|S10AB_HUMAN Protein S100-A11 OS=Homo sapiens OX=9606 GN=S100A11 PE=1 SV=2	1	2	2	2	27.6	27.6	27.6	11.74	105	105	8.6	1					1						3																			0
P32119	P32119	2	2	2	Peroxiredoxin-2	PRDX2	sp|P32119|PRDX2_HUMAN Peroxiredoxin-2 OS=Homo sapiens OX=9606 GN=PRDX2 PE=1 SV=5	1	2	2	2	9.1	9.1	9.1	21.892	198	198	23																							2								0
P32320	P32320	1	1	1	Cytidine deaminase	CDA	sp|P32320|CDD_HUMAN Cytidine deaminase OS=Homo sapiens OX=9606 GN=CDA PE=1 SV=2	1	1	1	1	11.6	11.6	11.6	16.185	146	146	23																							1								0.0028064
P32456;P32455	P32456;P32455	2;1	2;1	2;1	Interferon-induced guanylate-binding protein 2;Interferon-induced guanylate-binding protein 1	GBP2;GBP1	sp|P32456|GBP2_HUMAN Guanylate-binding protein 2 OS=Homo sapiens OX=9606 GN=GBP2 PE=1 SV=3;sp|P32455|GBP1_HUMAN Guanylate-binding protein 1 OS=Homo sapiens OX=9606 GN=GBP1 PE=1 SV=2	2	2	2	2	6.1	6.1	6.1	67.208	591	591;592	14						1																1									0.0010215
P32754	P32754	1	1	1	4-hydroxyphenylpyruvate dioxygenase	HPD	sp|P32754|HPPD_HUMAN 4-hydroxyphenylpyruvate dioxygenase OS=Homo sapiens OX=9606 GN=HPD PE=1 SV=2	1	1	1	1	4.3	4.3	4.3	44.934	393	393	25																									1						0.0010309
P32926	P32926	4	4	4	Desmoglein-3	DSG3	sp|P32926|DSG3_HUMAN Desmoglein-3 OS=Homo sapiens OX=9606 GN=DSG3 PE=1 SV=2	1	4	4	4	7.2	7.2	7.2	107.53	999	999	13.2								1			1			2					1												0
P33151	P33151	9	9	9	Cadherin-5	CDH5	sp|P33151|CADH5_HUMAN Cadherin-5 OS=Homo sapiens OX=9606 GN=CDH5 PE=1 SV=5	1	9	9	9	13.1	13.1	13.1	87.527	784	784	11.8			3	1		2						2	2	2	2	1							1						1		0
P33908	P33908	8	8	8	Mannosyl-oligosaccharide 1,2-alpha-mannosidase IA	MAN1A1	sp|P33908|MA1A1_HUMAN Mannosyl-oligosaccharide 1,2-alpha-mannosidase IA OS=Homo sapiens OX=9606 GN=MAN1A1 PE=1 SV=3	1	8	8	8	16.1	16.1	16.1	72.968	653	653	18.4				1							2			2							1				1	1			2		0
P34096	P34096	1	1	1	Ribonuclease 4	RNASE4	sp|P34096|RNAS4_HUMAN Ribonuclease 4 OS=Homo sapiens OX=9606 GN=RNASE4 PE=1 SV=3	1	1	1	1	7.5	7.5	7.5	16.84	147	147	29																													1		0.0026572
P34932	P34932	3	3	3	Heat shock 70 kDa protein 4	HSPA4	sp|P34932|HSP74_HUMAN Heat shock 70 kDa protein 4 OS=Homo sapiens OX=9606 GN=HSPA4 PE=1 SV=4	1	3	3	3	5.5	5.5	5.5	94.33	840	840	17.3											1		1															1			0
P35237	P35237	2	2	2	Serpin B6	SERPINB6	sp|P35237|SPB6_HUMAN Serpin B6 OS=Homo sapiens OX=9606 GN=SERPINB6 PE=1 SV=3	1	2	2	2	9.3	9.3	9.3	42.621	376	376	2.5		1	1																												0.0010953
P35241	P35241	3	1	1	Radixin	RDX	sp|P35241|RADI_HUMAN Radixin OS=Homo sapiens OX=9606 GN=RDX PE=1 SV=1	1	3	1	1	7.5	2.7	2.7	68.563	583	583	13													1																		1
P35247	P35247	2	2	2	Pulmonary surfactant-associated protein D	SFTPD	sp|P35247|SFTPD_HUMAN Pulmonary surfactant-associated protein D OS=Homo sapiens OX=9606 GN=SFTPD PE=1 SV=3	1	2	2	2	8.8	8.8	8.8	37.728	375	375	15.5															1	1															0
P35321	P35321	3	3	1	Cornifin-A	SPRR1A	sp|P35321|SPR1A_HUMAN Cornifin-A OS=Homo sapiens OX=9606 GN=SPRR1A PE=1 SV=2	1	3	3	1	48.3	48.3	16.9	9.8774	89	89	20																		2			1		1								0
P35442	P35442	2	1	1	Thrombospondin-2	THBS2	sp|P35442|TSP2_HUMAN Thrombospondin-2 OS=Homo sapiens OX=9606 GN=THBS2 PE=1 SV=2	1	2	1	1	2.6	1.5	1.5	129.99	1172	1172	26																										1					0
P35542	P35542	3	3	3	Serum amyloid A-4 protein	SAA4	sp|P35542|SAA4_HUMAN Serum amyloid A-4 protein OS=Homo sapiens OX=9606 GN=SAA4 PE=1 SV=2	1	3	3	3	23.1	23.1	23.1	14.746	130	130	12												4																			0
P35555	P35555	28	28	27	Fibrillin-1	FBN1	sp|P35555|FBN1_HUMAN Fibrillin-1 OS=Homo sapiens OX=9606 GN=FBN1 PE=1 SV=4	1	28	28	27	15	15	14.5	312.3	2871	2871	13.8	2	3	1						2		4	1	4	1		2			1		2	3		1		1	2				0
P35556;Q75N90	P35556	15;1	14;1	14;1	Fibrillin-2	FBN2	sp|P35556|FBN2_HUMAN Fibrillin-2 OS=Homo sapiens OX=9606 GN=FBN2 PE=1 SV=3	2	15	14	14	8.5	8	8	314.77	2912	2912;2809	13.5		1	1					1		1	1	4	1	2	1	2				1	1	1		1							0
P35579;P35749	P35579	19;1	19;1	18;0	Myosin-9	MYH9	sp|P35579|MYH9_HUMAN Myosin-9 OS=Homo sapiens OX=9606 GN=MYH9 PE=1 SV=4	2	19	19	18	12.9	12.9	12.3	226.53	1960	1960;1972	13.7	1		1	1		3		1			2	4	1		1	1		1			1	2			1				2		0
P35580	P35580	2	2	2	Myosin-10	MYH10	sp|P35580|MYH10_HUMAN Myosin-10 OS=Homo sapiens OX=9606 GN=MYH10 PE=1 SV=3	1	2	2	2	1.5	1.5	1.5	229	1976	1976	2.5	1			1																											0
P35613	P35613	2	2	2	Basigin	BSG	sp|P35613|BASI_HUMAN Basigin OS=Homo sapiens OX=9606 GN=BSG PE=1 SV=2	1	2	2	2	8.3	8.3	8.3	42.2	385	385	23																1														1	0.0010661
P35754	P35754	1	1	1	Glutaredoxin-1	GLRX	sp|P35754|GLRX1_HUMAN Glutaredoxin-1 OS=Homo sapiens OX=9606 GN=GLRX PE=1 SV=2	1	1	1	1	19.8	19.8	19.8	11.776	106	106	24																								1							0
P35858	P35858	2	2	2	Insulin-like growth factor-binding protein complex acid labile subunit	IGFALS	sp|P35858|ALS_HUMAN Insulin-like growth factor-binding protein complex acid labile subunit OS=Homo sapiens OX=9606 GN=IGFALS PE=1 SV=1	1	2	2	2	4.8	4.8	4.8	66.034	605	605	10.8						1	1								2																0
P36222	P36222	1	1	1	Chitinase-3-like protein 1	CHI3L1	sp|P36222|CH3L1_HUMAN Chitinase-3-like protein 1 OS=Homo sapiens OX=9606 GN=CHI3L1 PE=1 SV=2	1	1	1	1	3.7	3.7	3.7	42.625	383	383	24																								1							0.002924
P36269	P36269	1	1	1	Gamma-glutamyltransferase 5;Gamma-glutamyltransferase 5 heavy chain;Gamma-glutamyltransferase 5 light chain	GGT5	sp|P36269|GGT5_HUMAN Glutathione hydrolase 5 proenzyme OS=Homo sapiens OX=9606 GN=GGT5 PE=1 SV=2	1	1	1	1	2.6	2.6	2.6	62.26	586	586	23																							1								0
P36896	P36896	1	1	1	Activin receptor type-1B	ACVR1B	sp|P36896|ACV1B_HUMAN Activin receptor type-1B OS=Homo sapiens OX=9606 GN=ACVR1B PE=1 SV=1	1	1	1	1	2.4	2.4	2.4	56.806	505	505	17																	1														0.0019861
P36955;CON__Q95121	P36955	22;4	22;4	22;4	Pigment epithelium-derived factor	SERPINF1	sp|P36955|PEDF_HUMAN Pigment epithelium-derived factor OS=Homo sapiens OX=9606 GN=SERPINF1 PE=1 SV=4	2	22	22	22	46.7	46.7	46.7	46.312	418	418;416	13.4			2	1						2	6	12	11	11	2	1	2						1	3	1						0
P36980	P36980	2	1	1	Complement factor H-related protein 2	CFHR2	sp|P36980|FHR2_HUMAN Complement factor H-related protein 2 OS=Homo sapiens OX=9606 GN=CFHR2 PE=1 SV=1	1	2	1	1	10	5.2	5.2	30.65	270	270	19																			1												0.0088997
P37802	P37802	2	2	2	Transgelin-2	TAGLN2	sp|P37802|TAGL2_HUMAN Transgelin-2 OS=Homo sapiens OX=9606 GN=TAGLN2 PE=1 SV=3	1	2	2	2	14.1	14.1	14.1	22.391	199	199	5.8		4																			1										0
P39059	P39059	3	3	3	Collagen alpha-1(XV) chain;Restin;Restin-2;Restin-3;Restin-4	COL15A1	sp|P39059|COFA1_HUMAN Collagen alpha-1(XV) chain OS=Homo sapiens OX=9606 GN=COL15A1 PE=1 SV=2	1	3	3	3	2.3	2.3	2.3	141.72	1388	1388	11				1										1	1																0
P39060	P39060	2	2	2	Collagen alpha-1(XVIII) chain;Endostatin	COL18A1	sp|P39060|COIA1_HUMAN Collagen alpha-1(XVIII) chain OS=Homo sapiens OX=9606 GN=COL18A1 PE=1 SV=5	1	2	2	2	1.6	1.6	1.6	178.19	1754	1754	20.5													1															1			0.0011111
P39880	P39880	1	1	1	Homeobox protein cut-like 1	CUX1	sp|P39880|CUX1_HUMAN Homeobox protein cut-like 1 OS=Homo sapiens OX=9606 GN=CUX1 PE=1 SV=3	1	1	1	1	0.8	0.8	0.8	164.19	1505	1505	14														1																	0.0057661
P40121	P40121	3	3	3	Macrophage-capping protein	CAPG	sp|P40121|CAPG_HUMAN Macrophage-capping protein OS=Homo sapiens OX=9606 GN=CAPG PE=1 SV=2	1	3	3	3	18.4	18.4	18.4	38.498	348	348	21.3	1																							2		2	1				0
P40189	P40189	2	2	2	Interleukin-6 receptor subunit beta	IL6ST	sp|P40189|IL6RB_HUMAN Interleukin-6 receptor subunit beta OS=Homo sapiens OX=9606 GN=IL6ST PE=1 SV=2	1	2	2	2	4.8	4.8	4.8	103.54	918	918	19	1																									1				1	0
P40925	P40925	3	3	3	Malate dehydrogenase, cytoplasmic	MDH1	sp|P40925|MDHC_HUMAN Malate dehydrogenase, cytoplasmic OS=Homo sapiens OX=9606 GN=MDH1 PE=1 SV=4	1	3	3	3	13.2	13.2	13.2	36.426	334	334	10			1								1					1															0
P40926	P40926	4	4	4	Malate dehydrogenase, mitochondrial	MDH2	sp|P40926|MDHM_HUMAN Malate dehydrogenase, mitochondrial OS=Homo sapiens OX=9606 GN=MDH2 PE=1 SV=3	1	4	4	4	18.6	18.6	18.6	35.503	338	338	9.8	2	1													1															1	0
P41222	P41222	5	5	5	Prostaglandin-H2 D-isomerase	PTGDS	sp|P41222|PTGDS_HUMAN Prostaglandin-H2 D-isomerase OS=Homo sapiens OX=9606 GN=PTGDS PE=1 SV=1	1	5	5	5	48.9	48.9	48.9	21.029	190	190	19.7													3	1	1	1		2	4		16	1						1		1	0
P42126	P42126	1	1	1	Enoyl-CoA delta isomerase 1, mitochondrial	ECI1	sp|P42126|ECI1_HUMAN Enoyl-CoA delta isomerase 1, mitochondrial OS=Homo sapiens OX=9606 GN=ECI1 PE=1 SV=1	1	1	1	1	4.3	4.3	4.3	32.816	302	302	2		1																													0
P42566	P42566	1	1	1	Epidermal growth factor receptor substrate 15	EPS15	sp|P42566|EPS15_HUMAN Epidermal growth factor receptor substrate 15 OS=Homo sapiens OX=9606 GN=EPS15 PE=1 SV=2	1	1	1	1	2.2	2.2	2.2	98.655	896	896	9									1																						0.0042517
P43121	P43121	5	5	5	Cell surface glycoprotein MUC18	MCAM	sp|P43121|MUC18_HUMAN Cell surface glycoprotein MUC18 OS=Homo sapiens OX=9606 GN=MCAM PE=1 SV=2	1	5	5	5	9.3	9.3	9.3	71.607	646	646	12.2			1	1								2							1				1								0
P43251	P43251	4	4	4	Biotinidase	BTD	sp|P43251|BTD_HUMAN Biotinidase OS=Homo sapiens OX=9606 GN=BTD PE=1 SV=2	1	4	4	4	11.8	11.8	11.8	61.132	543	543	23.1																		1	1		1		1		6						0
P43353	P43353	2	2	2	Aldehyde dehydrogenase family 3 member B1	ALDH3B1	sp|P43353|AL3B1_HUMAN Aldehyde dehydrogenase family 3 member B1 OS=Homo sapiens OX=9606 GN=ALDH3B1 PE=1 SV=1	1	2	2	2	5.6	5.6	5.6	51.839	468	468	11.5						1											1														0
P43490	P43490	1	1	1	Nicotinamide phosphoribosyltransferase	NAMPT	sp|P43490|NAMPT_HUMAN Nicotinamide phosphoribosyltransferase OS=Homo sapiens OX=9606 GN=NAMPT PE=1 SV=1	1	1	1	1	2.4	2.4	2.4	55.52	491	491	5					1																										0.0010471
P43652	P43652	14	14	14	Afamin	AFM	sp|P43652|AFAM_HUMAN Afamin OS=Homo sapiens OX=9606 GN=AFM PE=1 SV=1	1	14	14	14	33.7	33.7	33.7	69.068	599	599	16.6	1	2						1	2		3	4	2	2							1	8	1		1					4	0
P46108	P46108	2	2	2	Adapter molecule crk	CRK	sp|P46108|CRK_HUMAN Adapter molecule crk OS=Homo sapiens OX=9606 GN=CRK PE=1 SV=2	1	2	2	2	10.9	10.9	10.9	33.83	304	304	8.5		1													1																0.001105
P46109	P46109	1	1	1	Crk-like protein	CRKL	sp|P46109|CRKL_HUMAN Crk-like protein OS=Homo sapiens OX=9606 GN=CRKL PE=1 SV=1	1	1	1	1	5	5	5	33.777	303	303	30																														1	0
P46940	P46940	3	3	3	Ras GTPase-activating-like protein IQGAP1	IQGAP1	sp|P46940|IQGA1_HUMAN Ras GTPase-activating-like protein IQGAP1 OS=Homo sapiens OX=9606 GN=IQGAP1 PE=1 SV=1	1	3	3	3	3.2	3.2	3.2	189.25	1657	1657	9	1										1				1																0
P47756	P47756	2	2	2	F-actin-capping protein subunit beta	CAPZB	sp|P47756|CAPZB_HUMAN F-actin-capping protein subunit beta OS=Homo sapiens OX=9606 GN=CAPZB PE=1 SV=4	1	2	2	2	10.8	10.8	10.8	31.35	277	277	15.5													1					1													0.0011429
P47929	P47929	1	1	1	Galectin-7	LGALS7	sp|P47929|LEG7_HUMAN Galectin-7 OS=Homo sapiens OX=9606 GN=LGALS7 PE=1 SV=2	1	1	1	1	8.1	8.1	8.1	15.075	136	136	17																	1														0.0088853
P48052	P48052	1	1	1	Carboxypeptidase A2	CPA2	sp|P48052|CBPA2_HUMAN Carboxypeptidase A2 OS=Homo sapiens OX=9606 GN=CPA2 PE=1 SV=3	1	1	1	1	3.3	3.3	3.3	47.03	419	419	14														1																	0
P48147	P48147	2	2	2	Prolyl endopeptidase	PREP	sp|P48147|PPCE_HUMAN Prolyl endopeptidase OS=Homo sapiens OX=9606 GN=PREP PE=1 SV=2	1	2	2	2	4.8	4.8	4.8	80.699	710	710	19										1																		1			0.0011377
P48594	P48594	5	1	1	Serpin B4	SERPINB4	sp|P48594|SPB4_HUMAN Serpin B4 OS=Homo sapiens OX=9606 GN=SERPINB4 PE=1 SV=2	1	5	1	1	13.6	4.9	4.9	44.853	390	390	12												1																			1
P48637	P48637	3	3	3	Glutathione synthetase	GSS	sp|P48637|GSHB_HUMAN Glutathione synthetase OS=Homo sapiens OX=9606 GN=GSS PE=1 SV=1	1	3	3	3	11.4	11.4	11.4	52.384	474	474	11.7									1			1		1																	0
P48681	P48681	1	1	1	Nestin	NES	sp|P48681|NEST_HUMAN Nestin OS=Homo sapiens OX=9606 GN=NES PE=1 SV=2	1	1	1	1	1.4	1.4	1.4	177.44	1621	1621	26																										1					0.0034542
P48723	P48723	2	2	2	Heat shock 70 kDa protein 13	HSPA13	sp|P48723|HSP13_HUMAN Heat shock 70 kDa protein 13 OS=Homo sapiens OX=9606 GN=HSPA13 PE=1 SV=1	1	2	2	2	5.5	5.5	5.5	51.927	471	471	13											1				1																0
P48740	P48740	1	1	1	Mannan-binding lectin serine protease 1;Mannan-binding lectin serine protease 1 heavy chain;Mannan-binding lectin serine protease 1 light chain	MASP1	sp|P48740|MASP1_HUMAN Mannan-binding lectin serine protease 1 OS=Homo sapiens OX=9606 GN=MASP1 PE=1 SV=3	1	1	1	1	2.1	2.1	2.1	79.246	699	699	4				1																											0
P48745	P48745	7	7	7	Protein NOV homolog	NOV	sp|P48745|CCN3_HUMAN CCN family member 3 OS=Homo sapiens OX=9606 GN=CCN3 PE=1 SV=1	1	7	7	7	26.3	26.3	26.3	39.162	357	357	18.5	2			2	1	2	1							1	1				1					2	1					9	0
P48960	P48960	1	1	1	CD97 antigen;CD97 antigen subunit alpha;CD97 antigen subunit beta	CD97	sp|P48960|AGRE5_HUMAN Adhesion G protein-coupled receptor E5 OS=Homo sapiens OX=9606 GN=ADGRE5 PE=1 SV=4	1	1	1	1	1.1	1.1	1.1	91.868	835	835	12												1																			0.0028626
P49588	P49588	1	1	1	Alanine--tRNA ligase, cytoplasmic	AARS	sp|P49588|SYAC_HUMAN Alanine--tRNA ligase, cytoplasmic OS=Homo sapiens OX=9606 GN=AARS1 PE=1 SV=2	1	1	1	1	1.1	1.1	1.1	106.81	968	968	22																						1									0.005814
P49747;CON__ENSEMBL:ENSBTAP00000006074	P49747	8;1	8;1	8;1	Cartilage oligomeric matrix protein	COMP	sp|P49747|COMP_HUMAN Cartilage oligomeric matrix protein OS=Homo sapiens OX=9606 GN=COMP PE=1 SV=2	2	8	8	8	20.5	20.5	20.5	82.86	757	757;747	11.5			2	2	2			1			2	1			1				1			2						1			0
P49908	P49908	4	4	4	Selenoprotein P	SEPP1	sp|P49908|SEPP1_HUMAN Selenoprotein P OS=Homo sapiens OX=9606 GN=SELENOP PE=1 SV=3	1	4	4	4	13.1	13.1	13.1	43.173	381	381	9.2						2			1			1	1																		0
P50135	P50135	1	1	1	Histamine N-methyltransferase	HNMT	sp|P50135|HNMT_HUMAN Histamine N-methyltransferase OS=Homo sapiens OX=9606 GN=HNMT PE=1 SV=1	1	1	1	1	8.2	8.2	8.2	33.295	292	292	21																					1										0.0028681
P50395	P50395	6	6	5	Rab GDP dissociation inhibitor beta	GDI2	sp|P50395|GDIB_HUMAN Rab GDP dissociation inhibitor beta OS=Homo sapiens OX=9606 GN=GDI2 PE=1 SV=2	1	6	6	5	17.1	17.1	12.8	50.663	445	445	20.3											1				2						2	1	1			1			1		0
P50453	P50453	3	3	3	Serpin B9	SERPINB9	sp|P50453|SPB9_HUMAN Serpin B9 OS=Homo sapiens OX=9606 GN=SERPINB9 PE=1 SV=1	1	3	3	3	10.9	10.9	10.9	42.403	376	376	19.3											1											1			1						0
P50454	P50454	1	1	1	Serpin H1	SERPINH1	sp|P50454|SERPH_HUMAN Serpin H1 OS=Homo sapiens OX=9606 GN=SERPINH1 PE=1 SV=2	1	1	1	1	5.3	5.3	5.3	46.44	418	418	24																								1							0
Q8IZP2;P50502	Q8IZP2;P50502	1;1	1;1	1;1	Putative protein FAM10A4;Hsc70-interacting protein	ST13P4;ST13	sp|Q8IZP2|ST134_HUMAN Putative protein FAM10A4 OS=Homo sapiens OX=9606 GN=ST13P4 PE=5 SV=1;sp|P50502|F10A1_HUMAN Hsc70-interacting protein OS=Homo sapiens OX=9606 GN=ST13 PE=1 SV=2	2	1	1	1	5.8	5.8	5.8	27.406	240	240;369	13													1																		0.0026643
P50895	P50895	4	4	4	Basal cell adhesion molecule	BCAM	sp|P50895|BCAM_HUMAN Basal cell adhesion molecule OS=Homo sapiens OX=9606 GN=BCAM PE=1 SV=2	1	4	4	4	8.9	8.9	8.9	67.404	628	628	12.6			2											1			1									1					0
P50995	P50995	2	2	2	Annexin A11	ANXA11	sp|P50995|ANX11_HUMAN Annexin A11 OS=Homo sapiens OX=9606 GN=ANXA11 PE=1 SV=1	1	2	2	2	6.9	6.9	6.9	54.389	505	505	23.5																							1	1							0
P51149	P51149	1	1	1	Ras-related protein Rab-7a	RAB7A	sp|P51149|RAB7A_HUMAN Ras-related protein Rab-7a OS=Homo sapiens OX=9606 GN=RAB7A PE=1 SV=1	1	1	1	1	6.3	6.3	6.3	23.489	207	207	1	2																														0
P51153	P51153	1	1	1	Ras-related protein Rab-13	RAB13	sp|P51153|RAB13_HUMAN Ras-related protein Rab-13 OS=Homo sapiens OX=9606 GN=RAB13 PE=1 SV=1	1	1	1	1	6.9	6.9	6.9	22.774	203	203	26																										1					1
P51693	P51693	2	2	2	Amyloid-like protein 1;C30	APLP1	sp|P51693|APLP1_HUMAN Amyloid-like protein 1 OS=Homo sapiens OX=9606 GN=APLP1 PE=1 SV=3	1	2	2	2	5.7	5.7	5.7	72.176	650	650	13	1																								1						0
P51884;CON__Q05443	P51884	11;1	11;1	11;1	Lumican	LUM	sp|P51884|LUM_HUMAN Lumican OS=Homo sapiens OX=9606 GN=LUM PE=1 SV=2	2	11	11	11	32.2	32.2	32.2	38.429	338	338;342	16.7	12	7	3	3	4	13	2	3	2	1	1	2	1	2	5		2	1	2	11	10	16	19	8	3	1			16	6	0
P51991	P51991	2	2	2	Heterogeneous nuclear ribonucleoprotein A3	HNRNPA3	sp|P51991|ROA3_HUMAN Heterogeneous nuclear ribonucleoprotein A3 OS=Homo sapiens OX=9606 GN=HNRNPA3 PE=1 SV=2	1	2	2	2	9	9	9	39.594	378	378	18.5												1													1						0
P52565	P52565	6	6	6	Rho GDP-dissociation inhibitor 1	ARHGDIA	sp|P52565|GDIR1_HUMAN Rho GDP-dissociation inhibitor 1 OS=Homo sapiens OX=9606 GN=ARHGDIA PE=1 SV=3	1	6	6	6	40.2	40.2	40.2	23.207	204	204	14.7				1			1		1		1					1												2			0
P52566	P52566	5	5	5	Rho GDP-dissociation inhibitor 2	ARHGDIB	sp|P52566|GDIR2_HUMAN Rho GDP-dissociation inhibitor 2 OS=Homo sapiens OX=9606 GN=ARHGDIB PE=1 SV=3	1	5	5	5	36.8	36.8	36.8	22.988	201	201	17.4			1			1						1													3	1					0
P52799	P52799	4	4	4	Ephrin-B2	EFNB2	sp|P52799|EFNB2_HUMAN Ephrin-B2 OS=Homo sapiens OX=9606 GN=EFNB2 PE=1 SV=1	1	4	4	4	17.1	17.1	17.1	36.923	333	333	12.2											3					1															0
P52823	P52823	1	1	1	Stanniocalcin-1	STC1	sp|P52823|STC1_HUMAN Stanniocalcin-1 OS=Homo sapiens OX=9606 GN=STC1 PE=1 SV=1	1	1	1	1	8.1	8.1	8.1	27.621	247	247	17																	1														0.0042194
P52907	P52907	1	1	1	F-actin-capping protein subunit alpha-1	CAPZA1	sp|P52907|CAZA1_HUMAN F-actin-capping protein subunit alpha-1 OS=Homo sapiens OX=9606 GN=CAPZA1 PE=1 SV=3	1	1	1	1	9.1	9.1	9.1	32.922	286	286	21																					1										0.0010707
P52943	P52943	2	2	2	Cysteine-rich protein 2	CRIP2	sp|P52943|CRIP2_HUMAN Cysteine-rich protein 2 OS=Homo sapiens OX=9606 GN=CRIP2 PE=1 SV=1	1	2	2	2	16.8	16.8	16.8	22.492	208	208	22																					1		1								0
P53634	P53634	2	2	2	Dipeptidyl peptidase 1;Dipeptidyl peptidase 1 exclusion domain chain;Dipeptidyl peptidase 1 heavy chain;Dipeptidyl peptidase 1 light chain	CTSC	sp|P53634|CATC_HUMAN Dipeptidyl peptidase 1 OS=Homo sapiens OX=9606 GN=CTSC PE=1 SV=2	1	2	2	2	4.3	4.3	4.3	51.853	463	463	23.5																					1					1					0
P53801	P53801	1	1	1	Pituitary tumor-transforming gene 1 protein-interacting protein	PTTG1IP	sp|P53801|PTTG_HUMAN Pituitary tumor-transforming gene 1 protein-interacting protein OS=Homo sapiens OX=9606 GN=PTTG1IP PE=1 SV=1	1	1	1	1	10	10	10	20.324	180	180	12												3																			0
P54108	P54108	2	2	2	Cysteine-rich secretory protein 3	CRISP3	sp|P54108|CRIS3_HUMAN Cysteine-rich secretory protein 3 OS=Homo sapiens OX=9606 GN=CRISP3 PE=1 SV=1	1	2	2	2	6.9	6.9	6.9	27.63	245	245	6.5		1									1																				0
P54578	P54578	2	2	2	Ubiquitin carboxyl-terminal hydrolase 14	USP14	sp|P54578|UBP14_HUMAN Ubiquitin carboxyl-terminal hydrolase 14 OS=Homo sapiens OX=9606 GN=USP14 PE=1 SV=3	1	2	2	2	5.9	5.9	5.9	56.068	494	494	20																			1		1										0.0011062
P54756	P54756	2	2	2	Ephrin type-A receptor 5	EPHA5	sp|P54756|EPHA5_HUMAN Ephrin type-A receptor 5 OS=Homo sapiens OX=9606 GN=EPHA5 PE=1 SV=3	1	2	2	2	3.5	3.5	3.5	114.8	1037	1037	20																	1						1								0
P54760	P54760	1	1	1	Ephrin type-B receptor 4	EPHB4	sp|P54760|EPHB4_HUMAN Ephrin type-B receptor 4 OS=Homo sapiens OX=9606 GN=EPHB4 PE=1 SV=2	1	1	1	1	1.1	1.1	1.1	108.27	987	987	15															1																0.0034335
P54764	P54764	6	6	6	Ephrin type-A receptor 4	EPHA4	sp|P54764|EPHA4_HUMAN Ephrin type-A receptor 4 OS=Homo sapiens OX=9606 GN=EPHA4 PE=1 SV=1	1	6	6	6	9.2	9.2	9.2	109.86	986	986	17.3		1			1																	1	1		1		1				0
P54802	P54802	2	2	2	Alpha-N-acetylglucosaminidase;Alpha-N-acetylglucosaminidase 82 kDa form;Alpha-N-acetylglucosaminidase 77 kDa form	NAGLU	sp|P54802|ANAG_HUMAN Alpha-N-acetylglucosaminidase OS=Homo sapiens OX=9606 GN=NAGLU PE=1 SV=2	1	2	2	2	5.5	5.5	5.5	82.265	743	743	14.5													1			1															0
P54826	P54826	3	3	3	Growth arrest-specific protein 1	GAS1	sp|P54826|GAS1_HUMAN Growth arrest-specific protein 1 OS=Homo sapiens OX=9606 GN=GAS1 PE=2 SV=2	1	3	3	3	14.2	14.2	14.2	35.693	345	345	15.2		1															1	2			1										0
P55058	P55058	8	8	8	Phospholipid transfer protein	PLTP	sp|P55058|PLTP_HUMAN Phospholipid transfer protein OS=Homo sapiens OX=9606 GN=PLTP PE=1 SV=1	1	8	8	8	19.1	19.1	19.1	54.739	493	493	15.6	1	1	2								1		1	12	1									1	1			5			0
P55072	P55072	2	2	2	Transitional endoplasmic reticulum ATPase	VCP	sp|P55072|TERA_HUMAN Transitional endoplasmic reticulum ATPase OS=Homo sapiens OX=9606 GN=VCP PE=1 SV=4	1	2	2	2	3.8	3.8	3.8	89.321	806	806	15.5						1																			1						0.0011351
P55083	P55083	1	1	1	Microfibril-associated glycoprotein 4	MFAP4	sp|P55083|MFAP4_HUMAN Microfibril-associated glycoprotein 4 OS=Homo sapiens OX=9606 GN=MFAP4 PE=1 SV=2	1	1	1	1	7.1	7.1	7.1	28.648	255	255	13													1																		0.001056
P55268	P55268	5	5	5	Laminin subunit beta-2	LAMB2	sp|P55268|LAMB2_HUMAN Laminin subunit beta-2 OS=Homo sapiens OX=9606 GN=LAMB2 PE=1 SV=2	1	5	5	5	4.3	4.3	4.3	195.98	1798	1798	16.2						1							1						1		1	1									0
P55283	P55283	2	2	2	Cadherin-4	CDH4	sp|P55283|CADH4_HUMAN Cadherin-4 OS=Homo sapiens OX=9606 GN=CDH4 PE=2 SV=2	1	2	2	2	3.5	3.5	3.5	100.28	916	916	22																			1						1						0
P55285	P55285	3	3	3	Cadherin-6	CDH6	sp|P55285|CADH6_HUMAN Cadherin-6 OS=Homo sapiens OX=9606 GN=CDH6 PE=1 SV=1	1	3	3	3	6.6	6.6	6.6	88.308	790	790	15.5											1	1			1									1							0
P55286	P55286	2	2	2	Cadherin-8	CDH8	sp|P55286|CADH8_HUMAN Cadherin-8 OS=Homo sapiens OX=9606 GN=CDH8 PE=2 SV=2	1	2	2	2	5.1	5.1	5.1	88.252	799	799	7.5		1											1																		0.0010695
P55287	P55287	16	16	16	Cadherin-11	CDH11	sp|P55287|CAD11_HUMAN Cadherin-11 OS=Homo sapiens OX=9606 GN=CDH11 PE=1 SV=2	1	16	16	16	30.4	30.4	30.4	87.964	796	796	18.4		2		1	1	2					3	2	2	2			1		3		2	1	2	2	1	9	4				0
P55290	P55290	8	8	8	Cadherin-13	CDH13	sp|P55290|CAD13_HUMAN Cadherin-13 OS=Homo sapiens OX=9606 GN=CDH13 PE=1 SV=1	1	8	8	8	15.8	15.8	15.8	78.286	713	713	13.8	1	1						1			2	1						2			1				2						0
P55291	P55291	10	10	10	Cadherin-15	CDH15	sp|P55291|CAD15_HUMAN Cadherin-15 OS=Homo sapiens OX=9606 GN=CDH15 PE=1 SV=1	1	10	10	10	18.7	18.7	18.7	88.915	814	814	17.9			1									1	3						1		4	1	2		1						0
P56199	P56199	3	3	3	Integrin alpha-1	ITGA1	sp|P56199|ITA1_HUMAN Integrin alpha-1 OS=Homo sapiens OX=9606 GN=ITGA1 PE=1 SV=2	1	3	3	3	2.3	2.3	2.3	130.85	1179	1179	7			1	1										1																	0
P57087	P57087	1	1	1	Junctional adhesion molecule B	JAM2	sp|P57087|JAM2_HUMAN Junctional adhesion molecule B OS=Homo sapiens OX=9606 GN=JAM2 PE=1 SV=1	1	1	1	1	6	6	6	33.207	298	298	19																			2												0.0035026
P58107	P58107	1	1	1	Epiplakin	EPPK1	sp|P58107|EPIPL_HUMAN Epiplakin OS=Homo sapiens OX=9606 GN=EPPK1 PE=1 SV=3	1	1	1	1	1.3	1.3	1.3	555.65	5088	5088	15															1																0.0026738
P58400	P58400	1	1	1	Neurexin-1-beta	NRXN1	sp|P58400|NRX1B_HUMAN Neurexin-1-beta OS=Homo sapiens OX=9606 GN=NRXN1 PE=1 SV=3	1	1	1	1	6.1	6.1	6.1	50.423	472	472	13													1																		0.0034813
P58499	P58499	1	1	1	Protein FAM3B	FAM3B	sp|P58499|FAM3B_HUMAN Protein FAM3B OS=Homo sapiens OX=9606 GN=FAM3B PE=1 SV=2	1	1	1	1	6.8	6.8	6.8	25.982	235	235	2		1																													0.0034394
P58546	P58546	1	1	1	Myotrophin	MTPN	sp|P58546|MTPN_HUMAN Myotrophin OS=Homo sapiens OX=9606 GN=MTPN PE=1 SV=2	1	1	1	1	8.5	8.5	8.5	12.895	118	118	4				1																											1
P59666;P59665	P59666;P59665	1;1	1;1	1;1	Neutrophil defensin 3;HP 3-56;Neutrophil defensin 2;Neutrophil defensin 1;HP 1-56;Neutrophil defensin 2	DEFA3;DEFA1	sp|P59666|DEF3_HUMAN Neutrophil defensin 3 OS=Homo sapiens OX=9606 GN=DEFA3 PE=1 SV=1;sp|P59665|DEF1_HUMAN Neutrophil defensin 1 OS=Homo sapiens OX=9606 GN=DEFA1 PE=1 SV=1	2	1	1	1	9.6	9.6	9.6	10.245	94	94;94	3			1																												0
P60033	P60033	2	2	2	CD81 antigen	CD81	sp|P60033|CD81_HUMAN CD81 antigen OS=Homo sapiens OX=9606 GN=CD81 PE=1 SV=1	1	2	2	2	18.2	18.2	18.2	25.809	236	236	11											2																				0
P60174	P60174	8	8	8	Triosephosphate isomerase	TPI1	sp|P60174|TPIS_HUMAN Triosephosphate isomerase OS=Homo sapiens OX=9606 GN=TPI1 PE=1 SV=4	1	8	8	8	43	43	43	26.669	249	249	13.4			1		1						4			1	2	1	1			1					1						0
P60660;P14649	P60660	3;1	3;1	3;1	Myosin light polypeptide 6	MYL6	sp|P60660|MYL6_HUMAN Myosin light polypeptide 6 OS=Homo sapiens OX=9606 GN=MYL6 PE=1 SV=2	2	3	3	3	23.2	23.2	23.2	16.93	151	151;208	9.17	1	1	1								1	1														1					0
P60709;Q6S8J3;A5A3E0;Q9BYX7;P0CG38;Q562R1;P0CG39	P60709	15;6;4;3;3;2;2	15;6;4;3;3;2;2	1;0;0;0;0;0;0	Actin, cytoplasmic 1;Actin, cytoplasmic 1, N-terminally processed	ACTB	sp|P60709|ACTB_HUMAN Actin, cytoplasmic 1 OS=Homo sapiens OX=9606 GN=ACTB PE=1 SV=1	7	15	15	1	59.5	59.5	4.5	41.736	375	375;1075;1075;375;1075;376;1038	14.4	1	3	8			3	3		2	2	3	2	1	2					1	3			4	8	5	2				1	0
P60903	P60903	2	2	2	Protein S100-A10	S100A10	sp|P60903|S10AA_HUMAN Protein S100-A10 OS=Homo sapiens OX=9606 GN=S100A10 PE=1 SV=2	1	2	2	2	35.1	35.1	35.1	11.203	97	97	15.3												1	1								1										0
P60953	P60953	1	1	1	Cell division control protein 42 homolog	CDC42	sp|P60953|CDC42_HUMAN Cell division control protein 42 homolog OS=Homo sapiens OX=9606 GN=CDC42 PE=1 SV=2	1	1	1	1	5.2	5.2	5.2	21.258	191	191	23																							1								0
P60981	P60981	1	1	1	Destrin	DSTN	sp|P60981|DEST_HUMAN Destrin OS=Homo sapiens OX=9606 GN=DSTN PE=1 SV=3	1	1	1	1	7.3	7.3	7.3	18.506	165	165	11											2																				0.0019782
P60983	P60983	2	2	2	Glia maturation factor beta	GMFB	sp|P60983|GMFB_HUMAN Glia maturation factor beta OS=Homo sapiens OX=9606 GN=GMFB PE=1 SV=2	1	2	2	2	29.6	29.6	29.6	16.713	142	142	12									1						1																0
P61088;Q5JXB2	P61088;Q5JXB2	2;2	2;2	2;2	Ubiquitin-conjugating enzyme E2 N;Putative ubiquitin-conjugating enzyme E2 N-like	UBE2N;UBE2NL	sp|P61088|UBE2N_HUMAN Ubiquitin-conjugating enzyme E2 N OS=Homo sapiens OX=9606 GN=UBE2N PE=1 SV=1;sp|Q5JXB2|UE2NL_HUMAN Putative ubiquitin-conjugating enzyme E2 N-like OS=Homo sapiens OX=9606 GN=UBE2NL PE=1 SV=1	2	2	2	2	19.7	19.7	19.7	17.138	152	152;153	11						1										1															0
P61247	P61247	1	1	1	40S ribosomal protein S3a	RPS3A	sp|P61247|RS3A_HUMAN 40S ribosomal protein S3a OS=Homo sapiens OX=9606 GN=RPS3A PE=1 SV=2	1	1	1	1	5.3	5.3	5.3	29.945	264	264	12												1																			0.0042265
P61769	P61769	5	5	5	Beta-2-microglobulin;Beta-2-microglobulin form pI 5.3	B2M	sp|P61769|B2MG_HUMAN Beta-2-microglobulin OS=Homo sapiens OX=9606 GN=B2M PE=1 SV=1	1	5	5	5	49.6	49.6	49.6	13.714	119	119	6.9		2		1		1	4						1	1																	0
P61916	P61916	5	5	5	Epididymal secretory protein E1	NPC2	sp|P61916|NPC2_HUMAN NPC intracellular cholesterol transporter 2 OS=Homo sapiens OX=9606 GN=NPC2 PE=1 SV=1	1	5	5	5	43	43	43	16.57	151	151	19.1														6	1	1							1	1	1	1	1	1			0
P61923	P61923	2	2	2	Coatomer subunit zeta-1	COPZ1	sp|P61923|COPZ1_HUMAN Coatomer subunit zeta-1 OS=Homo sapiens OX=9606 GN=COPZ1 PE=1 SV=1	1	2	2	2	16.4	16.4	16.4	20.198	177	177	3.5		1			1																										0
P61970	P61970	2	2	2	Nuclear transport factor 2	NUTF2	sp|P61970|NTF2_HUMAN Nuclear transport factor 2 OS=Homo sapiens OX=9606 GN=NUTF2 PE=1 SV=1	1	2	2	2	32.3	32.3	32.3	14.478	127	127	21												1																		1	0
P61978	P61978	2	2	2	Heterogeneous nuclear ribonucleoprotein K	HNRNPK	sp|P61978|HNRPK_HUMAN Heterogeneous nuclear ribonucleoprotein K OS=Homo sapiens OX=9606 GN=HNRNPK PE=1 SV=1	1	2	2	2	5.2	5.2	5.2	50.976	463	463	13.5											1					1															0.0010604
P61981	P61981	5	3	3	14-3-3 protein gamma;14-3-3 protein gamma, N-terminally processed	YWHAG	sp|P61981|1433G_HUMAN 14-3-3 protein gamma OS=Homo sapiens OX=9606 GN=YWHAG PE=1 SV=2	1	5	3	3	20.6	13	13	28.302	247	247	13.3				1								1												1							0
P62258	P62258	6	6	5	14-3-3 protein epsilon	YWHAE	sp|P62258|1433E_HUMAN 14-3-3 protein epsilon OS=Homo sapiens OX=9606 GN=YWHAE PE=1 SV=1	1	6	6	5	35.3	35.3	31.4	29.174	255	255	12.6				1							3		1	1	1							1									0
P62328	P62328	2	2	2	Thymosin beta-4;Hematopoietic system regulatory peptide	TMSB4X	sp|P62328|TYB4_HUMAN Thymosin beta-4 OS=Homo sapiens OX=9606 GN=TMSB4X PE=1 SV=2	1	2	2	2	31.8	31.8	31.8	5.0526	44	44	6			1	1		1					1																				0
P62633	P62633	1	1	1	Cellular nucleic acid-binding protein	CNBP	sp|P62633|CNBP_HUMAN Cellular nucleic acid-binding protein OS=Homo sapiens OX=9606 GN=CNBP PE=1 SV=1	1	1	1	1	8.5	8.5	8.5	19.463	177	177	26																										1					0.0027726
P62820	P62820	2	2	1	Ras-related protein Rab-1A	RAB1A	sp|P62820|RAB1A_HUMAN Ras-related protein Rab-1A OS=Homo sapiens OX=9606 GN=RAB1A PE=1 SV=3	1	2	2	1	16.1	16.1	8.3	22.677	205	205	28.7																												1	2		0
P62873	P62873	2	2	2	Guanine nucleotide-binding protein G(I)/G(S)/G(T) subunit beta-1	GNB1	sp|P62873|GBB1_HUMAN Guanine nucleotide-binding protein G(I)/G(S)/G(T) subunit beta-1 OS=Homo sapiens OX=9606 GN=GNB1 PE=1 SV=3	1	2	2	2	5.3	5.3	5.3	37.377	340	340	9		1														1															0
P62879;Q9HAV0	P62879;Q9HAV0	2;1	2;1	2;1	Guanine nucleotide-binding protein G(I)/G(S)/G(T) subunit beta-2;Guanine nucleotide-binding protein subunit beta-4	GNB2;GNB4	sp|P62879|GBB2_HUMAN Guanine nucleotide-binding protein G(I)/G(S)/G(T) subunit beta-2 OS=Homo sapiens OX=9606 GN=GNB2 PE=1 SV=3;sp|Q9HAV0|GBB4_HUMAN Guanine nucleotide-binding protein subunit beta-4 OS=Homo sapiens OX=9606 GN=GNB4 PE=1 SV=3	2	2	2	2	9.7	9.7	9.7	37.331	340	340;340	23																	1												1		0
P62937	P62937	2	2	2	Peptidyl-prolyl cis-trans isomerase A;Peptidyl-prolyl cis-trans isomerase A, N-terminally processed	PPIA	sp|P62937|PPIA_HUMAN Peptidyl-prolyl cis-trans isomerase A OS=Homo sapiens OX=9606 GN=PPIA PE=1 SV=2	1	2	2	2	24.2	24.2	24.2	18.012	165	165	22.5																					1			1							0.0010267
P62942	P62942	4	4	4	Peptidyl-prolyl cis-trans isomerase FKBP1A	FKBP1A	sp|P62942|FKB1A_HUMAN Peptidyl-prolyl cis-trans isomerase FKBP1A OS=Homo sapiens OX=9606 GN=FKBP1A PE=1 SV=2	1	4	4	4	41.7	41.7	41.7	11.951	108	108	20.8											1		1												2					1	0
P62993	P62993	1	1	1	Growth factor receptor-bound protein 2	GRB2	sp|P62993|GRB2_HUMAN Growth factor receptor-bound protein 2 OS=Homo sapiens OX=9606 GN=GRB2 PE=1 SV=1	1	1	1	1	5.5	5.5	5.5	25.206	217	217	12												1																			0.0081633
P63104	P63104	5	4	4	14-3-3 protein zeta/delta	YWHAZ	sp|P63104|1433Z_HUMAN 14-3-3 protein zeta/delta OS=Homo sapiens OX=9606 GN=YWHAZ PE=1 SV=1	1	5	4	4	24.1	20	20	27.745	245	245	12.7			1	1							1				3											1					0
P63208	P63208	1	1	1	S-phase kinase-associated protein 1	SKP1	sp|P63208|SKP1_HUMAN S-phase kinase-associated protein 1 OS=Homo sapiens OX=9606 GN=SKP1 PE=1 SV=2	1	1	1	1	12.9	12.9	12.9	18.658	163	163	4				1																											0.0034904
P63261	P63261	15	1	1	Actin, cytoplasmic 2;Actin, cytoplasmic 2, N-terminally processed	ACTG1	sp|P63261|ACTG_HUMAN Actin, cytoplasmic 2 OS=Homo sapiens OX=9606 GN=ACTG1 PE=1 SV=1	1	15	1	1	59.5	4.5	4.5	41.792	375	375	13.7													1	2																	0
P67936	P67936	9	9	5	Tropomyosin alpha-4 chain	TPM4	sp|P67936|TPM4_HUMAN Tropomyosin alpha-4 chain OS=Homo sapiens OX=9606 GN=TPM4 PE=1 SV=3	1	9	9	5	56.5	56.5	32.3	28.521	248	248	16.7							1				1	1	2		1			1				1		2	1						0
P68133;P68032;P63267;P62736	P68133;P68032;P63267;P62736	7;7;6;6	2;2;2;2	2;2;2;2	Actin, alpha skeletal muscle;Actin, alpha cardiac muscle 1;Actin, gamma-enteric smooth muscle;Actin, aortic smooth muscle	ACTA1;ACTC1;ACTG2;ACTA2	sp|P68133|ACTS_HUMAN Actin, alpha skeletal muscle OS=Homo sapiens OX=9606 GN=ACTA1 PE=1 SV=1;sp|P68032|ACTC_HUMAN Actin, alpha cardiac muscle 1 OS=Homo sapiens OX=9606 GN=ACTC1 PE=1 SV=1;sp|P63267|ACTH_HUMAN Actin, gamma-enteric smooth muscle OS=Homo sapie	4	7	2	2	27.1	10.3	10.3	42.051	377	377;377;376;377	21																		1						1							0.0010616
P68036;A0A1B0GUS4	P68036;A0A1B0GUS4	2;1	2;1	2;1	Ubiquitin-conjugating enzyme E2 L3	UBE2L3	sp|P68036|UB2L3_HUMAN Ubiquitin-conjugating enzyme E2 L3 OS=Homo sapiens OX=9606 GN=UBE2L3 PE=1 SV=1;sp|A0A1B0GUS4|UB2L5_HUMAN Ubiquitin-conjugating enzyme E2 L5 OS=Homo sapiens OX=9606 GN=UBE2L5 PE=2 SV=1	2	2	2	2	24	24	24	17.861	154	154;154	11								1						1																	0
Q5VTE0;P68104	Q5VTE0;P68104	2;2	2;2	2;2	Putative elongation factor 1-alpha-like 3;Elongation factor 1-alpha 1	EEF1A1P5;EEF1A1	sp|Q5VTE0|EF1A3_HUMAN Putative elongation factor 1-alpha-like 3 OS=Homo sapiens OX=9606 GN=EEF1A1P5 PE=5 SV=1;sp|P68104|EF1A1_HUMAN Elongation factor 1-alpha 1 OS=Homo sapiens OX=9606 GN=EEF1A1 PE=1 SV=1	2	2	2	2	7.8	7.8	7.8	50.184	462	462;462	9				1										1																	0
P68363;P0DPH8;P0DPH7;P68366;Q9BQE3;Q6PEY2;Q71U36;Q9NY65	P68363;P0DPH8;P0DPH7;P68366;Q9BQE3;Q6PEY2;Q71U36	3;2;2;2;2;2;2;1	3;2;2;2;2;2;2;1	3;2;2;2;2;2;2;1	Tubulin alpha-1B chain;Tubulin alpha-4A chain;Tubulin alpha-1C chain;Tubulin alpha-3E chain;Tubulin alpha-1A chain	TUBA1B;TUBA4A;TUBA1C;TUBA3E;TUBA1A	sp|P68363|TBA1B_HUMAN Tubulin alpha-1B chain OS=Homo sapiens OX=9606 GN=TUBA1B PE=1 SV=1;sp|P0DPH8|TBA3D_HUMAN Tubulin alpha-3D chain OS=Homo sapiens OX=9606 GN=TUBA3D PE=1 SV=1;sp|P0DPH7|TBA3C_HUMAN Tubulin alpha-3C chain OS=Homo sapiens OX=9606 GN=TUBA3C	8	3	3	3	11.3	11.3	11.3	50.151	451	451;450;450;448;449;450;451;449	13.7							1						1								1										0
P68402	P68402	1	1	1	Platelet-activating factor acetylhydrolase IB subunit beta	PAFAH1B2	sp|P68402|PA1B2_HUMAN Platelet-activating factor acetylhydrolase IB subunit alpha2 OS=Homo sapiens OX=9606 GN=PAFAH1B2 PE=1 SV=1	1	1	1	1	8.3	8.3	8.3	25.569	229	229	13													1																		0.0010194
P68871	P68871	4	4	2	Hemoglobin subunit beta;LVV-hemorphin-7;Spinorphin	HBB	sp|P68871|HBB_HUMAN Hemoglobin subunit beta OS=Homo sapiens OX=9606 GN=HBB PE=1 SV=2	1	4	4	2	33.3	33.3	21.8	15.998	147	147	10.5		3	1	1							2	2																2			0
P69849;Q15155;Q5JPE7	P69849;Q15155;Q5JPE7	2;2;2	2;2;2	2;2;2	Nodal modulator 3;Nodal modulator 1;Nodal modulator 2	NOMO3;NOMO1;NOMO2	sp|P69849|NOMO3_HUMAN Nodal modulator 3 OS=Homo sapiens OX=9606 GN=NOMO3 PE=1 SV=2;sp|Q15155|NOMO1_HUMAN Nodal modulator 1 OS=Homo sapiens OX=9606 GN=NOMO1 PE=1 SV=5;sp|Q5JPE7|NOMO2_HUMAN Nodal modulator 2 OS=Homo sapiens OX=9606 GN=NOMO2 PE=1 SV=1	3	2	2	2	2.3	2.3	2.3	134.13	1222	1222;1222;1267	22.5																				1					1						0.0010582
P69892;P69891	P69892;P69891	5;4	5;4	5;4	Hemoglobin subunit gamma-2;Hemoglobin subunit gamma-1	HBG2;HBG1	sp|P69892|HBG2_HUMAN Hemoglobin subunit gamma-2 OS=Homo sapiens OX=9606 GN=HBG2 PE=1 SV=2;sp|P69891|HBG1_HUMAN Hemoglobin subunit gamma-1 OS=Homo sapiens OX=9606 GN=HBG1 PE=1 SV=2	2	5	5	5	49	49	49	16.126	147	147;147	15	1													1		1	1	2			1										0
P78324;Q5TFQ8;O00241	P78324;Q5TFQ8	3;2;1	3;2;1	3;2;1	Tyrosine-protein phosphatase non-receptor type substrate 1;Signal-regulatory protein beta-1 isoform 3	SIRPA;SIRPB1	sp|P78324|SHPS1_HUMAN Tyrosine-protein phosphatase non-receptor type substrate 1 OS=Homo sapiens OX=9606 GN=SIRPA PE=1 SV=2;sp|Q5TFQ8|SIRBL_HUMAN Signal-regulatory protein beta-1 isoform 3 OS=Homo sapiens OX=9606 GN=SIRPB1 PE=1 SV=1	3	3	3	3	8.5	8.5	8.5	54.966	504	504;398;398	13.7													2		1																0
P78536	P78536	1	1	1	Disintegrin and metalloproteinase domain-containing protein 17	ADAM17	sp|P78536|ADA17_HUMAN Disintegrin and metalloproteinase domain-containing protein 17 OS=Homo sapiens OX=9606 GN=ADAM17 PE=1 SV=1	1	1	1	1	1.8	1.8	1.8	93.02	824	824	22																						1									0
P80188	P80188	5	5	5	Neutrophil gelatinase-associated lipocalin	LCN2	sp|P80188|NGAL_HUMAN Neutrophil gelatinase-associated lipocalin OS=Homo sapiens OX=9606 GN=LCN2 PE=1 SV=2	1	5	5	5	33.3	33.3	33.3	22.588	198	198	16.3	1	1	1																						1	1	1			1	0
P80217	P80217	1	1	1	Interferon-induced 35 kDa protein	IFI35	sp|P80217|IN35_HUMAN Interferon-induced 35 kDa protein OS=Homo sapiens OX=9606 GN=IFI35 PE=1 SV=5	1	1	1	1	5.9	5.9	5.9	31.546	286	286	22																						1									0.0026667
P80303	P80303	4	4	4	Nucleobindin-2;Nesfatin-1	NUCB2	sp|P80303|NUCB2_HUMAN Nucleobindin-2 OS=Homo sapiens OX=9606 GN=NUCB2 PE=1 SV=3	1	4	4	4	14	14	14	50.222	420	420	12.5			1								2														1						0
P80370	P80370	3	3	3	Protein delta homolog 1;Fetal antigen 1	DLK1	sp|P80370|DLK1_HUMAN Protein delta homolog 1 OS=Homo sapiens OX=9606 GN=DLK1 PE=1 SV=3	1	3	3	3	11.2	11.2	11.2	41.3	383	383	8.5		1							2					1																	0
P80723	P80723	1	1	1	Brain acid soluble protein 1	BASP1	sp|P80723|BASP1_HUMAN Brain acid soluble protein 1 OS=Homo sapiens OX=9606 GN=BASP1 PE=1 SV=2	1	1	1	1	12.8	12.8	12.8	22.693	227	227	10										1																					0
P80748	P80748	2	2	1	Ig lambda chain V-III region LOI		sp|P80748|LV321_HUMAN Immunoglobulin lambda variable 3-21 OS=Homo sapiens OX=9606 GN=IGLV3-21 PE=1 SV=2	1	2	2	1	32.5	32.5	18.8	12.446	117	117	12.8											9		1								2										0
P82987	P82987	3	3	3	ADAMTS-like protein 3	ADAMTSL3	sp|P82987|ATL3_HUMAN ADAMTS-like protein 3 OS=Homo sapiens OX=9606 GN=ADAMTSL3 PE=1 SV=4	1	3	3	3	2.4	2.4	2.4	188.69	1691	1691	7.33	1			1													1														0
P83105	P83105	2	2	2	Serine protease HTRA4	HTRA4	sp|P83105|HTRA4_HUMAN Serine protease HTRA4 OS=Homo sapiens OX=9606 GN=HTRA4 PE=1 SV=1	1	2	2	2	5.9	5.9	5.9	50.978	476	476	10.7		2																										1			0
P83110	P83110	3	3	3	Serine protease HTRA3	HTRA3	sp|P83110|HTRA3_HUMAN Serine protease HTRA3 OS=Homo sapiens OX=9606 GN=HTRA3 PE=1 SV=2	1	3	3	3	10.2	10.2	10.2	48.607	453	453	20.4													1								2	1			1						0
P98088	P98088	58	58	53	Mucin-5AC	MUC5AC	sp|P98088|MUC5A_HUMAN Mucin-5AC OS=Homo sapiens OX=9606 GN=MUC5AC PE=1 SV=4	1	58	58	53	19.1	19.1	18.2	585.56	5654	5654	13.6	5	7	11	3	3	8	2				8	2	2	7	2					1		5	5	2	4	8	3	2	4	1	0
P98095	P98095	18	18	18	Fibulin-2	FBLN2	sp|P98095|FBLN2_HUMAN Fibulin-2 OS=Homo sapiens OX=9606 GN=FBLN2 PE=1 SV=2	1	18	18	18	21.5	21.5	21.5	126.57	1184	1184	14.2				3	3	6		1		1	3	3	3	8	1	2	1		7			1	2				1	2	1	1	0
P98160	P98160	30	30	30	Basement membrane-specific heparan sulfate proteoglycan core protein;Endorepellin;LG3 peptide	HSPG2	sp|P98160|PGBM_HUMAN Basement membrane-specific heparan sulfate proteoglycan core protein OS=Homo sapiens OX=9606 GN=HSPG2 PE=1 SV=4	1	30	30	30	10	10	10	468.83	4391	4391	12.3		17	2		1		3	1		3	9	2	1	1	5	5	2	2	2	1	3	1	2	2	1	3		2			0
P98172	P98172	3	3	3	Ephrin-B1	EFNB1	sp|P98172|EFNB1_HUMAN Ephrin-B1 OS=Homo sapiens OX=9606 GN=EFNB1 PE=1 SV=1	1	3	3	3	18.5	18.5	18.5	38.006	346	346	5	1		1								1																				0
Q00169	Q00169	1	1	1	Phosphatidylinositol transfer protein alpha isoform	PITPNA	sp|Q00169|PIPNA_HUMAN Phosphatidylinositol transfer protein alpha isoform OS=Homo sapiens OX=9606 GN=PITPNA PE=1 SV=2	1	1	1	1	4.8	4.8	4.8	31.806	270	270	18																		1													1
Q00610	Q00610	1	1	1	Clathrin heavy chain 1	CLTC	sp|Q00610|CLH1_HUMAN Clathrin heavy chain 1 OS=Homo sapiens OX=9606 GN=CLTC PE=1 SV=5	1	1	1	1	0.7	0.7	0.7	191.61	1675	1675	21																					1										0.0042052
Q00839	Q00839	1	1	1	Heterogeneous nuclear ribonucleoprotein U	HNRNPU	sp|Q00839|HNRPU_HUMAN Heterogeneous nuclear ribonucleoprotein U OS=Homo sapiens OX=9606 GN=HNRNPU PE=1 SV=6	1	1	1	1	2.7	2.7	2.7	90.583	825	825	28																												1			0.0029183
Q00887	Q00887	4	4	3	Pregnancy-specific beta-1-glycoprotein 9	PSG9	sp|Q00887|PSG9_HUMAN Pregnancy-specific beta-1-glycoprotein 9 OS=Homo sapiens OX=9606 GN=PSG9 PE=2 SV=2	1	4	4	3	12.7	12.7	9.6	48.272	426	426	14		1												1		1								1							0
Q01082	Q01082	3	3	3	Spectrin beta chain, non-erythrocytic 1	SPTBN1	sp|Q01082|SPTB2_HUMAN Spectrin beta chain, non-erythrocytic 1 OS=Homo sapiens OX=9606 GN=SPTBN1 PE=1 SV=2	1	3	3	3	2	2	2	274.61	2364	2364	20													1									2	1								0
Q01459	Q01459	3	3	3	Di-N-acetylchitobiase	CTBS	sp|Q01459|DIAC_HUMAN Di-N-acetylchitobiase OS=Homo sapiens OX=9606 GN=CTBS PE=1 SV=1	1	3	3	3	10.9	10.9	10.9	43.759	385	385	17.6		1												2															2		0
Q01469;A8MUU1	Q01469	9;2	9;2	9;2	Fatty acid-binding protein, epidermal	FABP5	sp|Q01469|FABP5_HUMAN Fatty acid-binding protein 5 OS=Homo sapiens OX=9606 GN=FABP5 PE=1 SV=3	2	9	9	9	58.5	58.5	58.5	15.164	135	135;101	17.7		2										7	1				2				2		5					2	2		0
Q01518	Q01518	3	3	3	Adenylyl cyclase-associated protein 1	CAP1	sp|Q01518|CAP1_HUMAN Adenylyl cyclase-associated protein 1 OS=Homo sapiens OX=9606 GN=CAP1 PE=1 SV=5	1	3	3	3	7.6	7.6	7.6	51.901	475	475	13.7		1											1													1					0
Q01638	Q01638	3	3	3	Interleukin-1 receptor-like 1	IL1RL1	sp|Q01638|ILRL1_HUMAN Interleukin-1 receptor-like 1 OS=Homo sapiens OX=9606 GN=IL1RL1 PE=1 SV=4	1	3	3	3	7.4	7.4	7.4	63.357	556	556	18.7												1							1						1						0
Q01844	Q01844	2	2	2	RNA-binding protein EWS	EWSR1	sp|Q01844|EWS_HUMAN RNA-binding protein EWS OS=Homo sapiens OX=9606 GN=EWSR1 PE=1 SV=1	1	2	2	2	4.4	4.4	4.4	68.477	656	656	15.5						1																			1						0
Q01970	Q01970	3	3	3	1-phosphatidylinositol 4,5-bisphosphate phosphodiesterase beta-3	PLCB3	sp|Q01970|PLCB3_HUMAN 1-phosphatidylinositol 4,5-bisphosphate phosphodiesterase beta-3 OS=Homo sapiens OX=9606 GN=PLCB3 PE=1 SV=2	1	3	3	3	2.8	2.8	2.8	138.8	1234	1234	12			1								1											1									0
Q01973	Q01973	1	1	1	Tyrosine-protein kinase transmembrane receptor ROR1	ROR1	sp|Q01973|ROR1_HUMAN Inactive tyrosine-protein kinase transmembrane receptor ROR1 OS=Homo sapiens OX=9606 GN=ROR1 PE=1 SV=2	1	1	1	1	2.3	2.3	2.3	104.28	937	937	24																								1							0.0028599
Q01995	Q01995	6	6	6	Transgelin	TAGLN	sp|Q01995|TAGL_HUMAN Transgelin OS=Homo sapiens OX=9606 GN=TAGLN PE=1 SV=4	1	6	6	6	46.8	46.8	46.8	22.611	201	201	17.3						2					1								1			1					1			1	0
Q02413	Q02413	7	7	7	Desmoglein-1	DSG1	sp|Q02413|DSG1_HUMAN Desmoglein-1 OS=Homo sapiens OX=9606 GN=DSG1 PE=1 SV=2	1	7	7	7	9.5	9.5	9.5	113.75	1049	1049	17.2	2										1				1						1		1	2		2					0
Q02487	Q02487	6	6	6	Desmocollin-2	DSC2	sp|Q02487|DSC2_HUMAN Desmocollin-2 OS=Homo sapiens OX=9606 GN=DSC2 PE=1 SV=1	1	6	6	6	10.1	10.1	10.1	99.961	901	901	13.5		3									1		3	1												2	1				0
Q02790	Q02790	2	2	2	Peptidyl-prolyl cis-trans isomerase FKBP4;Peptidyl-prolyl cis-trans isomerase FKBP4, N-terminally processed	FKBP4	sp|Q02790|FKBP4_HUMAN Peptidyl-prolyl cis-trans isomerase FKBP4 OS=Homo sapiens OX=9606 GN=FKBP4 PE=1 SV=3	1	2	2	2	7	7	7	51.804	459	459	30																														2	0
Q02809	Q02809	3	3	3	Procollagen-lysine,2-oxoglutarate 5-dioxygenase 1	PLOD1	sp|Q02809|PLOD1_HUMAN Procollagen-lysine,2-oxoglutarate 5-dioxygenase 1 OS=Homo sapiens OX=9606 GN=PLOD1 PE=1 SV=2	1	3	3	3	5.4	5.4	5.4	83.549	727	727	16.3											1		1												1						0
Q02817	Q02817	5	4	4	Mucin-2	MUC2	sp|Q02817|MUC2_HUMAN Mucin-2 OS=Homo sapiens OX=9606 GN=MUC2 PE=1 SV=2	1	5	4	4	1.5	1.3	1.3	540.29	5179	5179	20	1																						1				1		1		0
Q02818	Q02818	14	14	14	Nucleobindin-1	NUCB1	sp|Q02818|NUCB1_HUMAN Nucleobindin-1 OS=Homo sapiens OX=9606 GN=NUCB1 PE=1 SV=4	1	14	14	14	28.4	28.4	28.4	53.879	461	461	16		2									3		2	1	1	2	1	1	1		4			1	1	1					0
Q02952	Q02952	1	1	1	A-kinase anchor protein 12	AKAP12	sp|Q02952|AKA12_HUMAN A-kinase anchor protein 12 OS=Homo sapiens OX=9606 GN=AKAP12 PE=1 SV=4	1	1	1	1	1.2	1.2	1.2	191.48	1782	1782	8								1																							0.0027397
Q03167	Q03167	3	3	3	Transforming growth factor beta receptor type 3	TGFBR3	sp|Q03167|TGBR3_HUMAN Transforming growth factor beta receptor type 3 OS=Homo sapiens OX=9606 GN=TGFBR3 PE=1 SV=3	1	3	3	3	6.1	6.1	6.1	93.498	851	851	12.3							1						1				1														0
Q03252	Q03252	1	1	1	Lamin-B2	LMNB2	sp|Q03252|LMNB2_HUMAN Lamin-B2 OS=Homo sapiens OX=9606 GN=LMNB2 PE=1 SV=4	1	1	1	1	1.6	1.6	1.6	69.948	620	620	13													1																		0.0034632
Q03403	Q03403	2	2	2	Trefoil factor 2	TFF2	sp|Q03403|TFF2_HUMAN Trefoil factor 2 OS=Homo sapiens OX=9606 GN=TFF2 PE=1 SV=2	1	2	2	2	22.5	22.5	22.5	14.284	129	129	9					2								2																		0
Q03405	Q03405	2	2	2	Urokinase plasminogen activator surface receptor	PLAUR	sp|Q03405|UPAR_HUMAN Urokinase plasminogen activator surface receptor OS=Homo sapiens OX=9606 GN=PLAUR PE=1 SV=1	1	2	2	2	8.7	8.7	8.7	36.978	335	335	9.5				1											1																0
Q03591	Q03591	2	2	1	Complement factor H-related protein 1	CFHR1	sp|Q03591|FHR1_HUMAN Complement factor H-related protein 1 OS=Homo sapiens OX=9606 GN=CFHR1 PE=1 SV=2	1	2	2	1	10	10	6.1	37.65	330	330	17										1	1																			1	0
Q04446	Q04446	1	1	1	1,4-alpha-glucan-branching enzyme	GBE1	sp|Q04446|GLGB_HUMAN 1,4-alpha-glucan-branching enzyme OS=Homo sapiens OX=9606 GN=GBE1 PE=1 SV=3	1	1	1	1	2.4	2.4	2.4	80.473	702	702	11											1																				0.0027933
Q04609;Q9HBA9	Q04609;Q9HBA9	6;3	6;3	6;3	Glutamate carboxypeptidase 2;Putative N-acetylated-alpha-linked acidic dipeptidase	FOLH1;FOLH1B	sp|Q04609|FOLH1_HUMAN Glutamate carboxypeptidase 2 OS=Homo sapiens OX=9606 GN=FOLH1 PE=1 SV=1;sp|Q9HBA9|FOH1B_HUMAN Putative N-acetylated-alpha-linked acidic dipeptidase OS=Homo sapiens OX=9606 GN=FOLH1B PE=2 SV=1	2	6	6	6	13.9	13.9	13.9	84.33	750	750;442	6.71		2	2								1	1		1																	0
Q04721;P0DPK4;P0DPK3;Q7Z3S9	Q04721	7;2;2;2	7;2;2;2	7;2;2;2	Neurogenic locus notch homolog protein 2;Notch 2 extracellular truncation;Notch 2 intracellular domain	NOTCH2	sp|Q04721|NOTC2_HUMAN Neurogenic locus notch homolog protein 2 OS=Homo sapiens OX=9606 GN=NOTCH2 PE=1 SV=3	4	7	7	7	4.2	4.2	4.2	265.4	2471	2471;236;275;236	14.9				1	1						1				2											1		1			0
Q04917	Q04917	2	1	1	14-3-3 protein eta	YWHAH	sp|Q04917|1433F_HUMAN 14-3-3 protein eta OS=Homo sapiens OX=9606 GN=YWHAH PE=1 SV=4	1	2	1	1	9.8	5.7	5.7	28.218	246	246	4				1																											1
Q05707	Q05707	2	2	2	Collagen alpha-1(XIV) chain	COL14A1	sp|Q05707|COEA1_HUMAN Collagen alpha-1(XIV) chain OS=Homo sapiens OX=9606 GN=COL14A1 PE=1 SV=3	1	2	2	2	1.7	1.7	1.7	193.51	1796	1796	16													1						1												0.0010288
Q06033	Q06033	3	3	3	Inter-alpha-trypsin inhibitor heavy chain H3	ITIH3	sp|Q06033|ITIH3_HUMAN Inter-alpha-trypsin inhibitor heavy chain H3 OS=Homo sapiens OX=9606 GN=ITIH3 PE=1 SV=2	1	3	3	3	6	6	6	99.848	890	890	17											2										1				1						0
Q06323	Q06323	2	2	2	Proteasome activator complex subunit 1	PSME1	sp|Q06323|PSME1_HUMAN Proteasome activator complex subunit 1 OS=Homo sapiens OX=9606 GN=PSME1 PE=1 SV=1	1	2	2	2	9.2	9.2	9.2	28.723	249	249	5.5			1					1																							0
Q06418	Q06418	2	2	2	Tyrosine-protein kinase receptor TYRO3	TYRO3	sp|Q06418|TYRO3_HUMAN Tyrosine-protein kinase receptor TYRO3 OS=Homo sapiens OX=9606 GN=TYRO3 PE=1 SV=1	1	2	2	2	3.8	3.8	3.8	96.904	890	890	12.5												1	1																		0
Q06481	Q06481	1	1	1	Amyloid-like protein 2	APLP2	sp|Q06481|APLP2_HUMAN Amyloid-like protein 2 OS=Homo sapiens OX=9606 GN=APLP2 PE=1 SV=2	1	1	1	1	1.3	1.3	1.3	86.955	763	763	16																1															0.0057995
Q06828	Q06828	2	2	2	Fibromodulin	FMOD	sp|Q06828|FMOD_HUMAN Fibromodulin OS=Homo sapiens OX=9606 GN=FMOD PE=1 SV=2	1	2	2	2	10.1	10.1	10.1	43.178	376	376	11.8											2	2	1																		0
Q06830;Q13162	Q06830	3;1	3;1	3;1	Peroxiredoxin-1	PRDX1	sp|Q06830|PRDX1_HUMAN Peroxiredoxin-1 OS=Homo sapiens OX=9606 GN=PRDX1 PE=1 SV=1	2	3	3	3	26.6	26.6	26.6	22.11	199	199;271	17.8			1											1											1				1		0
Q07020	Q07020	1	1	1	60S ribosomal protein L18	RPL18	sp|Q07020|RL18_HUMAN 60S ribosomal protein L18 OS=Homo sapiens OX=9606 GN=RPL18 PE=1 SV=2	1	1	1	1	6.9	6.9	6.9	21.634	188	188	5					1																										0.002849
Q07075	Q07075	7	7	7	Glutamyl aminopeptidase	ENPEP	sp|Q07075|AMPE_HUMAN Glutamyl aminopeptidase OS=Homo sapiens OX=9606 GN=ENPEP PE=1 SV=3	1	7	7	7	9.9	9.9	9.9	109.24	957	957	14.4			1			1							1	1					1			1		1							0
Q07092	Q07092	3	3	3	Collagen alpha-1(XVI) chain	COL16A1	sp|Q07092|COGA1_HUMAN Collagen alpha-1(XVI) chain OS=Homo sapiens OX=9606 GN=COL16A1 PE=1 SV=2	1	3	3	3	2.9	2.9	2.9	157.75	1604	1604	10.8						1						2	1																		0
Q07812	Q07812	2	2	2	Apoptosis regulator BAX	BAX	sp|Q07812|BAX_HUMAN Apoptosis regulator BAX OS=Homo sapiens OX=9606 GN=BAX PE=1 SV=1	1	2	2	2	17.2	17.2	17.2	21.184	192	192	13												1		1																	0
Q07837	Q07837	1	1	1	Neutral and basic amino acid transport protein rBAT	SLC3A1	sp|Q07837|SLC31_HUMAN Neutral and basic amino acid transport protein rBAT OS=Homo sapiens OX=9606 GN=SLC3A1 PE=1 SV=2	1	1	1	1	1.9	1.9	1.9	78.851	685	685	15															1																0.001994
Q07954	Q07954	7	7	7	Prolow-density lipoprotein receptor-related protein 1;Low-density lipoprotein receptor-related protein 1 85 kDa subunit;Low-density lipoprotein receptor-related protein 1 515 kDa subunit;Low-density lipoprotein receptor-related protein 1 intracellular domain	LRP1	sp|Q07954|LRP1_HUMAN Prolow-density lipoprotein receptor-related protein 1 OS=Homo sapiens OX=9606 GN=LRP1 PE=1 SV=2	1	7	7	7	2.2	2.2	2.2	504.6	4544	4544	16.9										1	1	2											1	1		1					0
Q07960	Q07960	2	2	2	Rho GTPase-activating protein 1	ARHGAP1	sp|Q07960|RHG01_HUMAN Rho GTPase-activating protein 1 OS=Homo sapiens OX=9606 GN=ARHGAP1 PE=1 SV=1	1	2	2	2	8.4	8.4	8.4	50.435	439	439	19.5														1											1						0
Q08174	Q08174	1	1	1	Protocadherin-1	PCDH1	sp|Q08174|PCDH1_HUMAN Protocadherin-1 OS=Homo sapiens OX=9606 GN=PCDH1 PE=1 SV=2	1	1	1	1	1.4	1.4	1.4	114.74	1060	1060	1	1																														0.0010081
Q08188	Q08188	2	2	2	Protein-glutamine gamma-glutamyltransferase E;Protein-glutamine gamma-glutamyltransferase E 50 kDa catalytic chain;Protein-glutamine gamma-glutamyltransferase E 27 kDa non-catalytic chain	TGM3	sp|Q08188|TGM3_HUMAN Protein-glutamine gamma-glutamyltransferase E OS=Homo sapiens OX=9606 GN=TGM3 PE=1 SV=4	1	2	2	2	4.8	4.8	4.8	76.631	693	693	13.5						1															1										0
Q08257	Q08257	1	1	1	Quinone oxidoreductase	CRYZ	sp|Q08257|QOR_HUMAN Quinone oxidoreductase OS=Homo sapiens OX=9606 GN=CRYZ PE=1 SV=1	1	1	1	1	8.2	8.2	8.2	35.206	329	329	11											1																				0.0026619
Q08345	Q08345	3	3	3	Epithelial discoidin domain-containing receptor 1	DDR1	sp|Q08345|DDR1_HUMAN Epithelial discoidin domain-containing receptor 1 OS=Homo sapiens OX=9606 GN=DDR1 PE=1 SV=1	1	3	3	3	4.2	4.2	4.2	101.13	913	913	20.7													1											1	1						0
Q08380	Q08380	7	7	7	Galectin-3-binding protein	LGALS3BP	sp|Q08380|LG3BP_HUMAN Galectin-3-binding protein OS=Homo sapiens OX=9606 GN=LGALS3BP PE=1 SV=1	1	7	7	7	16.8	16.8	16.8	65.33	585	585	16.4				1		1					1			2					2		1	1			2						0
Q08431	Q08431	2	2	2	Lactadherin;Lactadherin short form;Medin	MFGE8	sp|Q08431|MFGM_HUMAN Lactadherin OS=Homo sapiens OX=9606 GN=MFGE8 PE=1 SV=3	1	2	2	2	7.5	7.5	7.5	43.104	387	387	13.5	1																									1					0
Q08554	Q08554	2	2	2	Desmocollin-1	DSC1	sp|Q08554|DSC1_HUMAN Desmocollin-1 OS=Homo sapiens OX=9606 GN=DSC1 PE=1 SV=2	1	2	2	2	3.5	3.5	3.5	99.986	894	894	19.5											1																	1			0
Q08ET2;O15389	Q08ET2;O15389	2;1	2;1	2;1	Sialic acid-binding Ig-like lectin 14;Sialic acid-binding Ig-like lectin 5	SIGLEC14;SIGLEC5	sp|Q08ET2|SIG14_HUMAN Sialic acid-binding Ig-like lectin 14 OS=Homo sapiens OX=9606 GN=SIGLEC14 PE=1 SV=1;sp|O15389|SIGL5_HUMAN Sialic acid-binding Ig-like lectin 5 OS=Homo sapiens OX=9606 GN=SIGLEC5 PE=1 SV=1	2	2	2	2	7.8	7.8	7.8	43.97	396	396;551	18												1									2										0.0011099
Q09666	Q09666	18	18	18	Neuroblast differentiation-associated protein AHNAK	AHNAK	sp|Q09666|AHNK_HUMAN Neuroblast differentiation-associated protein AHNAK OS=Homo sapiens OX=9606 GN=AHNAK PE=1 SV=2	1	18	18	18	8	8	8	629.09	5890	5890	13.7	1	1				1			2		2	1	2	1		2			1	1			1		1	1					0
Q10588	Q10588	6	6	6	ADP-ribosyl cyclase/cyclic ADP-ribose hydrolase 2	BST1	sp|Q10588|BST1_HUMAN ADP-ribosyl cyclase/cyclic ADP-ribose hydrolase 2 OS=Homo sapiens OX=9606 GN=BST1 PE=1 SV=2	1	6	6	6	17.6	17.6	17.6	35.724	318	318	9.17			2								1	2		1																	0
Q12797	Q12797	1	1	1	Aspartyl/asparaginyl beta-hydroxylase	ASPH	sp|Q12797|ASPH_HUMAN Aspartyl/asparaginyl beta-hydroxylase OS=Homo sapiens OX=9606 GN=ASPH PE=1 SV=3	1	1	1	1	2.8	2.8	2.8	85.862	758	758	26																										1					0.0034305
Q12805	Q12805	18	18	18	EGF-containing fibulin-like extracellular matrix protein 1	EFEMP1	sp|Q12805|FBLN3_HUMAN EGF-containing fibulin-like extracellular matrix protein 1 OS=Homo sapiens OX=9606 GN=EFEMP1 PE=1 SV=2	1	18	18	18	43	43	43	54.64	493	493	13	1	1	2	1		4		1	2	3	2	11	1	1	5	3	3	1					2			1		2	1		0
Q12841	Q12841	18	18	18	Follistatin-related protein 1	FSTL1	sp|Q12841|FSTL1_HUMAN Follistatin-related protein 1 OS=Homo sapiens OX=9606 GN=FSTL1 PE=1 SV=1	1	18	18	18	53.6	53.6	53.6	34.985	308	308	10.3			7	15	2	2		1	1		2	2	2	2	1		1			2		1	2		1	1	1		2		0
Q12864	Q12864	3	3	3	Cadherin-17	CDH17	sp|Q12864|CAD17_HUMAN Cadherin-17 OS=Homo sapiens OX=9606 GN=CDH17 PE=1 SV=3	1	3	3	3	6.6	6.6	6.6	92.218	832	832	21											1															2					0
Q12905	Q12905	2	2	2	Interleukin enhancer-binding factor 2	ILF2	sp|Q12905|ILF2_HUMAN Interleukin enhancer-binding factor 2 OS=Homo sapiens OX=9606 GN=ILF2 PE=1 SV=2	1	2	2	2	9.5	9.5	9.5	43.062	390	390	11.3	1		1																											1	0
Q12907	Q12907	6	6	6	Vesicular integral-membrane protein VIP36	LMAN2	sp|Q12907|LMAN2_HUMAN Vesicular integral-membrane protein VIP36 OS=Homo sapiens OX=9606 GN=LMAN2 PE=1 SV=1	1	6	6	6	23	23	23	40.228	356	356	20.5														1					3		3	2	1		1						0
Q12913	Q12913	5	5	5	Receptor-type tyrosine-protein phosphatase eta	PTPRJ	sp|Q12913|PTPRJ_HUMAN Receptor-type tyrosine-protein phosphatase eta OS=Homo sapiens OX=9606 GN=PTPRJ PE=1 SV=3	1	5	5	5	5.8	5.8	5.8	145.94	1337	1337	15.6	1														1	1							2								0
Q12929	Q12929	1	1	1	Epidermal growth factor receptor kinase substrate 8	EPS8	sp|Q12929|EPS8_HUMAN Epidermal growth factor receptor kinase substrate 8 OS=Homo sapiens OX=9606 GN=EPS8 PE=1 SV=1	1	1	1	1	3.2	3.2	3.2	91.88	822	822	11											1																				0
Q13093	Q13093	1	1	1	Platelet-activating factor acetylhydrolase	PLA2G7	sp|Q13093|PAFA_HUMAN Platelet-activating factor acetylhydrolase OS=Homo sapiens OX=9606 GN=PLA2G7 PE=1 SV=1	1	1	1	1	4.3	4.3	4.3	50.077	441	441	2		2																													0.0019802
Q13126	Q13126	1	1	1	S-methyl-5-thioadenosine phosphorylase	MTAP	sp|Q13126|MTAP_HUMAN S-methyl-5-thioadenosine phosphorylase OS=Homo sapiens OX=9606 GN=MTAP PE=1 SV=2	1	1	1	1	6	6	6	31.236	283	283	13													1																		0.0050336
Q13145	Q13145	3	3	3	BMP and activin membrane-bound inhibitor homolog	BAMBI	sp|Q13145|BAMBI_HUMAN BMP and activin membrane-bound inhibitor homolog OS=Homo sapiens OX=9606 GN=BAMBI PE=1 SV=1	1	3	3	3	24.6	24.6	24.6	29.107	260	260	2	1	4	1																												0
Q13201	Q13201	2	2	2	Multimerin-1;Platelet glycoprotein Ia*;155 kDa platelet multimerin	MMRN1	sp|Q13201|MMRN1_HUMAN Multimerin-1 OS=Homo sapiens OX=9606 GN=MMRN1 PE=1 SV=3	1	2	2	2	1.6	1.6	1.6	138.11	1228	1228	19															1								1								0
Q13228	Q13228	4	4	4	Selenium-binding protein 1	SELENBP1	sp|Q13228|SBP1_HUMAN Methanethiol oxidase OS=Homo sapiens OX=9606 GN=SELENBP1 PE=1 SV=2	1	4	4	4	15.7	15.7	15.7	52.39	472	472	13.2										2			1		1			1													0
Q13231	Q13231	1	1	1	Chitotriosidase-1	CHIT1	sp|Q13231|CHIT1_HUMAN Chitotriosidase-1 OS=Homo sapiens OX=9606 GN=CHIT1 PE=1 SV=1	1	1	1	1	2.4	2.4	2.4	51.681	466	466	21																					1										0.0026954
Q13277	Q13277	1	1	1	Syntaxin-3	STX3	sp|Q13277|STX3_HUMAN Syntaxin-3 OS=Homo sapiens OX=9606 GN=STX3 PE=1 SV=3	1	1	1	1	4.5	4.5	4.5	33.155	289	289	11											1																				0
Q13308	Q13308	9	9	9	Inactive tyrosine-protein kinase 7	PTK7	sp|Q13308|PTK7_HUMAN Inactive tyrosine-protein kinase 7 OS=Homo sapiens OX=9606 GN=PTK7 PE=1 SV=2	1	9	9	9	15.4	15.4	15.4	118.39	1070	1070	14.9	1		2			1						1									1				2	1	1				0
Q13316	Q13316	1	1	1	Dentin matrix acidic phosphoprotein 1	DMP1	sp|Q13316|DMP1_HUMAN Dentin matrix acidic phosphoprotein 1 OS=Homo sapiens OX=9606 GN=DMP1 PE=1 SV=2	1	1	1	1	3.3	3.3	3.3	55.782	513	513	4				1																											0.0028791
Q13332	Q13332	5	5	5	Receptor-type tyrosine-protein phosphatase S	PTPRS	sp|Q13332|PTPRS_HUMAN Receptor-type tyrosine-protein phosphatase S OS=Homo sapiens OX=9606 GN=PTPRS PE=1 SV=3	1	5	5	5	5.1	5.1	5.1	217.04	1948	1948	16											2		1				1											1			0
Q13361	Q13361	1	1	1	Microfibrillar-associated protein 5	MFAP5	sp|Q13361|MFAP5_HUMAN Microfibrillar-associated protein 5 OS=Homo sapiens OX=9606 GN=MFAP5 PE=1 SV=1	1	1	1	1	6.9	6.9	6.9	19.611	173	173	18																		1													0.000999
Q13421	Q13421	8	8	8	Mesothelin;Megakaryocyte-potentiating factor;Mesothelin, cleaved form	MSLN	sp|Q13421|MSLN_HUMAN Mesothelin OS=Homo sapiens OX=9606 GN=MSLN PE=1 SV=2	1	8	8	8	14.4	14.4	14.4	68.985	630	630	18.2		1										3											5						1		0
Q13443	Q13443	3	3	3	Disintegrin and metalloproteinase domain-containing protein 9	ADAM9	sp|Q13443|ADAM9_HUMAN Disintegrin and metalloproteinase domain-containing protein 9 OS=Homo sapiens OX=9606 GN=ADAM9 PE=1 SV=1	1	3	3	3	5.9	5.9	5.9	90.555	819	819	15.5												2		1										1							0
Q13444	Q13444	3	3	3	Disintegrin and metalloproteinase domain-containing protein 15	ADAM15	sp|Q13444|ADA15_HUMAN Disintegrin and metalloproteinase domain-containing protein 15 OS=Homo sapiens OX=9606 GN=ADAM15 PE=1 SV=4	1	3	3	3	5.8	5.8	5.8	92.958	863	863	14												1	1				1														0
Q13449	Q13449	1	1	1	Limbic system-associated membrane protein	LSAMP	sp|Q13449|LSAMP_HUMAN Limbic system-associated membrane protein OS=Homo sapiens OX=9606 GN=LSAMP PE=1 SV=2	1	1	1	1	6.8	6.8	6.8	37.393	338	338	17																	1														0
Q13557	Q13557	3	3	3	Calcium/calmodulin-dependent protein kinase type II subunit delta	CAMK2D	sp|Q13557|KCC2D_HUMAN Calcium/calmodulin-dependent protein kinase type II subunit delta OS=Homo sapiens OX=9606 GN=CAMK2D PE=1 SV=3	1	3	3	3	11.4	11.4	11.4	56.369	499	499	23.7																1										1			1		0
Q13561	Q13561	1	1	1	Dynactin subunit 2	DCTN2	sp|Q13561|DCTN2_HUMAN Dynactin subunit 2 OS=Homo sapiens OX=9606 GN=DCTN2 PE=1 SV=4	1	1	1	1	3.5	3.5	3.5	44.23	401	401	14														1																	0.002681
Q13740	Q13740	6	6	6	CD166 antigen	ALCAM	sp|Q13740|CD166_HUMAN CD166 antigen OS=Homo sapiens OX=9606 GN=ALCAM PE=1 SV=2	1	6	6	6	14.1	14.1	14.1	65.102	583	583	5.14		2	3								1	1																			0
Q13751	Q13751	4	4	4	Laminin subunit beta-3	LAMB3	sp|Q13751|LAMB3_HUMAN Laminin subunit beta-3 OS=Homo sapiens OX=9606 GN=LAMB3 PE=1 SV=1	1	4	4	4	5.1	5.1	5.1	129.57	1172	1172	16.5												1	1					1					1								0
Q13753	Q13753	6	6	6	Laminin subunit gamma-2	LAMC2	sp|Q13753|LAMC2_HUMAN Laminin subunit gamma-2 OS=Homo sapiens OX=9606 GN=LAMC2 PE=1 SV=2	1	6	6	6	7.6	7.6	7.6	130.97	1193	1193	16.3				1							1		2							1				1					1		0
Q13790	Q13790	1	1	1	Apolipoprotein F	APOF	sp|Q13790|APOF_HUMAN Apolipoprotein F OS=Homo sapiens OX=9606 GN=APOF PE=1 SV=2	1	1	1	1	4.3	4.3	4.3	35.399	326	326	9									1																						0
Q13813	Q13813	6	6	6	Spectrin alpha chain, non-erythrocytic 1	SPTAN1	sp|Q13813|SPTN1_HUMAN Spectrin alpha chain, non-erythrocytic 1 OS=Homo sapiens OX=9606 GN=SPTAN1 PE=1 SV=3	1	6	6	6	3.9	3.9	3.9	284.54	2472	2472	16.2	1			1			1																				1		2		0
Q13822	Q13822	4	4	4	Ectonucleotide pyrophosphatase/phosphodiesterase family member 2	ENPP2	sp|Q13822|ENPP2_HUMAN Ectonucleotide pyrophosphatase/phosphodiesterase family member 2 OS=Homo sapiens OX=9606 GN=ENPP2 PE=1 SV=3	1	4	4	4	5.7	5.7	5.7	98.993	863	863	16.3											2	2														2					0
Q13867	Q13867	2	2	2	Bleomycin hydrolase	BLMH	sp|Q13867|BLMH_HUMAN Bleomycin hydrolase OS=Homo sapiens OX=9606 GN=BLMH PE=1 SV=1	1	2	2	2	6.8	6.8	6.8	52.562	455	455	12.5												1	1																		0
Q13873	Q13873	2	2	2	Bone morphogenetic protein receptor type-2	BMPR2	sp|Q13873|BMPR2_HUMAN Bone morphogenetic protein receptor type-2 OS=Homo sapiens OX=9606 GN=BMPR2 PE=1 SV=2	1	2	2	2	2.7	2.7	2.7	115.2	1038	1038	26																										2					0
Q13938	Q13938	2	2	2	Calcyphosin	CAPS	sp|Q13938|CAYP1_HUMAN Calcyphosin OS=Homo sapiens OX=9606 GN=CAPS PE=1 SV=2	1	2	2	2	5.8	5.8	5.8	30.24	275	275	17.8																3							1								0
Q14002	Q14002	2	2	2	Carcinoembryonic antigen-related cell adhesion molecule 7	CEACAM7	sp|Q14002|CEAM7_HUMAN Carcinoembryonic antigen-related cell adhesion molecule 7 OS=Homo sapiens OX=9606 GN=CEACAM7 PE=1 SV=1	1	2	2	2	10.6	10.6	10.6	29.379	265	265	9.5				1											1																0
Q14019	Q14019	3	3	3	Coactosin-like protein	COTL1	sp|Q14019|COTL1_HUMAN Coactosin-like protein OS=Homo sapiens OX=9606 GN=COTL1 PE=1 SV=3	1	3	3	3	37.3	37.3	37.3	15.945	142	142	13.2			1										1					1	1												0
Q14050	Q14050	1	1	1	Collagen alpha-3(IX) chain	COL9A3	sp|Q14050|CO9A3_HUMAN Collagen alpha-3(IX) chain OS=Homo sapiens OX=9606 GN=COL9A3 PE=1 SV=2	1	1	1	1	2.8	2.8	2.8	63.615	684	684	14.2														3	1																0
Q14055	Q14055	2	2	2	Collagen alpha-2(IX) chain	COL9A2	sp|Q14055|CO9A2_HUMAN Collagen alpha-2(IX) chain OS=Homo sapiens OX=9606 GN=COL9A2 PE=1 SV=2	1	2	2	2	3.9	3.9	3.9	65.13	689	689	19.5													1													1					0.0010482
Q14112	Q14112	11	11	11	Nidogen-2	NID2	sp|Q14112|NID2_HUMAN Nidogen-2 OS=Homo sapiens OX=9606 GN=NID2 PE=1 SV=3	1	11	11	11	12.3	12.3	12.3	151.25	1375	1375	13.4	2	1						1		2	6	3		1	2	1					1					3		1			0
Q14116	Q14116	1	1	1	Interleukin-18	IL18	sp|Q14116|IL18_HUMAN Interleukin-18 OS=Homo sapiens OX=9606 GN=IL18 PE=1 SV=1	1	1	1	1	8.3	8.3	8.3	22.326	193	193	15															1																1
Q14118	Q14118	11	11	11	Dystroglycan;Alpha-dystroglycan;Beta-dystroglycan	DAG1	sp|Q14118|DAG1_HUMAN Dystroglycan OS=Homo sapiens OX=9606 GN=DAG1 PE=1 SV=2	1	11	11	11	15	15	15	97.44	895	895	14.1		2				2					3	3	2	2	2						1			1		1	1		1		0
Q14126	Q14126	9	9	9	Desmoglein-2	DSG2	sp|Q14126|DSG2_HUMAN Desmoglein-2 OS=Homo sapiens OX=9606 GN=DSG2 PE=1 SV=2	1	9	9	9	12.3	12.3	12.3	122.29	1118	1118	16.9											12				1		1		3		7			4	1						0
Q14134	Q14134	1	1	1	Tripartite motif-containing protein 29	TRIM29	sp|Q14134|TRI29_HUMAN Tripartite motif-containing protein 29 OS=Homo sapiens OX=9606 GN=TRIM29 PE=1 SV=2	1	1	1	1	2.6	2.6	2.6	65.834	588	588	6						1																									0.0081566
Q14165	Q14165	1	1	1	Malectin	MLEC	sp|Q14165|MLEC_HUMAN Malectin OS=Homo sapiens OX=9606 GN=MLEC PE=1 SV=1	1	1	1	1	5.5	5.5	5.5	32.233	292	292	1	1																														0.0028195
Q14195	Q14195	2	2	2	Dihydropyrimidinase-related protein 3	DPYSL3	sp|Q14195|DPYL3_HUMAN Dihydropyrimidinase-related protein 3 OS=Homo sapiens OX=9606 GN=DPYSL3 PE=1 SV=1	1	2	2	2	4.6	4.6	4.6	61.963	570	570	14	1																										1				0.0011468
Q14213	Q14213	1	1	1	Interleukin-27 subunit beta	EBI3	sp|Q14213|IL27B_HUMAN Interleukin-27 subunit beta OS=Homo sapiens OX=9606 GN=EBI3 PE=1 SV=2	1	1	1	1	5.2	5.2	5.2	25.396	229	229	13													1																		0.0034072
Q14314	Q14314	2	2	2	Fibroleukin	FGL2	sp|Q14314|FGL2_HUMAN Fibroleukin OS=Homo sapiens OX=9606 GN=FGL2 PE=1 SV=1	1	2	2	2	6.4	6.4	6.4	50.228	439	439	11.8	2																		1							1					0
Q14315	Q14315	4	3	3	Filamin-C	FLNC	sp|Q14315|FLNC_HUMAN Filamin-C OS=Homo sapiens OX=9606 GN=FLNC PE=1 SV=3	1	4	3	3	2.1	1.6	1.6	291.02	2725	2725	17.7													2														1				0
Q14508	Q14508	4	4	4	WAP four-disulfide core domain protein 2	WFDC2	sp|Q14508|WFDC2_HUMAN WAP four-disulfide core domain protein 2 OS=Homo sapiens OX=9606 GN=WFDC2 PE=1 SV=2	1	4	4	4	38.7	38.7	38.7	12.993	124	124	13.7						1						1	2	2										1							0
Q14515	Q14515	5	5	5	SPARC-like protein 1	SPARCL1	sp|Q14515|SPRL1_HUMAN SPARC-like protein 1 OS=Homo sapiens OX=9606 GN=SPARCL1 PE=1 SV=2	1	5	5	5	9	9	9	75.207	664	664	21.9	1																		1			1			1	3				1	0
Q14520	Q14520	4	4	4	Hyaluronan-binding protein 2;Hyaluronan-binding protein 2 50 kDa heavy chain;Hyaluronan-binding protein 2 50 kDa heavy chain alternate form;Hyaluronan-binding protein 2 27 kDa light chain;Hyaluronan-binding protein 2 27 kDa light chain alternate form	HABP2	sp|Q14520|HABP2_HUMAN Hyaluronan-binding protein 2 OS=Homo sapiens OX=9606 GN=HABP2 PE=1 SV=1	1	4	4	4	8	8	8	62.671	560	560	14.5			1									1					1									1					0
Q14574	Q14574	5	5	5	Desmocollin-3	DSC3	sp|Q14574|DSC3_HUMAN Desmocollin-3 OS=Homo sapiens OX=9606 GN=DSC3 PE=1 SV=3	1	5	5	5	7.8	7.8	7.8	99.968	896	896	13.6		1					1						1										2								0
Q14624	Q14624	25	25	25	Inter-alpha-trypsin inhibitor heavy chain H4;70 kDa inter-alpha-trypsin inhibitor heavy chain H4;35 kDa inter-alpha-trypsin inhibitor heavy chain H4	ITIH4	sp|Q14624|ITIH4_HUMAN Inter-alpha-trypsin inhibitor heavy chain H4 OS=Homo sapiens OX=9606 GN=ITIH4 PE=1 SV=4	1	25	25	25	30.3	30.3	30.3	103.36	930	930	15.9	3	2		3							1	4	5	5	13	7					3	1	2	1	9	1		1	1		0
Q14696	Q14696	1	1	1	LDLR chaperone MESD	MESDC2	sp|Q14696|MESD_HUMAN LRP chaperone MESD OS=Homo sapiens OX=9606 GN=MESD PE=1 SV=2	1	1	1	1	6	6	6	26.076	234	234	17																	1														0.0058285
Q14766	Q14766	14	14	14	Latent-transforming growth factor beta-binding protein 1	LTBP1	sp|Q14766|LTBP1_HUMAN Latent-transforming growth factor beta-binding protein 1 OS=Homo sapiens OX=9606 GN=LTBP1 PE=1 SV=4	1	14	14	14	14.4	14.4	14.4	186.79	1721	1721	12			1	5	1	1	3	9	2	1	1	1	13	1			1		1						2		1			3	0
Q14767	Q14767	4	4	4	Latent-transforming growth factor beta-binding protein 2	LTBP2	sp|Q14767|LTBP2_HUMAN Latent-transforming growth factor beta-binding protein 2 OS=Homo sapiens OX=9606 GN=LTBP2 PE=1 SV=3	1	4	4	4	2.3	2.3	2.3	195.05	1821	1821	16.7	1														1			1	1		2	1									0
Q14847	Q14847	2	2	2	LIM and SH3 domain protein 1	LASP1	sp|Q14847|LASP1_HUMAN LIM and SH3 domain protein 1 OS=Homo sapiens OX=9606 GN=LASP1 PE=1 SV=2	1	2	2	2	10.7	10.7	10.7	29.717	261	261	16												1			1						1										0
Q14956	Q14956	1	1	1	Transmembrane glycoprotein NMB	GPNMB	sp|Q14956|GPNMB_HUMAN Transmembrane glycoprotein NMB OS=Homo sapiens OX=9606 GN=GPNMB PE=1 SV=2	1	1	1	1	2.6	2.6	2.6	63.922	572	572	6						1																									0.0034662
Q14980	Q14980	2	2	2	Nuclear mitotic apparatus protein 1	NUMA1	sp|Q14980|NUMA1_HUMAN Nuclear mitotic apparatus protein 1 OS=Homo sapiens OX=9606 GN=NUMA1 PE=1 SV=2	1	2	2	2	1.3	1.3	1.3	238.26	2115	2115	11	1																				1										0
Q15008	Q15008	1	1	1	26S proteasome non-ATPase regulatory subunit 6	PSMD6	sp|Q15008|PSMD6_HUMAN 26S proteasome non-ATPase regulatory subunit 6 OS=Homo sapiens OX=9606 GN=PSMD6 PE=1 SV=1	1	1	1	1	4.4	4.4	4.4	45.531	389	389	15															1																0.0027548
Q15075	Q15075	2	2	2	Early endosome antigen 1	EEA1	sp|Q15075|EEA1_HUMAN Early endosome antigen 1 OS=Homo sapiens OX=9606 GN=EEA1 PE=1 SV=2	1	2	2	2	2.3	2.3	2.3	162.46	1411	1411	24																			1										1		0.0010741
Q15084	Q15084	3	3	3	Protein disulfide-isomerase A6	PDIA6	sp|Q15084|PDIA6_HUMAN Protein disulfide-isomerase A6 OS=Homo sapiens OX=9606 GN=PDIA6 PE=1 SV=1	1	3	3	3	12	12	12	48.121	440	440	20.7												1									1								1		0
Q15113	Q15113	4	4	4	Procollagen C-endopeptidase enhancer 1	PCOLCE	sp|Q15113|PCOC1_HUMAN Procollagen C-endopeptidase enhancer 1 OS=Homo sapiens OX=9606 GN=PCOLCE PE=1 SV=2	1	4	4	4	12.9	12.9	12.9	47.972	449	449	15.6			1								1		1												1	1					0
Q15149	Q15149	23	23	23	Plectin	PLEC	sp|Q15149|PLEC_HUMAN Plectin OS=Homo sapiens OX=9606 GN=PLEC PE=1 SV=3	1	23	23	23	6.2	6.2	6.2	531.78	4684	4684	12.9	1		2	2						1	3	3	2	1	2			3	1	1	1	2									0
Q15223	Q15223	1	1	1	Nectin-1	PVRL1	sp|Q15223|NECT1_HUMAN Nectin-1 OS=Homo sapiens OX=9606 GN=NECTIN1 PE=1 SV=3	1	1	1	1	2.7	2.7	2.7	57.157	517	517	11											1																				0.0089286
Q15238	Q15238	3	1	1	Pregnancy-specific beta-1-glycoprotein 5	PSG5	sp|Q15238|PSG5_HUMAN Pregnancy-specific beta-1-glycoprotein 5 OS=Homo sapiens OX=9606 GN=PSG5 PE=1 SV=3	1	3	1	1	11.9	4.2	4.2	37.713	335	335	23.5																							1	1							0
Q15257	Q15257	2	2	2	Serine/threonine-protein phosphatase 2A activator	PPP2R4	sp|Q15257|PTPA_HUMAN Serine/threonine-protein phosphatase 2A activator OS=Homo sapiens OX=9606 GN=PTPA PE=1 SV=3	1	2	2	2	7.5	7.5	7.5	40.667	358	358	11.5											1	1																			0
Q15274	Q15274	1	1	1	Nicotinate-nucleotide pyrophosphorylase [carboxylating]	QPRT	sp|Q15274|NADC_HUMAN Nicotinate-nucleotide pyrophosphorylase [carboxylating] OS=Homo sapiens OX=9606 GN=QPRT PE=1 SV=3	1	1	1	1	5.4	5.4	5.4	30.845	297	297	2.67		1	2																												0
Q15293	Q15293	6	6	6	Reticulocalbin-1	RCN1	sp|Q15293|RCN1_HUMAN Reticulocalbin-1 OS=Homo sapiens OX=9606 GN=RCN1 PE=1 SV=1	1	6	6	6	33.5	33.5	33.5	38.89	331	331	16	1			1		1						1										1		1					1	1	0
Q15365	Q15365	2	2	2	Poly(rC)-binding protein 1	PCBP1	sp|Q15365|PCBP1_HUMAN Poly(rC)-binding protein 1 OS=Homo sapiens OX=9606 GN=PCBP1 PE=1 SV=2	1	2	2	2	8.1	8.1	8.1	37.497	356	356	16							1																		1						0
Q15417	Q15417	2	2	2	Calponin-3	CNN3	sp|Q15417|CNN3_HUMAN Calponin-3 OS=Homo sapiens OX=9606 GN=CNN3 PE=1 SV=1	1	2	2	2	7.6	7.6	7.6	36.413	329	329	21														1														1			0
Q15435	Q15435	3	3	3	Protein phosphatase 1 regulatory subunit 7	PPP1R7	sp|Q15435|PP1R7_HUMAN Protein phosphatase 1 regulatory subunit 7 OS=Homo sapiens OX=9606 GN=PPP1R7 PE=1 SV=1	1	3	3	3	10.8	10.8	10.8	41.564	360	360	15.3													1		1			1													0
Q15493	Q15493	2	2	2	Regucalcin	RGN	sp|Q15493|RGN_HUMAN Regucalcin OS=Homo sapiens OX=9606 GN=RGN PE=1 SV=1	1	2	2	2	10.7	10.7	10.7	33.252	299	299	14		1																								1					0.0010183
Q15517	Q15517	2	2	2	Corneodesmosin	CDSN	sp|Q15517|CDSN_HUMAN Corneodesmosin OS=Homo sapiens OX=9606 GN=CDSN PE=1 SV=3	1	2	2	2	11	11	11	51.522	529	529	2.5	1			1																											0
Q15582	Q15582	9	9	9	Transforming growth factor-beta-induced protein ig-h3	TGFBI	sp|Q15582|BGH3_HUMAN Transforming growth factor-beta-induced protein ig-h3 OS=Homo sapiens OX=9606 GN=TGFBI PE=1 SV=1	1	9	9	9	24.9	24.9	24.9	74.68	683	683	10.6	1	1	1	1		2					1			3	3	1	2														0
Q15599	Q15599	1	1	1	Na(+)/H(+) exchange regulatory cofactor NHE-RF2	SLC9A3R2	sp|Q15599|NHRF2_HUMAN Na(+)/H(+) exchange regulatory cofactor NHE-RF2 OS=Homo sapiens OX=9606 GN=SLC9A3R2 PE=1 SV=2	1	1	1	1	3.9	3.9	3.9	37.413	337	337	24																								1							0.0028329
Q15726	Q15726	2	2	2	Metastasis-suppressor KiSS-1;Metastin;Kisspeptin-14;Kisspeptin-13;Kisspeptin-10	KISS1	sp|Q15726|KISS1_HUMAN Metastasis-suppressor KiSS-1 OS=Homo sapiens OX=9606 GN=KISS1 PE=1 SV=4	1	2	2	2	34.1	34.1	34.1	14.704	138	138	7.5					1					1																					0
Q15758	Q15758	1	1	1	Neutral amino acid transporter B(0)	SLC1A5	sp|Q15758|AAAT_HUMAN Neutral amino acid transporter B(0) OS=Homo sapiens OX=9606 GN=SLC1A5 PE=1 SV=2	1	1	1	1	3.7	3.7	3.7	56.598	541	541	21																					2										0.0026882
Q15762	Q15762	1	1	1	CD226 antigen	CD226	sp|Q15762|CD226_HUMAN CD226 antigen OS=Homo sapiens OX=9606 GN=CD226 PE=1 SV=2	1	1	1	1	4.2	4.2	4.2	38.614	336	336	13													1																		0.0034276
Q15818	Q15818	1	1	1	Neuronal pentraxin-1	NPTX1	sp|Q15818|NPTX1_HUMAN Neuronal pentraxin-1 OS=Homo sapiens OX=9606 GN=NPTX1 PE=1 SV=2	1	1	1	1	2.5	2.5	2.5	47.122	432	432	3			1																												0.0065628
Q15819;Q13404	Q15819;Q13404	3;2	3;2	3;2	Ubiquitin-conjugating enzyme E2 variant 2;Ubiquitin-conjugating enzyme E2 variant 1	UBE2V2;UBE2V1	sp|Q15819|UB2V2_HUMAN Ubiquitin-conjugating enzyme E2 variant 2 OS=Homo sapiens OX=9606 GN=UBE2V2 PE=1 SV=4;sp|Q13404|UB2V1_HUMAN Ubiquitin-conjugating enzyme E2 variant 1 OS=Homo sapiens OX=9606 GN=UBE2V1 PE=1 SV=2	2	3	3	3	24.1	24.1	24.1	16.363	145	145;147	16.7				1																			2								0
Q15828	Q15828	6	6	6	Cystatin-M	CST6	sp|Q15828|CYTM_HUMAN Cystatin-M OS=Homo sapiens OX=9606 GN=CST6 PE=1 SV=1	1	6	6	6	55	55	55	16.511	149	149	18.2				1		1					1	1										1			1			3			0
Q15833	Q15833	2	2	2	Syntaxin-binding protein 2	STXBP2	sp|Q15833|STXB2_HUMAN Syntaxin-binding protein 2 OS=Homo sapiens OX=9606 GN=STXBP2 PE=1 SV=2	1	2	2	2	5.1	5.1	5.1	66.452	593	593	17.5					1																									1	0
Q15843	Q15843	2	2	2	NEDD8	NEDD8	sp|Q15843|NEDD8_HUMAN NEDD8 OS=Homo sapiens OX=9606 GN=NEDD8 PE=1 SV=1	1	2	2	2	23.5	23.5	23.5	9.0714	81	81	8.33						2							1																		0
Q16270	Q16270	13	13	13	Insulin-like growth factor-binding protein 7	IGFBP7	sp|Q16270|IBP7_HUMAN Insulin-like growth factor-binding protein 7 OS=Homo sapiens OX=9606 GN=IGFBP7 PE=1 SV=1	1	13	13	13	53.2	53.2	53.2	29.13	282	282	11.5	2	3	2	2	2	1	1						3	4							3				1	2				1	0
Q16555;Q14194	Q16555	3;1	3;1	3;1	Dihydropyrimidinase-related protein 2	DPYSL2	sp|Q16555|DPYL2_HUMAN Dihydropyrimidinase-related protein 2 OS=Homo sapiens OX=9606 GN=DPYSL2 PE=1 SV=1	2	3	3	3	8.4	8.4	8.4	62.293	572	572;572	18		1																					1						1		0
Q16557;Q9UQ74	Q16557;Q9UQ74	3;2	2;2	1;1	Pregnancy-specific beta-1-glycoprotein 3;Pregnancy-specific beta-1-glycoprotein 8	PSG3;PSG8	sp|Q16557|PSG3_HUMAN Pregnancy-specific beta-1-glycoprotein 3 OS=Homo sapiens OX=9606 GN=PSG3 PE=2 SV=2;sp|Q9UQ74|PSG8_HUMAN Pregnancy-specific beta-1-glycoprotein 8 OS=Homo sapiens OX=9606 GN=PSG8 PE=2 SV=2	2	3	2	1	9.3	6.3	3.7	47.944	428	428;426	13													2																		0
Q16610	Q16610	7	7	7	Extracellular matrix protein 1	ECM1	sp|Q16610|ECM1_HUMAN Extracellular matrix protein 1 OS=Homo sapiens OX=9606 GN=ECM1 PE=1 SV=2	1	7	7	7	21.3	21.3	21.3	60.673	540	540	13			1				2		1		3	1									1				1	1					0
Q16651	Q16651	1	1	1	Prostasin;Prostasin light chain;Prostasin heavy chain	PRSS8	sp|Q16651|PRSS8_HUMAN Prostasin OS=Homo sapiens OX=9606 GN=PRSS8 PE=1 SV=1	1	1	1	1	3.5	3.5	3.5	36.431	343	343	14														1																	0.0010764
Q16658	Q16658	2	2	2	Fascin	FSCN1	sp|Q16658|FSCN1_HUMAN Fascin OS=Homo sapiens OX=9606 GN=FSCN1 PE=1 SV=3	1	2	2	2	7.7	7.7	7.7	54.529	493	493	21													1																1		0
Q16706	Q16706	2	2	2	Alpha-mannosidase 2	MAN2A1	sp|Q16706|MA2A1_HUMAN Alpha-mannosidase 2 OS=Homo sapiens OX=9606 GN=MAN2A1 PE=1 SV=2	1	2	2	2	2.2	2.2	2.2	131.14	1144	1144	13.5											1					1															0.0011507
Q16769	Q16769	1	1	1	Glutaminyl-peptide cyclotransferase	QPCT	sp|Q16769|QPCT_HUMAN Glutaminyl-peptide cyclotransferase OS=Homo sapiens OX=9606 GN=QPCT PE=1 SV=1	1	1	1	1	6.4	6.4	6.4	40.876	361	361	28																												1			0.0027752
Q16787	Q16787	10	10	10	Laminin subunit alpha-3	LAMA3	sp|Q16787|LAMA3_HUMAN Laminin subunit alpha-3 OS=Homo sapiens OX=9606 GN=LAMA3 PE=1 SV=2	1	10	10	10	5.1	5.1	5.1	366.65	3333	3333	11.6	1					1				1	4		2	1	1								1								0
Q16819	Q16819	6	6	6	Meprin A subunit alpha	MEP1A	sp|Q16819|MEP1A_HUMAN Meprin A subunit alpha OS=Homo sapiens OX=9606 GN=MEP1A PE=1 SV=2	1	6	6	6	12.1	12.1	12.1	84.418	746	746	18.1											1			3									1		1	1					0
Q16853	Q16853	1	1	1	Membrane primary amine oxidase	AOC3	sp|Q16853|AOC3_HUMAN Membrane primary amine oxidase OS=Homo sapiens OX=9606 GN=AOC3 PE=1 SV=3	1	1	1	1	1	1	1	84.621	763	763	6						1																									0
Q16881	Q16881	2	2	2	Thioredoxin reductase 1, cytoplasmic	TXNRD1	sp|Q16881|TRXR1_HUMAN Thioredoxin reductase 1, cytoplasmic OS=Homo sapiens OX=9606 GN=TXNRD1 PE=1 SV=3	1	2	2	2	4.9	4.9	4.9	70.905	649	649	11.5						1											1														0
Q24JP5	Q24JP5	4	4	4	Transmembrane protein 132A	TMEM132A	sp|Q24JP5|T132A_HUMAN Transmembrane protein 132A OS=Homo sapiens OX=9606 GN=TMEM132A PE=1 SV=1	1	4	4	4	5.5	5.5	5.5	110.11	1023	1023	12.6	2														1	1														1	0
Q4KMG0	Q4KMG0	3	3	3	Cell adhesion molecule-related/down-regulated by oncogenes	CDON	sp|Q4KMG0|CDON_HUMAN Cell adhesion molecule-related/down-regulated by oncogenes OS=Homo sapiens OX=9606 GN=CDON PE=1 SV=2	1	3	3	3	3.8	3.8	3.8	139.15	1287	1287	7			1				1				1																				0
Q4LDE5	Q4LDE5	4	4	4	Sushi, von Willebrand factor type A, EGF and pentraxin domain-containing protein 1	SVEP1	sp|Q4LDE5|SVEP1_HUMAN Sushi, von Willebrand factor type A, EGF and pentraxin domain-containing protein 1 OS=Homo sapiens OX=9606 GN=SVEP1 PE=1 SV=3	1	4	4	4	1.5	1.5	1.5	390.17	3571	3571	13.5				1								1	1												1						0
Q4ZHG4	Q4ZHG4	2	2	2	Fibronectin type III domain-containing protein 1	FNDC1	sp|Q4ZHG4|FNDC1_HUMAN Fibronectin type III domain-containing protein 1 OS=Homo sapiens OX=9606 GN=FNDC1 PE=2 SV=4	1	2	2	2	2.1	2.1	2.1	205.56	1894	1894	13.5				1																			1								0
Q53FA7	Q53FA7	1	1	1	Quinone oxidoreductase PIG3	TP53I3	sp|Q53FA7|QORX_HUMAN Quinone oxidoreductase PIG3 OS=Homo sapiens OX=9606 GN=TP53I3 PE=1 SV=2	1	1	1	1	5.4	5.4	5.4	35.536	332	332	11											1																				1
Q53GD3	Q53GD3	1	1	1	Choline transporter-like protein 4	SLC44A4	sp|Q53GD3|CTL4_HUMAN Choline transporter-like protein 4 OS=Homo sapiens OX=9606 GN=SLC44A4 PE=1 SV=2	1	1	1	1	2	2	2	79.253	710	710	26																										1					0.0019763
Q53T59	Q53T59	1	1	1	HCLS1-binding protein 3	HS1BP3	sp|Q53T59|H1BP3_HUMAN HCLS1-binding protein 3 OS=Homo sapiens OX=9606 GN=HS1BP3 PE=1 SV=1	1	1	1	1	4.3	4.3	4.3	42.78	392	392	21																					1										0.0027347
Q5FWE3	Q5FWE3	1	1	1	Proline-rich transmembrane protein 3	PRRT3	sp|Q5FWE3|PRRT3_HUMAN Proline-rich transmembrane protein 3 OS=Homo sapiens OX=9606 GN=PRRT3 PE=1 SV=3	1	1	1	1	1.8	1.8	1.8	102.2	981	981	16																2															0.0028463
Q5H8C1	Q5H8C1	1	1	1	FRAS1-related extracellular matrix protein 1	FREM1	sp|Q5H8C1|FREM1_HUMAN FRAS1-related extracellular matrix protein 1 OS=Homo sapiens OX=9606 GN=FREM1 PE=1 SV=3	1	1	1	1	1	1	1	244.15	2179	2179	3			1																												0.0029354
Q5KU26	Q5KU26	4	4	4	Collectin-12	COLEC12	sp|Q5KU26|COL12_HUMAN Collectin-12 OS=Homo sapiens OX=9606 GN=COLEC12 PE=1 SV=3	1	4	4	4	6.1	6.1	6.1	81.514	742	742	12.2						1					2	1									1										0
Q5SZK8	Q5SZK8	6	6	6	FRAS1-related extracellular matrix protein 2	FREM2	sp|Q5SZK8|FREM2_HUMAN FRAS1-related extracellular matrix protein 2 OS=Homo sapiens OX=9606 GN=FREM2 PE=1 SV=2	1	6	6	6	2.7	2.7	2.7	351.15	3169	3169	11	2		1			1											1				1							1			0
Q5T2W1;A8MUH7	Q5T2W1;A8MUH7	4;2	4;2	4;2	Na(+)/H(+) exchange regulatory cofactor NHE-RF3;Putative PDZ domain-containing protein 1P	PDZK1;PDZK1P1	sp|Q5T2W1|NHRF3_HUMAN Na(+)/H(+) exchange regulatory cofactor NHE-RF3 OS=Homo sapiens OX=9606 GN=PDZK1 PE=1 SV=2;sp|A8MUH7|PDZ1P_HUMAN Putative PDZ domain-containing protein PDZK1P1 OS=Homo sapiens OX=9606 GN=PDZK1P1 PE=5 SV=2	2	4	4	4	11.9	11.9	11.9	57.129	519	519;402	14.6				1									1	1					1				1								0
Q5T890	Q5T890	1	1	1	DNA excision repair protein ERCC-6-like 2	ERCC6L2	sp|Q5T890|ER6L2_HUMAN DNA excision repair protein ERCC-6-like 2 OS=Homo sapiens OX=9606 GN=ERCC6L2 PE=1 SV=2	1	1	1	1	1.6	1.6	1.6	177.13	1561	1561	28																												1			0.0029098
Q5UCC4	Q5UCC4	1	1	1	ER membrane protein complex subunit 10	EMC10	sp|Q5UCC4|EMC10_HUMAN ER membrane protein complex subunit 10 OS=Homo sapiens OX=9606 GN=EMC10 PE=1 SV=1	1	1	1	1	6.5	6.5	6.5	27.347	262	262	11											1																				0
Q685J3	Q685J3	1	1	1	Mucin-17	MUC17	sp|Q685J3|MUC17_HUMAN Mucin-17 OS=Homo sapiens OX=9606 GN=MUC17 PE=1 SV=2	1	1	1	1	0.2	0.2	0.2	451.74	4493	4493	13													1																		0.0088141
Q68BL8	Q68BL8	2	2	2	Olfactomedin-like protein 2B	OLFML2B	sp|Q68BL8|OLM2B_HUMAN Olfactomedin-like protein 2B OS=Homo sapiens OX=9606 GN=OLFML2B PE=2 SV=2	1	2	2	2	4.7	4.7	4.7	83.998	750	750	21.5																					1	1									0.001139
Q6EMK4	Q6EMK4	3	3	3	Vasorin	VASN	sp|Q6EMK4|VASN_HUMAN Vasorin OS=Homo sapiens OX=9606 GN=VASN PE=1 SV=1	1	3	3	3	5.2	5.2	5.2	71.712	673	673	14.6						2	1				1										2	1	1								0
Q6GTX8	Q6GTX8	1	1	1	Leukocyte-associated immunoglobulin-like receptor 1	LAIR1	sp|Q6GTX8|LAIR1_HUMAN Leukocyte-associated immunoglobulin-like receptor 1 OS=Homo sapiens OX=9606 GN=LAIR1 PE=1 SV=1	1	1	1	1	4.5	4.5	4.5	31.412	287	287	11											1																				0
Q6H9L7	Q6H9L7	5	5	5	Isthmin-2	ISM2	sp|Q6H9L7|ISM2_HUMAN Isthmin-2 OS=Homo sapiens OX=9606 GN=ISM2 PE=1 SV=1	1	5	5	5	18.4	18.4	18.4	63.906	571	571	15.7											2		1			1		2					1								0
Q6IBS0	Q6IBS0	2	2	2	Twinfilin-2	TWF2	sp|Q6IBS0|TWF2_HUMAN Twinfilin-2 OS=Homo sapiens OX=9606 GN=TWF2 PE=1 SV=2	1	2	2	2	10.6	10.6	10.6	39.548	349	349	5.67		2											1																		0
Q6KCM7	Q6KCM7	1	1	1	Calcium-binding mitochondrial carrier protein SCaMC-2	SLC25A25	sp|Q6KCM7|SCMC2_HUMAN Calcium-binding mitochondrial carrier protein SCaMC-2 OS=Homo sapiens OX=9606 GN=SLC25A25 PE=1 SV=1	1	1	1	1	4.5	4.5	4.5	52.662	469	469	2		1																													0.004223
Q6NZI2	Q6NZI2	1	1	1	Polymerase I and transcript release factor	PTRF	sp|Q6NZI2|CAVN1_HUMAN Caveolae-associated protein 1 OS=Homo sapiens OX=9606 GN=CAVIN1 PE=1 SV=1	1	1	1	1	4.4	4.4	4.4	43.476	390	390	19																			1												0
Q6P988	Q6P988	4	4	4	Palmitoleoyl-protein carboxylesterase NOTUM	NOTUM	sp|Q6P988|NOTUM_HUMAN Palmitoleoyl-protein carboxylesterase NOTUM OS=Homo sapiens OX=9606 GN=NOTUM PE=1 SV=2	1	4	4	4	11.3	11.3	11.3	55.699	496	496	19.8											1				1							1	1	2							0
Q6PCB0	Q6PCB0	2	2	2	von Willebrand factor A domain-containing protein 1	VWA1	sp|Q6PCB0|VWA1_HUMAN von Willebrand factor A domain-containing protein 1 OS=Homo sapiens OX=9606 GN=VWA1 PE=1 SV=1	1	2	2	2	7.6	7.6	7.6	46.804	445	445	21.7																1								1	1						0
Q6Q0C0	Q6Q0C0	1	1	1	E3 ubiquitin-protein ligase TRAF7	TRAF7	sp|Q6Q0C0|TRAF7_HUMAN E3 ubiquitin-protein ligase TRAF7 OS=Homo sapiens OX=9606 GN=TRAF7 PE=1 SV=1	1	1	1	1	1.5	1.5	1.5	74.608	670	670	17																	1														1
Q6UVK1	Q6UVK1	13	13	13	Chondroitin sulfate proteoglycan 4	CSPG4	sp|Q6UVK1|CSPG4_HUMAN Chondroitin sulfate proteoglycan 4 OS=Homo sapiens OX=9606 GN=CSPG4 PE=1 SV=2	1	13	13	13	9.5	9.5	9.5	250.53	2322	2322	11.2	1	2			1	1					3			1	1				1				1			1					0
Q6UWP8	Q6UWP8	8	8	8	Suprabasin	SBSN	sp|Q6UWP8|SBSN_HUMAN Suprabasin OS=Homo sapiens OX=9606 GN=SBSN PE=1 SV=2	1	8	8	8	23.2	23.2	23.2	60.54	590	590	17.5		1				1							1	2							1	1	2		1				1		0
Q6UWV6	Q6UWV6	5	5	5	Ectonucleotide pyrophosphatase/phosphodiesterase family member 7	ENPP7	sp|Q6UWV6|ENPP7_HUMAN Ectonucleotide pyrophosphatase/phosphodiesterase family member 7 OS=Homo sapiens OX=9606 GN=ENPP7 PE=1 SV=3	1	5	5	5	20.3	20.3	20.3	51.493	458	458	20.1														1		3					1		4			1					0
Q6UWW0	Q6UWW0	2	2	2	Lipocalin-15	LCN15	sp|Q6UWW0|LCN15_HUMAN Lipocalin-15 OS=Homo sapiens OX=9606 GN=LCN15 PE=1 SV=1	1	2	2	2	16.8	16.8	16.8	20.454	184	184	13.5													1	1																	0
Q6UX06	Q6UX06	3	3	3	Olfactomedin-4	OLFM4	sp|Q6UX06|OLFM4_HUMAN Olfactomedin-4 OS=Homo sapiens OX=9606 GN=OLFM4 PE=1 SV=1	1	3	3	3	7.5	7.5	7.5	57.279	510	510	14				1											1								1								0
Q6UXB3	Q6UXB3	1	1	1	Ly6/PLAUR domain-containing protein 2	LYPD2	sp|Q6UXB3|LYPD2_HUMAN Ly6/PLAUR domain-containing protein 2 OS=Homo sapiens OX=9606 GN=LYPD2 PE=1 SV=1	1	1	1	1	11.2	11.2	11.2	13.115	125	125	21																					1										0
Q6UXB8	Q6UXB8	3	3	3	Peptidase inhibitor 16	PI16	sp|Q6UXB8|PI16_HUMAN Peptidase inhibitor 16 OS=Homo sapiens OX=9606 GN=PI16 PE=1 SV=1	1	3	3	3	10.2	10.2	10.2	49.471	463	463	14.6	1												2										2								0
Q6UXD5	Q6UXD5	3	3	3	Seizure 6-like protein 2	SEZ6L2	sp|Q6UXD5|SE6L2_HUMAN Seizure 6-like protein 2 OS=Homo sapiens OX=9606 GN=SEZ6L2 PE=1 SV=2	1	3	3	3	4.9	4.9	4.9	97.559	910	910	15.2											3																	1			0
Q6UY11	Q6UY11	2	2	2	Protein delta homolog 2	DLK2	sp|Q6UY11|DLK2_HUMAN Protein delta homolog 2 OS=Homo sapiens OX=9606 GN=DLK2 PE=2 SV=1	1	2	2	2	4.4	4.4	4.4	40.547	383	383	23																						1		1							0.0010823
Q6UY14	Q6UY14	7	7	7	ADAMTS-like protein 4	ADAMTSL4	sp|Q6UY14|ATL4_HUMAN ADAMTS-like protein 4 OS=Homo sapiens OX=9606 GN=ADAMTSL4 PE=1 SV=2	1	7	7	7	10.3	10.3	10.3	116.54	1074	1074	15.9							1				1	2	1	1								1	1						1		0
Q6V0I7	Q6V0I7	3	3	3	Protocadherin Fat 4	FAT4	sp|Q6V0I7|FAT4_HUMAN Protocadherin Fat 4 OS=Homo sapiens OX=9606 GN=FAT4 PE=1 SV=2	1	3	3	3	0.9	0.9	0.9	542.68	4981	4981	12					1		1																	1							0
Q6W4X9	Q6W4X9	2	2	2	Mucin-6	MUC6	sp|Q6W4X9|MUC6_HUMAN Mucin-6 OS=Homo sapiens OX=9606 GN=MUC6 PE=1 SV=3	1	2	2	2	1.4	1.4	1.4	257.05	2439	2439	12						1												1													0
Q6WCQ1	Q6WCQ1	1	1	1	Myosin phosphatase Rho-interacting protein	MPRIP	sp|Q6WCQ1|MPRIP_HUMAN Myosin phosphatase Rho-interacting protein OS=Homo sapiens OX=9606 GN=MPRIP PE=1 SV=3	1	1	1	1	1.5	1.5	1.5	116.53	1025	1025	7							1																								0.0019704
Q6WN34	Q6WN34	3	3	3	Chordin-like protein 2	CHRDL2	sp|Q6WN34|CRDL2_HUMAN Chordin-like protein 2 OS=Homo sapiens OX=9606 GN=CHRDL2 PE=1 SV=1	1	3	3	3	9.8	9.8	9.8	47.494	429	429	9						2									1																0
Q6YHK3	Q6YHK3	7	7	7	CD109 antigen	CD109	sp|Q6YHK3|CD109_HUMAN CD109 antigen OS=Homo sapiens OX=9606 GN=CD109 PE=1 SV=2	1	7	7	7	7.2	7.2	7.2	161.69	1445	1445	8.6	1	3		1							1	2		1												1					0
Q6ZMM2	Q6ZMM2	1	1	1	ADAMTS-like protein 5	ADAMTSL5	sp|Q6ZMM2|ATL5_HUMAN ADAMTS-like protein 5 OS=Homo sapiens OX=9606 GN=ADAMTSL5 PE=1 SV=3	1	1	1	1	4	4	4	53.193	481	481	30																														1	0.0029383
Q6ZQN7	Q6ZQN7	1	1	1	Solute carrier organic anion transporter family member 4C1	SLCO4C1	sp|Q6ZQN7|SO4C1_HUMAN Solute carrier organic anion transporter family member 4C1 OS=Homo sapiens OX=9606 GN=SLCO4C1 PE=1 SV=1	1	1	1	1	2.2	2.2	2.2	78.948	724	724	23																							1								0.0042017
Q6ZUX7	Q6ZUX7	1	1	1	Lipoma HMGIC fusion partner-like 2 protein	LHFPL2	sp|Q6ZUX7|LHPL2_HUMAN LHFPL tetraspan subfamily member 2 protein OS=Homo sapiens OX=9606 GN=LHFPL2 PE=1 SV=2	1	1	1	1	11	11	11	24.486	228	228	27																											1				0.0010965
Q70SY1	Q70SY1	1	1	1	Cyclic AMP-responsive element-binding protein 3-like protein 2;Processed cyclic AMP-responsive element-binding protein 3-like protein 2	CREB3L2	sp|Q70SY1|CR3L2_HUMAN Cyclic AMP-responsive element-binding protein 3-like protein 2 OS=Homo sapiens OX=9606 GN=CREB3L2 PE=1 SV=3	1	1	1	1	2.7	2.7	2.7	57.414	520	520	15															2																0.0034247
Q76M96	Q76M96	1	1	1	Coiled-coil domain-containing protein 80	CCDC80	sp|Q76M96|CCD80_HUMAN Coiled-coil domain-containing protein 80 OS=Homo sapiens OX=9606 GN=CCDC80 PE=1 SV=1	1	1	1	1	2.9	2.9	2.9	108.17	950	950	12												1																			0
Q7LGC8	Q7LGC8	1	1	1	Carbohydrate sulfotransferase 3	CHST3	sp|Q7LGC8|CHST3_HUMAN Carbohydrate sulfotransferase 3 OS=Homo sapiens OX=9606 GN=CHST3 PE=1 SV=3	1	1	1	1	2.7	2.7	2.7	54.705	479	479	19																			1												0.0027829
Q7Z2W4	Q7Z2W4	1	1	1	Zinc finger CCCH-type antiviral protein 1	ZC3HAV1	sp|Q7Z2W4|ZCCHV_HUMAN Zinc finger CCCH-type antiviral protein 1 OS=Homo sapiens OX=9606 GN=ZC3HAV1 PE=1 SV=3	1	1	1	1	1.7	1.7	1.7	101.43	902	902	14														1																	0.008807
Q7Z3B1	Q7Z3B1	2	2	2	Neuronal growth regulator 1	NEGR1	sp|Q7Z3B1|NEGR1_HUMAN Neuronal growth regulator 1 OS=Homo sapiens OX=9606 GN=NEGR1 PE=1 SV=3	1	2	2	2	9.9	9.9	9.9	38.719	354	354	12.5											1			1																	0
Q7Z406	Q7Z406	6	5	5	Myosin-14	MYH14	sp|Q7Z406|MYH14_HUMAN Myosin-14 OS=Homo sapiens OX=9606 GN=MYH14 PE=1 SV=2	1	6	5	5	3.8	3.3	3.3	227.87	1995	1995	12.2		1							1				1		1							1									0
Q7Z6K5	Q7Z6K5	1	1	1	Arpin	ARPIN	sp|Q7Z6K5|ARPIN_HUMAN Arpin OS=Homo sapiens OX=9606 GN=ARPIN PE=1 SV=1	1	1	1	1	5.8	5.8	5.8	24.943	226	226	1	1																														0.0027076
Q7Z7G0	Q7Z7G0	1	1	1	Target of Nesh-SH3	ABI3BP	sp|Q7Z7G0|TARSH_HUMAN Target of Nesh-SH3 OS=Homo sapiens OX=9606 GN=ABI3BP PE=1 SV=1	1	1	1	1	1.6	1.6	1.6	118.64	1075	1075	22																						1									0.0034188
Q7Z7M0	Q7Z7M0	5	5	5	Multiple epidermal growth factor-like domains protein 8	MEGF8	sp|Q7Z7M0|MEGF8_HUMAN Multiple epidermal growth factor-like domains protein 8 OS=Homo sapiens OX=9606 GN=MEGF8 PE=1 SV=2	1	5	5	5	2.7	2.7	2.7	303.1	2845	2845	18				1								1									1				1			1			0
Q86SF2	Q86SF2	3	3	3	N-acetylgalactosaminyltransferase 7	GALNT7	sp|Q86SF2|GALT7_HUMAN N-acetylgalactosaminyltransferase 7 OS=Homo sapiens OX=9606 GN=GALNT7 PE=1 SV=1	1	3	3	3	7.5	7.5	7.5	75.388	657	657	18.5	1																						1		2						0
Q86T13	Q86T13	1	1	1	C-type lectin domain family 14 member A	CLEC14A	sp|Q86T13|CLC14_HUMAN C-type lectin domain family 14 member A OS=Homo sapiens OX=9606 GN=CLEC14A PE=1 SV=1	1	1	1	1	3.5	3.5	3.5	51.635	490	490	3			1																												0.0010142
Q86T26	Q86T26	1	1	1	Transmembrane protease serine 11B	TMPRSS11B	sp|Q86T26|TM11B_HUMAN Transmembrane protease serine 11B OS=Homo sapiens OX=9606 GN=TMPRSS11B PE=2 SV=3	1	1	1	1	3.4	3.4	3.4	46.337	416	416	14														1																	0.0011148
Q86UN3	Q86UN3	1	1	1	Reticulon-4 receptor-like 2	RTN4RL2	sp|Q86UN3|R4RL2_HUMAN Reticulon-4 receptor-like 2 OS=Homo sapiens OX=9606 GN=RTN4RL2 PE=1 SV=1	1	1	1	1	3.3	3.3	3.3	46.105	420	420	12												1																			0
Q86UX2	Q86UX2	2	2	2	Inter-alpha-trypsin inhibitor heavy chain H5	ITIH5	sp|Q86UX2|ITIH5_HUMAN Inter-alpha-trypsin inhibitor heavy chain H5 OS=Homo sapiens OX=9606 GN=ITIH5 PE=2 SV=2	1	2	2	2	3.9	3.9	3.9	104.58	942	942	18.5													1											1							0
Q86VB7	Q86VB7	5	5	5	Scavenger receptor cysteine-rich type 1 protein M130;Soluble CD163	CD163	sp|Q86VB7|C163A_HUMAN Scavenger receptor cysteine-rich type 1 protein M130 OS=Homo sapiens OX=9606 GN=CD163 PE=1 SV=2	1	5	5	5	6.2	6.2	6.2	125.45	1156	1156	19.2													2	1									1			2					0
Q86VP6	Q86VP6	1	1	1	Cullin-associated NEDD8-dissociated protein 1	CAND1	sp|Q86VP6|CAND1_HUMAN Cullin-associated NEDD8-dissociated protein 1 OS=Homo sapiens OX=9606 GN=CAND1 PE=1 SV=2	1	1	1	1	1.1	1.1	1.1	136.37	1230	1230	6						1																									0
Q86X29	Q86X29	3	3	3	Lipolysis-stimulated lipoprotein receptor	LSR	sp|Q86X29|LSR_HUMAN Lipolysis-stimulated lipoprotein receptor OS=Homo sapiens OX=9606 GN=LSR PE=1 SV=4	1	3	3	3	6.9	6.9	6.9	71.438	649	649	14.5						1							2													1					0
Q8IUL8	Q8IUL8	3	3	3	Cartilage intermediate layer protein 2;Cartilage intermediate layer protein 2 C1;Cartilage intermediate layer protein 2 C2	CILP2	sp|Q8IUL8|CILP2_HUMAN Cartilage intermediate layer protein 2 OS=Homo sapiens OX=9606 GN=CILP2 PE=2 SV=2	1	3	3	3	4	4	4	126.29	1156	1156	19												1					1											1			0
Q8IUX7	Q8IUX7	2	2	2	Adipocyte enhancer-binding protein 1	AEBP1	sp|Q8IUX7|AEBP1_HUMAN Adipocyte enhancer-binding protein 1 OS=Homo sapiens OX=9606 GN=AEBP1 PE=1 SV=1	1	2	2	2	2.8	2.8	2.8	130.93	1158	1158	12												2																			0.001073
Q8IVM8	Q8IVM8	1	1	1	Solute carrier family 22 member 9	SLC22A9	sp|Q8IVM8|S22A9_HUMAN Solute carrier family 22 member 9 OS=Homo sapiens OX=9606 GN=SLC22A9 PE=1 SV=1	1	1	1	1	2.7	2.7	2.7	62.169	553	553	15															1																0.0057803
Q8IWL2;Q8IWL1	Q8IWL2;Q8IWL1	3;3	3;3	3;3	Pulmonary surfactant-associated protein A1;Pulmonary surfactant-associated protein A2	SFTPA1;SFTPA2	sp|Q8IWL2|SFTA1_HUMAN Pulmonary surfactant-associated protein A1 OS=Homo sapiens OX=9606 GN=SFTPA1 PE=1 SV=2;sp|Q8IWL1|SFPA2_HUMAN Pulmonary surfactant-associated protein A2 OS=Homo sapiens OX=9606 GN=SFTPA2 PE=1 SV=1	2	3	3	3	22.2	22.2	22.2	26.242	248	248;248	21.7											1														1				1		0
Q8IWV2	Q8IWV2	3	2	2	Contactin-4	CNTN4	sp|Q8IWV2|CNTN4_HUMAN Contactin-4 OS=Homo sapiens OX=9606 GN=CNTN4 PE=1 SV=1	1	3	2	2	3.9	2.6	2.6	113.45	1026	1026	21													1																1		0
Q8IWV8	Q8IWV8	1	1	1	E3 ubiquitin-protein ligase UBR2	UBR2	sp|Q8IWV8|UBR2_HUMAN E3 ubiquitin-protein ligase UBR2 OS=Homo sapiens OX=9606 GN=UBR2 PE=1 SV=1	1	1	1	1	1.4	1.4	1.4	200.54	1755	1755	17																	1														0.0027907
Q8IWY4	Q8IWY4	3	3	3	Signal peptide, CUB and EGF-like domain-containing protein 1	SCUBE1	sp|Q8IWY4|SCUB1_HUMAN Signal peptide, CUB and EGF-like domain-containing protein 1 OS=Homo sapiens OX=9606 GN=SCUBE1 PE=1 SV=3	1	3	3	3	5.4	5.4	5.4	107.91	988	988	17				1																	1					1					0
Q8IYS5	Q8IYS5	1	1	1	Osteoclast-associated immunoglobulin-like receptor	OSCAR	sp|Q8IYS5|OSCAR_HUMAN Osteoclast-associated immunoglobulin-like receptor OS=Homo sapiens OX=9606 GN=OSCAR PE=1 SV=3	1	1	1	1	5.3	5.3	5.3	30.481	282	282	15															1																0.0029297
Q8IZ52	Q8IZ52	1	1	1	Chondroitin sulfate synthase 2	CHPF	sp|Q8IZ52|CHSS2_HUMAN Chondroitin sulfate synthase 2 OS=Homo sapiens OX=9606 GN=CHPF PE=1 SV=2	1	1	1	1	1.5	1.5	1.5	85.466	775	775	12												1																			0.0058333
Q8N114	Q8N114	2	2	2	Protein shisa-5	SHISA5	sp|Q8N114|SHSA5_HUMAN Protein shisa-5 OS=Homo sapiens OX=9606 GN=SHISA5 PE=1 SV=1	1	2	2	2	12.1	12.1	12.1	25.582	240	240	23.8																					1			1	2						0
Q8N126	Q8N126	2	2	2	Cell adhesion molecule 3	CADM3	sp|Q8N126|CADM3_HUMAN Cell adhesion molecule 3 OS=Homo sapiens OX=9606 GN=CADM3 PE=1 SV=1	1	2	2	2	7.8	7.8	7.8	43.299	398	398	5.33	1	1											1																		0.0011442
Q8N271	Q8N271	2	2	2	Prominin-2	PROM2	sp|Q8N271|PROM2_HUMAN Prominin-2 OS=Homo sapiens OX=9606 GN=PROM2 PE=1 SV=1	1	2	2	2	3.7	3.7	3.7	91.882	834	834	20.5														1													1				0.0011025
Q8N2S1	Q8N2S1	16	16	16	Latent-transforming growth factor beta-binding protein 4	LTBP4	sp|Q8N2S1|LTBP4_HUMAN Latent-transforming growth factor beta-binding protein 4 OS=Homo sapiens OX=9606 GN=LTBP4 PE=1 SV=2	1	16	16	16	15.1	15.1	15.1	173.43	1624	1624	15.4		1	2	1	1					1	1	2	3		1	2				1	2				1	3	1			1	0
Q8N3T6	Q8N3T6	3	3	3	Transmembrane protein 132C	TMEM132C	sp|Q8N3T6|T132C_HUMAN Transmembrane protein 132C OS=Homo sapiens OX=9606 GN=TMEM132C PE=2 SV=3	1	3	3	3	3.9	3.9	3.9	121.79	1108	1108	15														2			1														0
Q8N3Z0	Q8N3Z0	1	1	1	Inactive serine protease 35	PRSS35	sp|Q8N3Z0|PRS35_HUMAN Inactive serine protease 35 OS=Homo sapiens OX=9606 GN=PRSS35 PE=1 SV=2	1	1	1	1	3.1	3.1	3.1	47.097	413	413	27.3																								1					2		0
Q8N474	Q8N474	1	1	1	Secreted frizzled-related protein 1	SFRP1	sp|Q8N474|SFRP1_HUMAN Secreted frizzled-related protein 1 OS=Homo sapiens OX=9606 GN=SFRP1 PE=1 SV=1	1	1	1	1	5.1	5.1	5.1	35.385	314	314	6						1																									0.0028571
Q8N511	Q8N511	1	1	1	Transmembrane protein 199	TMEM199	sp|Q8N511|TM199_HUMAN Transmembrane protein 199 OS=Homo sapiens OX=9606 GN=TMEM199 PE=1 SV=1	1	1	1	1	5.8	5.8	5.8	23.13	208	208	27																											1				0.0026525
Q8N5I2	Q8N5I2	1	1	1	Arrestin domain-containing protein 1	ARRDC1	sp|Q8N5I2|ARRD1_HUMAN Arrestin domain-containing protein 1 OS=Homo sapiens OX=9606 GN=ARRDC1 PE=1 SV=1	1	1	1	1	2.8	2.8	2.8	45.981	433	433	3			1																												0
Q8N6C5	Q8N6C5	4	4	4	Immunoglobulin superfamily member 1	IGSF1	sp|Q8N6C5|IGSF1_HUMAN Immunoglobulin superfamily member 1 OS=Homo sapiens OX=9606 GN=IGSF1 PE=1 SV=3	1	4	4	4	4.3	4.3	4.3	148.93	1336	1336	13.8			1									1		1												1					0
Q8N9N7	Q8N9N7	1	1	1	Leucine-rich repeat-containing protein 57	LRRC57	sp|Q8N9N7|LRC57_HUMAN Leucine-rich repeat-containing protein 57 OS=Homo sapiens OX=9606 GN=LRRC57 PE=1 SV=1	1	1	1	1	5	5	5	26.754	239	239	28																												1			0.0058382
Q8NBJ4	Q8NBJ4	12	12	12	Golgi membrane protein 1	GOLM1	sp|Q8NBJ4|GOLM1_HUMAN Golgi membrane protein 1 OS=Homo sapiens OX=9606 GN=GOLM1 PE=1 SV=1	1	12	12	12	34.4	34.4	34.4	45.333	401	401	11.5		1	1	2		2					2				3	1	1						1		1						0
Q8NBS9	Q8NBS9	3	3	3	Thioredoxin domain-containing protein 5	TXNDC5	sp|Q8NBS9|TXND5_HUMAN Thioredoxin domain-containing protein 5 OS=Homo sapiens OX=9606 GN=TXNDC5 PE=1 SV=2	1	3	3	3	10	10	10	47.628	432	432	6.33			2										1																		0
Q8NCW5	Q8NCW5	2	2	2	NAD(P)H-hydrate epimerase	APOA1BP	sp|Q8NCW5|NNRE_HUMAN NAD(P)H-hydrate epimerase OS=Homo sapiens OX=9606 GN=NAXE PE=1 SV=2	1	2	2	2	13.5	13.5	13.5	31.674	288	288	19								1																						1	0
Q8NDC0	Q8NDC0	1	1	1	MAPK-interacting and spindle-stabilizing protein-like	MAPK1IP1L	sp|Q8NDC0|MISSL_HUMAN MAPK-interacting and spindle-stabilizing protein-like OS=Homo sapiens OX=9606 GN=MAPK1IP1L PE=1 SV=4	1	1	1	1	6.9	6.9	6.9	24.269	245	245	13													1																		0.0029441
Q8NFT8	Q8NFT8	1	1	1	Delta and Notch-like epidermal growth factor-related receptor	DNER	sp|Q8NFT8|DNER_HUMAN Delta and Notch-like epidermal growth factor-related receptor OS=Homo sapiens OX=9606 GN=DNER PE=1 SV=1	1	1	1	1	2	2	2	78.474	737	737	19																			1												0.0089358
Q8NFU3	Q8NFU3	2	2	2	Thiosulfate sulfurtransferase/rhodanese-like domain-containing protein 1	TSTD1	sp|Q8NFU3|TSTD1_HUMAN Thiosulfate:glutathione sulfurtransferase OS=Homo sapiens OX=9606 GN=TSTD1 PE=1 SV=3	1	2	2	2	22.6	22.6	22.6	12.53	115	115	14			1																						1						0.0010449
Q8NFZ8	Q8NFZ8	4	4	4	Cell adhesion molecule 4	CADM4	sp|Q8NFZ8|CADM4_HUMAN Cell adhesion molecule 4 OS=Homo sapiens OX=9606 GN=CADM4 PE=1 SV=1	1	4	4	4	19.6	19.6	19.6	42.785	388	388	11.9				1		1	1				1	1	1								2										0
Q8TAA9	Q8TAA9	1	1	1	Vang-like protein 1	VANGL1	sp|Q8TAA9|VANG1_HUMAN Vang-like protein 1 OS=Homo sapiens OX=9606 GN=VANGL1 PE=1 SV=1	1	1	1	1	2.3	2.3	2.3	59.974	524	524	15.7															2	4															0.0088567
Q8TB96	Q8TB96	3	3	3	T-cell immunomodulatory protein	ITFG1	sp|Q8TB96|TIP_HUMAN T-cell immunomodulatory protein OS=Homo sapiens OX=9606 GN=ITFG1 PE=1 SV=1	1	3	3	3	4.4	4.4	4.4	68.107	612	612	13.3											1			1	1																0
Q8TD55	Q8TD55	1	1	1	Pleckstrin homology domain-containing family O member 2	PLEKHO2	sp|Q8TD55|PKHO2_HUMAN Pleckstrin homology domain-containing family O member 2 OS=Homo sapiens OX=9606 GN=PLEKHO2 PE=1 SV=1	1	1	1	1	2.7	2.7	2.7	53.349	490	490	13													1																		0.0028544
Q8TDL5	Q8TDL5	5	5	5	BPI fold-containing family B member 1	BPIFB1	sp|Q8TDL5|BPIB1_HUMAN BPI fold-containing family B member 1 OS=Homo sapiens OX=9606 GN=BPIFB1 PE=1 SV=1	1	5	5	5	14.9	14.9	14.9	52.441	484	484	14.5			1									1		2							1		1								0
Q8TDQ0	Q8TDQ0	2	2	2	Hepatitis A virus cellular receptor 2	HAVCR2	sp|Q8TDQ0|HAVR2_HUMAN Hepatitis A virus cellular receptor 2 OS=Homo sapiens OX=9606 GN=HAVCR2 PE=1 SV=3	1	2	2	2	9.6	9.6	9.6	33.394	301	301	10				1									2																		0
Q8TDY8	Q8TDY8	3	3	3	Immunoglobulin superfamily DCC subclass member 4	IGDCC4	sp|Q8TDY8|IGDC4_HUMAN Immunoglobulin superfamily DCC subclass member 4 OS=Homo sapiens OX=9606 GN=IGDCC4 PE=1 SV=1	1	3	3	3	3.2	3.2	3.2	134.21	1250	1250	9.33						1	1								1																0
Q8TE58	Q8TE58	1	1	1	A disintegrin and metalloproteinase with thrombospondin motifs 15	ADAMTS15	sp|Q8TE58|ATS15_HUMAN A disintegrin and metalloproteinase with thrombospondin motifs 15 OS=Homo sapiens OX=9606 GN=ADAMTS15 PE=2 SV=1	1	1	1	1	2.5	2.5	2.5	103.29	950	950	28																												1			0
Q8TE67	Q8TE67	3	3	3	Epidermal growth factor receptor kinase substrate 8-like protein 3	EPS8L3	sp|Q8TE67|ES8L3_HUMAN Epidermal growth factor receptor kinase substrate 8-like protein 3 OS=Homo sapiens OX=9606 GN=EPS8L3 PE=1 SV=2	1	3	3	3	7.9	7.9	7.9	66.86	593	593	18.7												1									1		1								0
Q8TEY7	Q8TEY7	1	1	1	Ubiquitin carboxyl-terminal hydrolase 33	USP33	sp|Q8TEY7|UBP33_HUMAN Ubiquitin carboxyl-terminal hydrolase 33 OS=Homo sapiens OX=9606 GN=USP33 PE=1 SV=2	1	1	1	1	2.2	2.2	2.2	106.73	942	942	8								1																							0.0057947
Q8WTV0	Q8WTV0	1	1	1	Scavenger receptor class B member 1	SCARB1	sp|Q8WTV0|SCRB1_HUMAN Scavenger receptor class B member 1 OS=Homo sapiens OX=9606 GN=SCARB1 PE=1 SV=1	1	1	1	1	2.2	2.2	2.2	60.877	552	552	23																							1								0
Q8WUM4	Q8WUM4	4	4	4	Programmed cell death 6-interacting protein	PDCD6IP	sp|Q8WUM4|PDC6I_HUMAN Programmed cell death 6-interacting protein OS=Homo sapiens OX=9606 GN=PDCD6IP PE=1 SV=1	1	4	4	4	4.7	4.7	4.7	96.022	868	868	11.8			1	1								2																1			0
Q8WVN6	Q8WVN6	1	1	1	Secreted and transmembrane protein 1	SECTM1	sp|Q8WVN6|SCTM1_HUMAN Secreted and transmembrane protein 1 OS=Homo sapiens OX=9606 GN=SECTM1 PE=1 SV=2	1	1	1	1	7.7	7.7	7.7	27.039	248	248	11.7		1	1																											1	0
Q8WVQ1	Q8WVQ1	3	3	3	Soluble calcium-activated nucleotidase 1	CANT1	sp|Q8WVQ1|CANT1_HUMAN Soluble calcium-activated nucleotidase 1 OS=Homo sapiens OX=9606 GN=CANT1 PE=1 SV=1	1	3	3	3	13	13	13	44.839	401	401	15						1						1									2										0
Q8WWX9	Q8WWX9	1	1	1	Selenoprotein M	SELM	sp|Q8WWX9|SELM_HUMAN Selenoprotein M OS=Homo sapiens OX=9606 GN=SELENOM PE=1 SV=3	1	1	1	1	9.7	9.7	9.7	16.231	145	145	2		1																													0
Q8WX77	Q8WX77	2	2	2	Insulin-like growth factor-binding protein-like 1	IGFBPL1	sp|Q8WX77|IBPL1_HUMAN Insulin-like growth factor-binding protein-like 1 OS=Homo sapiens OX=9606 GN=IGFBPL1 PE=2 SV=1	1	2	2	2	6.1	6.1	6.1	29.005	278	278	18.3			1																							2					0
Q8WXI7	Q8WXI7	6	6	6	Mucin-16	MUC16	sp|Q8WXI7|MUC16_HUMAN Mucin-16 OS=Homo sapiens OX=9606 GN=MUC16 PE=1 SV=3	1	6	6	6	0.6	0.6	0.6	1519.2	14507	14507	15.2				1		2									2							1		1						1	0
Q8WXX5	Q8WXX5	1	1	1	DnaJ homolog subfamily C member 9	DNAJC9	sp|Q8WXX5|DNJC9_HUMAN DnaJ homolog subfamily C member 9 OS=Homo sapiens OX=9606 GN=DNAJC9 PE=1 SV=1	1	1	1	1	7.7	7.7	7.7	29.909	260	260	8								1																							0.0010163
Q8WZ42	Q8WZ42	2	2	2	Titin	TTN	sp|Q8WZ42|TITIN_HUMAN Titin OS=Homo sapiens OX=9606 GN=TTN PE=1 SV=4	1	2	2	2	0.1	0.1	0.1	3816	34350	34350	7.5						1			1																						0.0010834
Q8WZ75	Q8WZ75	7	7	7	Roundabout homolog 4	ROBO4	sp|Q8WZ75|ROBO4_HUMAN Roundabout homolog 4 OS=Homo sapiens OX=9606 GN=ROBO4 PE=1 SV=1	1	7	7	7	9.4	9.4	9.4	107.46	1007	1007	15.6	1	2												1				1	1	2										2	0
Q92485	Q92485	1	1	1	Acid sphingomyelinase-like phosphodiesterase 3b	SMPDL3B	sp|Q92485|ASM3B_HUMAN Acid sphingomyelinase-like phosphodiesterase 3b OS=Homo sapiens OX=9606 GN=SMPDL3B PE=1 SV=2	1	1	1	1	3.5	3.5	3.5	50.813	455	455	14														1																	0.0010246
Q92520	Q92520	7	7	7	Protein FAM3C	FAM3C	sp|Q92520|FAM3C_HUMAN Protein FAM3C OS=Homo sapiens OX=9606 GN=FAM3C PE=1 SV=1	1	7	7	7	29.5	29.5	29.5	24.68	227	227	19.5		1															1		2				2		1			1			0
Q92530	Q92530	1	1	1	Proteasome inhibitor PI31 subunit	PSMF1	sp|Q92530|PSMF1_HUMAN Proteasome inhibitor PI31 subunit OS=Homo sapiens OX=9606 GN=PSMF1 PE=1 SV=2	1	1	1	1	5.5	5.5	5.5	29.816	271	271	6						1																									0
Q92626	Q92626	5	5	5	Peroxidasin homolog	PXDN	sp|Q92626|PXDN_HUMAN Peroxidasin homolog OS=Homo sapiens OX=9606 GN=PXDN PE=1 SV=2	1	5	5	5	7.7	7.7	7.7	165.27	1479	1479	11		1					1	2		1											2										0
Q92692	Q92692	1	1	1	Nectin-2	PVRL2	sp|Q92692|NECT2_HUMAN Nectin-2 OS=Homo sapiens OX=9606 GN=NECTIN2 PE=1 SV=1	1	1	1	1	2.6	2.6	2.6	57.741	538	538	3			1																												0.008871
Q92743	Q92743	4	4	4	Serine protease HTRA1	HTRA1	sp|Q92743|HTRA1_HUMAN Serine protease HTRA1 OS=Homo sapiens OX=9606 GN=HTRA1 PE=1 SV=1	1	4	4	4	10.2	10.2	10.2	51.286	480	480	14.4						1	1							1								1	1								0
Q92817;REV__P0AFM8;REV__P0AFM7;REV__P0AFM6	Q92817	16;1;1;1	16;1;1;1	16;1;1;1	Envoplakin	EVPL	sp|Q92817|EVPL_HUMAN Envoplakin OS=Homo sapiens OX=9606 GN=EVPL PE=1 SV=3	4	16	16	16	12.2	12.2	12.2	231.6	2033	2033;222;222;222	13.8		1	2						1		3	3	3		1				1	1	1		1			1	1				0
Q92820	Q92820	1	1	1	Gamma-glutamyl hydrolase	GGH	sp|Q92820|GGH_HUMAN Gamma-glutamyl hydrolase OS=Homo sapiens OX=9606 GN=GGH PE=1 SV=2	1	1	1	1	4.7	4.7	4.7	35.964	318	318	13													1																		0.0011211
Q92823	Q92823	1	1	1	Neuronal cell adhesion molecule	NRCAM	sp|Q92823|NRCAM_HUMAN Neuronal cell adhesion molecule OS=Homo sapiens OX=9606 GN=NRCAM PE=1 SV=3	1	1	1	1	1.5	1.5	1.5	143.89	1304	1304	27																											1				0.0058091
Q92859	Q92859	5	5	5	Neogenin	NEO1	sp|Q92859|NEO1_HUMAN Neogenin OS=Homo sapiens OX=9606 GN=NEO1 PE=1 SV=2	1	5	5	5	4.7	4.7	4.7	160.01	1461	1461	13.5	1		1												2								1	1							0
Q92954	Q92954	1	1	1	Proteoglycan 4;Proteoglycan 4 C-terminal part	PRG4	sp|Q92954|PRG4_HUMAN Proteoglycan 4 OS=Homo sapiens OX=9606 GN=PRG4 PE=1 SV=3	1	1	1	1	1.6	1.6	1.6	151.06	1404	1404	17																	1														0
Q92956	Q92956	2	2	2	Tumor necrosis factor receptor superfamily member 14	TNFRSF14	sp|Q92956|TNR14_HUMAN Tumor necrosis factor receptor superfamily member 14 OS=Homo sapiens OX=9606 GN=TNFRSF14 PE=1 SV=3	1	2	2	2	14.1	14.1	14.1	30.391	283	283	26																			1						1					2	0
Q93063	Q93063	1	1	1	Exostosin-2	EXT2	sp|Q93063|EXT2_HUMAN Exostosin-2 OS=Homo sapiens OX=9606 GN=EXT2 PE=1 SV=1	1	1	1	1	3.8	3.8	3.8	82.254	718	718	29																													1		0.0028708
Q96AE4	Q96AE4	2	2	2	Far upstream element-binding protein 1	FUBP1	sp|Q96AE4|FUBP1_HUMAN Far upstream element-binding protein 1 OS=Homo sapiens OX=9606 GN=FUBP1 PE=1 SV=3	1	2	2	2	5.4	5.4	5.4	67.56	644	644	20.5																			1			1									0
Q96AP7	Q96AP7	2	2	2	Endothelial cell-selective adhesion molecule	ESAM	sp|Q96AP7|ESAM_HUMAN Endothelial cell-selective adhesion molecule OS=Homo sapiens OX=9606 GN=ESAM PE=1 SV=1	1	2	2	2	7.7	7.7	7.7	41.176	390	390	11											2																				0
Q96C90	Q96C90	1	1	1	Protein phosphatase 1 regulatory subunit 14B	PPP1R14B	sp|Q96C90|PP14B_HUMAN Protein phosphatase 1 regulatory subunit 14B OS=Homo sapiens OX=9606 GN=PPP1R14B PE=1 SV=3	1	1	1	1	17	17	17	15.911	147	147	16																1															0
Q96CG8	Q96CG8	1	1	1	Collagen triple helix repeat-containing protein 1	CTHRC1	sp|Q96CG8|CTHR1_HUMAN Collagen triple helix repeat-containing protein 1 OS=Homo sapiens OX=9606 GN=CTHRC1 PE=1 SV=1	1	1	1	1	4.9	4.9	4.9	26.224	243	243	12												1																			0
Q96CX2	Q96CX2	3	3	3	BTB/POZ domain-containing protein KCTD12	KCTD12	sp|Q96CX2|KCD12_HUMAN BTB/POZ domain-containing protein KCTD12 OS=Homo sapiens OX=9606 GN=KCTD12 PE=1 SV=1	1	3	3	3	12.3	12.3	12.3	35.7	325	325	13.7		1										1															1				0
Q96D15	Q96D15	2	2	2	Reticulocalbin-3	RCN3	sp|Q96D15|RCN3_HUMAN Reticulocalbin-3 OS=Homo sapiens OX=9606 GN=RCN3 PE=1 SV=1	1	2	2	2	13.1	13.1	13.1	37.493	328	328	15											1								1												0
Q96FE7	Q96FE7	1	1	1	Phosphoinositide-3-kinase-interacting protein 1	PIK3IP1	sp|Q96FE7|P3IP1_HUMAN Phosphoinositide-3-kinase-interacting protein 1 OS=Homo sapiens OX=9606 GN=PIK3IP1 PE=1 SV=2	1	1	1	1	8.4	8.4	8.4	28.248	263	263	27																											1				0.0034101
Q96FQ6	Q96FQ6	2	2	2	Protein S100-A16	S100A16	sp|Q96FQ6|S10AG_HUMAN Protein S100-A16 OS=Homo sapiens OX=9606 GN=S100A16 PE=1 SV=1	1	2	2	2	23.3	23.3	23.3	11.801	103	103	19														1										1							0
Q96FW1	Q96FW1	1	1	1	Ubiquitin thioesterase OTUB1	OTUB1	sp|Q96FW1|OTUB1_HUMAN Ubiquitin thioesterase OTUB1 OS=Homo sapiens OX=9606 GN=OTUB1 PE=1 SV=2	1	1	1	1	4.4	4.4	4.4	31.284	271	271	8								1																							0
Q96HC4	Q96HC4	2	2	2	PDZ and LIM domain protein 5	PDLIM5	sp|Q96HC4|PDLI5_HUMAN PDZ and LIM domain protein 5 OS=Homo sapiens OX=9606 GN=PDLIM5 PE=1 SV=5	1	2	2	2	2.7	2.7	2.7	63.944	596	596	11.5											1	1																			0.0010811
Q96HE7	Q96HE7	1	1	1	ERO1-like protein alpha	ERO1L	sp|Q96HE7|ERO1A_HUMAN ERO1-like protein alpha OS=Homo sapiens OX=9606 GN=ERO1A PE=1 SV=2	1	1	1	1	3	3	3	54.392	468	468	4				1																											0.0088283
Q96I82	Q96I82	2	2	2	Kazal-type serine protease inhibitor domain-containing protein 1	KAZALD1	sp|Q96I82|KAZD1_HUMAN Kazal-type serine protease inhibitor domain-containing protein 1 OS=Homo sapiens OX=9606 GN=KAZALD1 PE=1 SV=1	1	2	2	2	12.5	12.5	12.5	32.945	304	304	19.5													1													1					0
Q96IU4	Q96IU4	2	2	2	Alpha/beta hydrolase domain-containing protein 14B	ABHD14B	sp|Q96IU4|ABHEB_HUMAN Protein ABHD14B OS=Homo sapiens OX=9606 GN=ABHD14B PE=1 SV=1	1	2	2	2	17.1	17.1	17.1	22.345	210	210	19.5												1															1				0
Q96IY4	Q96IY4	1	1	1	Carboxypeptidase B2	CPB2	sp|Q96IY4|CBPB2_HUMAN Carboxypeptidase B2 OS=Homo sapiens OX=9606 GN=CPB2 PE=1 SV=2	1	1	1	1	3.8	3.8	3.8	48.424	423	423	13													2																		0.0034602
Q96JP2	Q96JP2	1	1	1	Unconventional myosin-XVB	MYO15B	sp|Q96JP2|MY15B_HUMAN Unconventional myosin-XVB OS=Homo sapiens OX=9606 GN=MYO15B PE=1 SV=3	1	1	1	1	1	1	1	167.09	1530	1530	10										1																					0.0027959
Q96JQ0	Q96JQ0	8	8	8	Protocadherin-16	DCHS1	sp|Q96JQ0|PCD16_HUMAN Protocadherin-16 OS=Homo sapiens OX=9606 GN=DCHS1 PE=1 SV=1	1	8	8	8	4.5	4.5	4.5	346.18	3298	3298	16.9		1									2		1	1							1	2	1							1	0
Q96JY6	Q96JY6	1	1	1	PDZ and LIM domain protein 2	PDLIM2	sp|Q96JY6|PDLI2_HUMAN PDZ and LIM domain protein 2 OS=Homo sapiens OX=9606 GN=PDLIM2 PE=1 SV=1	1	1	1	1	2.8	2.8	2.8	37.458	352	352	1	1																														0.0058528
Q96KN2	Q96KN2	7	7	7	Beta-Ala-His dipeptidase	CNDP1	sp|Q96KN2|CNDP1_HUMAN Beta-Ala-His dipeptidase OS=Homo sapiens OX=9606 GN=CNDP1 PE=1 SV=4	1	7	7	7	17	17	17	56.705	507	507	15		1	1										1			1					2								1		0
Q96KP4	Q96KP4	3	3	3	Cytosolic non-specific dipeptidase	CNDP2	sp|Q96KP4|CNDP2_HUMAN Cytosolic non-specific dipeptidase OS=Homo sapiens OX=9606 GN=CNDP2 PE=1 SV=2	1	3	3	3	8.6	8.6	8.6	52.878	475	475	20													1								1					1					0
Q96M27	Q96M27	1	1	1	Protein PRRC1	PRRC1	sp|Q96M27|PRRC1_HUMAN Protein PRRC1 OS=Homo sapiens OX=9606 GN=PRRC1 PE=1 SV=1	1	1	1	1	3.4	3.4	3.4	46.701	445	445	1	1																														0.0034513
Q96NT5	Q96NT5	1	1	1	Proton-coupled folate transporter	SLC46A1	sp|Q96NT5|PCFT_HUMAN Proton-coupled folate transporter OS=Homo sapiens OX=9606 GN=SLC46A1 PE=1 SV=1	1	1	1	1	2.6	2.6	2.6	49.77	459	459	12										1				1																	0
Q96NY8	Q96NY8	4	4	4	Nectin-4;Processed poliovirus receptor-related protein 4	PVRL4	sp|Q96NY8|NECT4_HUMAN Nectin-4 OS=Homo sapiens OX=9606 GN=NECTIN4 PE=1 SV=1	1	4	4	4	12	12	12	55.454	510	510	10	1			1											3																0
Q96NZ9	Q96NZ9	3	3	3	Proline-rich acidic protein 1	PRAP1	sp|Q96NZ9|PRAP1_HUMAN Proline-rich acidic protein 1 OS=Homo sapiens OX=9606 GN=PRAP1 PE=1 SV=2	1	3	3	3	39.7	39.7	39.7	17.207	151	151	13.5		1	1																				1			1					0
Q96P63	Q96P63	2	2	2	Serpin B12	SERPINB12	sp|Q96P63|SPB12_HUMAN Serpin B12 OS=Homo sapiens OX=9606 GN=SERPINB12 PE=1 SV=1	1	2	2	2	5.4	5.4	5.4	46.276	405	405	19.5													1													1					0.0010299
Q96PD5;CON__ENSEMBL:ENSBTAP00000016285	Q96PD5	3;1	3;1	3;1	N-acetylmuramoyl-L-alanine amidase	PGLYRP2	sp|Q96PD5|PGRP2_HUMAN N-acetylmuramoyl-L-alanine amidase OS=Homo sapiens OX=9606 GN=PGLYRP2 PE=1 SV=1	2	3	3	3	7.5	7.5	7.5	62.216	576	576;591	4	1	1							1																						0
Q96RF0	Q96RF0	1	1	1	Sorting nexin-18	SNX18	sp|Q96RF0|SNX18_HUMAN Sorting nexin-18 OS=Homo sapiens OX=9606 GN=SNX18 PE=1 SV=2	1	1	1	1	1.9	1.9	1.9	68.894	628	628	23																							1								0.0034159
Q96RM1	Q96RM1	1	1	1	Small proline-rich protein 2F	SPRR2F	sp|Q96RM1|SPR2F_HUMAN Small proline-rich protein 2F OS=Homo sapiens OX=9606 GN=SPRR2F PE=3 SV=1	1	1	1	1	18.1	18.1	18.1	7.8052	72	72	27.2																											3	1			0.0029268
Q96RW7	Q96RW7	3	3	3	Hemicentin-1	HMCN1	sp|Q96RW7|HMCN1_HUMAN Hemicentin-1 OS=Homo sapiens OX=9606 GN=HMCN1 PE=1 SV=2	1	3	3	3	0.9	0.9	0.9	613.38	5635	5635	14.3		1																1					1								0
Q96TA1	Q96TA1	5	5	5	Niban-like protein 1	FAM129B	sp|Q96TA1|NIBA2_HUMAN Protein Niban 2 OS=Homo sapiens OX=9606 GN=NIBAN2 PE=1 SV=3	1	5	5	5	9.4	9.4	9.4	84.137	746	746	17.6												1	1	1									1			1					0
Q99102	Q99102	6	6	6	Mucin-4;Mucin-4 alpha chain;Mucin-4 beta chain	MUC4	sp|Q99102|MUC4_HUMAN Mucin-4 OS=Homo sapiens OX=9606 GN=MUC4 PE=1 SV=4	1	6	6	6	4.2	4.2	4.2	231.52	2169	2169	12				1			1		1				1	1											1						0
Q99497	Q99497	4	4	4	Protein deglycase DJ-1	PARK7	sp|Q99497|PARK7_HUMAN Parkinson disease protein 7 OS=Homo sapiens OX=9606 GN=PARK7 PE=1 SV=2	1	4	4	4	38.1	38.1	38.1	19.891	189	189	14.3											4			1														1			0
Q99538	Q99538	1	1	1	Legumain	LGMN	sp|Q99538|LGMN_HUMAN Legumain OS=Homo sapiens OX=9606 GN=LGMN PE=1 SV=1	1	1	1	1	3.9	3.9	3.9	49.411	433	433	29																													1		0.0028763
Q99542	Q99542	1	1	1	Matrix metalloproteinase-19	MMP19	sp|Q99542|MMP19_HUMAN Matrix metalloproteinase-19 OS=Homo sapiens OX=9606 GN=MMP19 PE=1 SV=1	1	1	1	1	3.7	3.7	3.7	57.356	508	508	13													1																		0.0029412
Q99650	Q99650	1	1	1	Oncostatin-M-specific receptor subunit beta	OSMR	sp|Q99650|OSMR_HUMAN Oncostatin-M-specific receptor subunit beta OS=Homo sapiens OX=9606 GN=OSMR PE=1 SV=1	1	1	1	1	2.3	2.3	2.3	110.51	979	979	11											1																				0
Q99715	Q99715	17	17	17	Collagen alpha-1(XII) chain	COL12A1	sp|Q99715|COCA1_HUMAN Collagen alpha-1(XII) chain OS=Homo sapiens OX=9606 GN=COL12A1 PE=1 SV=2	1	17	17	17	7.1	7.1	7.1	333.14	3063	3063	13.2			2	1							4	3	5	2		2	2							1						1	0
Q99816	Q99816	2	2	2	Tumor susceptibility gene 101 protein	TSG101	sp|Q99816|TS101_HUMAN Tumor susceptibility gene 101 protein OS=Homo sapiens OX=9606 GN=TSG101 PE=1 SV=2	1	2	2	2	6.2	6.2	6.2	43.944	390	390	9	1												2																		0
Q99828	Q99828	2	2	2	Calcium and integrin-binding protein 1	CIB1	sp|Q99828|CIB1_HUMAN Calcium and integrin-binding protein 1 OS=Homo sapiens OX=9606 GN=CIB1 PE=1 SV=4	1	2	2	2	13.1	13.1	13.1	21.703	191	191	16											1										1										0
Q99961	Q99961	2	2	2	Endophilin-A2	SH3GL1	sp|Q99961|SH3G1_HUMAN Endophilin-A2 OS=Homo sapiens OX=9606 GN=SH3GL1 PE=1 SV=1	1	2	2	2	7.3	7.3	7.3	41.489	368	368	16						1																				1					0
Q99972	Q99972	1	1	1	Myocilin;Myocilin, N-terminal fragment;Myocilin, C-terminal fragment	MYOC	sp|Q99972|MYOC_HUMAN Myocilin OS=Homo sapiens OX=9606 GN=MYOC PE=1 SV=2	1	1	1	1	4.2	4.2	4.2	56.971	504	504	17																	1														0.0027003
Q99988	Q99988	1	1	1	Growth/differentiation factor 15	GDF15	sp|Q99988|GDF15_HUMAN Growth/differentiation factor 15 OS=Homo sapiens OX=9606 GN=GDF15 PE=1 SV=3	1	1	1	1	6.8	6.8	6.8	34.14	308	308	18																		1													0
Q9BQI0	Q9BQI0	1	1	1	Allograft inflammatory factor 1-like	AIF1L	sp|Q9BQI0|AIF1L_HUMAN Allograft inflammatory factor 1-like OS=Homo sapiens OX=9606 GN=AIF1L PE=1 SV=1	1	1	1	1	10	10	10	17.068	150	150	13													1																		0.0028011
Q9BRF8	Q9BRF8	1	1	1	Serine/threonine-protein phosphatase CPPED1	CPPED1	sp|Q9BRF8|CPPED_HUMAN Serine/threonine-protein phosphatase CPPED1 OS=Homo sapiens OX=9606 GN=CPPED1 PE=1 SV=3	1	1	1	1	3.5	3.5	3.5	35.548	314	314	21																					2										0.0027881
Q9BRK3	Q9BRK3	4	4	4	Matrix-remodeling-associated protein 8	MXRA8	sp|Q9BRK3|MXRA8_HUMAN Matrix remodeling-associated protein 8 OS=Homo sapiens OX=9606 GN=MXRA8 PE=1 SV=1	1	4	4	4	13.3	13.3	13.3	49.131	442	442	13.2			2												1							1	1								0
Q9BRK5	Q9BRK5	2	2	2	45 kDa calcium-binding protein	SDF4	sp|Q9BRK5|CAB45_HUMAN 45 kDa calcium-binding protein OS=Homo sapiens OX=9606 GN=SDF4 PE=1 SV=1	1	2	2	2	5.8	5.8	5.8	41.806	362	362	6.75			1	1		1								1																	0
Q9BS26	Q9BS26	2	2	2	Endoplasmic reticulum resident protein 44	ERP44	sp|Q9BS26|ERP44_HUMAN Endoplasmic reticulum resident protein 44 OS=Homo sapiens OX=9606 GN=ERP44 PE=1 SV=1	1	2	2	2	6.9	6.9	6.9	46.971	406	406	15.5						1																			1						0.0011261
Q9BT76	Q9BT76	1	1	1	Uroplakin-3b	UPK3B	sp|Q9BT76|UPK3B_HUMAN Uroplakin-3b OS=Homo sapiens OX=9606 GN=UPK3B PE=1 SV=2	1	1	1	1	3.8	3.8	3.8	33.881	320	320	1	1																														0.0010776
Q9BU40	Q9BU40	5	5	5	Chordin-like protein 1	CHRDL1	sp|Q9BU40|CRDL1_HUMAN Chordin-like protein 1 OS=Homo sapiens OX=9606 GN=CHRDL1 PE=1 SV=2	1	5	5	5	15.6	15.6	15.6	52.025	456	456	14.5		1	1				1								1					1	1	1				1					0
Q9BUT1	Q9BUT1	1	1	1	3-hydroxybutyrate dehydrogenase type 2	BDH2	sp|Q9BUT1|BDH2_HUMAN 3-hydroxybutyrate dehydrogenase type 2 OS=Homo sapiens OX=9606 GN=BDH2 PE=1 SV=2	1	1	1	1	6.1	6.1	6.1	26.724	245	245	14														1																	0.0042481
Q9BVM4	Q9BVM4	1	1	1	Gamma-glutamylaminecyclotransferase	GGACT	sp|Q9BVM4|GGACT_HUMAN Gamma-glutamylaminecyclotransferase OS=Homo sapiens OX=9606 GN=GGACT PE=1 SV=2	1	1	1	1	9.2	9.2	9.2	17.328	153	153	24																								1							0
Q9BW04	Q9BW04	3	3	3	Specifically androgen-regulated gene protein	SARG	sp|Q9BW04|SARG_HUMAN Specifically androgen-regulated gene protein OS=Homo sapiens OX=9606 GN=SARG PE=1 SV=2	1	3	3	3	8.3	8.3	8.3	63.964	601	601	4.33			1	1		1																									0
Q9BW30	Q9BW30	2	2	2	Tubulin polymerization-promoting protein family member 3	TPPP3	sp|Q9BW30|TPPP3_HUMAN Tubulin polymerization-promoting protein family member 3 OS=Homo sapiens OX=9606 GN=TPPP3 PE=1 SV=1	1	2	2	2	15.9	15.9	15.9	18.985	176	176	21.5																				1			1								0
Q9BWP8	Q9BWP8	1	1	1	Collectin-11	COLEC11	sp|Q9BWP8|COL11_HUMAN Collectin-11 OS=Homo sapiens OX=9606 GN=COLEC11 PE=1 SV=1	1	1	1	1	6.3	6.3	6.3	28.665	271	271	22																						1									0.0010152
Q9BWV1	Q9BWV1	3	3	3	Brother of CDO	BOC	sp|Q9BWV1|BOC_HUMAN Brother of CDO OS=Homo sapiens OX=9606 GN=BOC PE=1 SV=1	1	3	3	3	4.4	4.4	4.4	121.06	1114	1114	14.8			1											3															1		0
Q9BX67	Q9BX67	2	2	2	Junctional adhesion molecule C	JAM3	sp|Q9BX67|JAM3_HUMAN Junctional adhesion molecule C OS=Homo sapiens OX=9606 GN=JAM3 PE=1 SV=1	1	2	2	2	4.8	4.8	4.8	35.02	310	310	18.5																1					1										0
Q9BXK5	Q9BXK5	1	1	1	Bcl-2-like protein 13	BCL2L13	sp|Q9BXK5|B2L13_HUMAN Bcl-2-like protein 13 OS=Homo sapiens OX=9606 GN=BCL2L13 PE=1 SV=1	1	1	1	1	3.1	3.1	3.1	52.723	485	485	2		1																													0.0028355
Q9BXP8	Q9BXP8	17	17	17	Pappalysin-2	PAPPA2	sp|Q9BXP8|PAPP2_HUMAN Pappalysin-2 OS=Homo sapiens OX=9606 GN=PAPPA2 PE=1 SV=4	1	17	17	17	15	15	15	198.54	1791	1791	12.3		4	2							1	1		7	1	2	1							3					1			0
Q9BXS4	Q9BXS4	1	1	1	Transmembrane protein 59	TMEM59	sp|Q9BXS4|TMM59_HUMAN Transmembrane protein 59 OS=Homo sapiens OX=9606 GN=TMEM59 PE=1 SV=1	1	1	1	1	6.8	6.8	6.8	36.223	323	323	28																												1			0.001992
Q9BXX0	Q9BXX0	10	10	10	EMILIN-2	EMILIN2	sp|Q9BXX0|EMIL2_HUMAN EMILIN-2 OS=Homo sapiens OX=9606 GN=EMILIN2 PE=1 SV=3	1	10	10	10	15.3	15.3	15.3	115.69	1053	1053	13.4			1			4	1					1	1	1	1						1		1				1		1		0
Q9BY67	Q9BY67	1	1	1	Cell adhesion molecule 1	CADM1	sp|Q9BY67|CADM1_HUMAN Cell adhesion molecule 1 OS=Homo sapiens OX=9606 GN=CADM1 PE=1 SV=2	1	1	1	1	2.9	2.9	2.9	48.509	442	442	26																										2					0
Q9BYE9	Q9BYE9	5	5	5	Cadherin-related family member 2	CDHR2	sp|Q9BYE9|CDHR2_HUMAN Cadherin-related family member 2 OS=Homo sapiens OX=9606 GN=CDHR2 PE=1 SV=2	1	5	5	5	5.3	5.3	5.3	141.54	1310	1310	10.3			1	3										4	1		1														0
Q9BYF1	Q9BYF1	5	5	5	Angiotensin-converting enzyme 2;Processed angiotensin-converting enzyme 2	ACE2	sp|Q9BYF1|ACE2_HUMAN Angiotensin-converting enzyme 2 OS=Homo sapiens OX=9606 GN=ACE2 PE=1 SV=2	1	5	5	5	11.9	11.9	11.9	92.462	805	805	16									1		1	1		1										1		1					0
Q9BZR6	Q9BZR6	2	2	2	Reticulon-4 receptor	RTN4R	sp|Q9BZR6|RTN4R_HUMAN Reticulon-4 receptor OS=Homo sapiens OX=9606 GN=RTN4R PE=1 SV=1	1	2	2	2	7.4	7.4	7.4	50.707	473	473	8	1														1																0
Q9C0C2	Q9C0C2	2	2	2	182 kDa tankyrase-1-binding protein	TNKS1BP1	sp|Q9C0C2|TB182_HUMAN 182 kDa tankyrase-1-binding protein OS=Homo sapiens OX=9606 GN=TNKS1BP1 PE=1 SV=4	1	2	2	2	1.6	1.6	1.6	181.79	1729	1729	21.5															1													1			0.0010395
Q9C0H2	Q9C0H2	2	2	2	Protein tweety homolog 3	TTYH3	sp|Q9C0H2|TTYH3_HUMAN Protein tweety homolog 3 OS=Homo sapiens OX=9606 GN=TTYH3 PE=1 SV=3	1	2	2	2	5.7	5.7	5.7	57.544	523	523	12			1																		1										0.0010504
Q9GZT8	Q9GZT8	3	3	3	NIF3-like protein 1	NIF3L1	sp|Q9GZT8|NIF3L_HUMAN NIF3-like protein 1 OS=Homo sapiens OX=9606 GN=NIF3L1 PE=1 SV=2	1	3	3	3	11.1	11.1	11.1	41.968	377	377	12			1												1			1													0
Q9GZX9	Q9GZX9	2	2	2	Twisted gastrulation protein homolog 1	TWSG1	sp|Q9GZX9|TWSG1_HUMAN Twisted gastrulation protein homolog 1 OS=Homo sapiens OX=9606 GN=TWSG1 PE=1 SV=1	1	2	2	2	15.7	15.7	15.7	25.017	223	223	17.5	1																						3								0
Q9H008	Q9H008	2	2	2	Phospholysine phosphohistidine inorganic pyrophosphate phosphatase	LHPP	sp|Q9H008|LHPP_HUMAN Phospholysine phosphohistidine inorganic pyrophosphate phosphatase OS=Homo sapiens OX=9606 GN=LHPP PE=1 SV=2	1	2	2	2	11.5	11.5	11.5	29.165	270	270	26																								1				1			0
Q9H0B8	Q9H0B8	1	1	1	Cysteine-rich secretory protein LCCL domain-containing 2	CRISPLD2	sp|Q9H0B8|CRLD2_HUMAN Cysteine-rich secretory protein LCCL domain-containing 2 OS=Homo sapiens OX=9606 GN=CRISPLD2 PE=2 SV=1	1	1	1	1	4.6	4.6	4.6	55.919	497	497	18																		1													0.0089213
Q9H1J7	Q9H1J7	1	1	1	Protein Wnt-5b	WNT5B	sp|Q9H1J7|WNT5B_HUMAN Protein Wnt-5b OS=Homo sapiens OX=9606 GN=WNT5B PE=2 SV=2	1	1	1	1	5.3	5.3	5.3	40.323	359	359	13													1																		0.0010417
Q9H223	Q9H223	3	3	3	EH domain-containing protein 4	EHD4	sp|Q9H223|EHD4_HUMAN EH domain-containing protein 4 OS=Homo sapiens OX=9606 GN=EHD4 PE=1 SV=1	1	3	3	3	6.8	6.8	6.8	61.174	541	541	12		1													1				1												0
Q9H299	Q9H299	3	3	3	SH3 domain-binding glutamic acid-rich-like protein 3	SH3BGRL3	sp|Q9H299|SH3L3_HUMAN SH3 domain-binding glutamic acid-rich-like protein 3 OS=Homo sapiens OX=9606 GN=SH3BGRL3 PE=1 SV=1	1	3	3	3	32.3	32.3	32.3	10.438	93	93	16.8	1	1																					3						1		0
Q9H2X0	Q9H2X0	1	1	1	Chordin	CHRD	sp|Q9H2X0|CHRD_HUMAN Chordin OS=Homo sapiens OX=9606 GN=CHRD PE=1 SV=2	1	1	1	1	1.8	1.8	1.8	102.03	955	955	25																									1						0.0088496
Q9H336	Q9H336	1	1	1	Cysteine-rich secretory protein LCCL domain-containing 1	CRISPLD1	sp|Q9H336|CRLD1_HUMAN Cysteine-rich secretory protein LCCL domain-containing 1 OS=Homo sapiens OX=9606 GN=CRISPLD1 PE=2 SV=1	1	1	1	1	2.4	2.4	2.4	56.888	500	500	11.3											2	1																			0.0027223
Q9H3K6	Q9H3K6	1	1	1	BolA-like protein 2	BOLA2	sp|Q9H3K6|BOLA2_HUMAN BolA-like protein 2 OS=Homo sapiens OX=9606 GN=BOLA2 PE=1 SV=1	1	1	1	1	10.5	10.5	10.5	10.116	86	86	21																					1										0.0029499
Q9H3R2	Q9H3R2	6	6	6	Mucin-13	MUC13	sp|Q9H3R2|MUC13_HUMAN Mucin-13 OS=Homo sapiens OX=9606 GN=MUC13 PE=1 SV=3	1	6	6	6	20.5	20.5	20.5	54.603	512	512	11.1						2			3	1	2	1	1	2	1	1															0
Q9H4G4	Q9H4G4	4	4	4	Golgi-associated plant pathogenesis-related protein 1	GLIPR2	sp|Q9H4G4|GAPR1_HUMAN Golgi-associated plant pathogenesis-related protein 1 OS=Homo sapiens OX=9606 GN=GLIPR2 PE=1 SV=3	1	4	4	4	42.2	42.2	42.2	17.218	154	154	15							1						1						1		1										0
Q9H4M9;Q9NZN3	Q9H4M9	8;1	8;1	8;1	EH domain-containing protein 1	EHD1	sp|Q9H4M9|EHD1_HUMAN EH domain-containing protein 1 OS=Homo sapiens OX=9606 GN=EHD1 PE=1 SV=2	2	8	8	8	24.5	24.5	24.5	60.626	534	534;535	15.4	1	1		1															2			1	1	1	1						0
Q9H6B4	Q9H6B4	1	1	1	CXADR-like membrane protein	CLMP	sp|Q9H6B4|CLMP_HUMAN CXADR-like membrane protein OS=Homo sapiens OX=9606 GN=CLMP PE=1 SV=1	1	1	1	1	8.3	8.3	8.3	41.28	373	373	30																														1	0.0028169
Q9H6S3	Q9H6S3	6	6	6	Epidermal growth factor receptor kinase substrate 8-like protein 2	EPS8L2	sp|Q9H6S3|ES8L2_HUMAN Epidermal growth factor receptor kinase substrate 8-like protein 2 OS=Homo sapiens OX=9606 GN=EPS8L2 PE=1 SV=2	1	6	6	6	11.6	11.6	11.6	80.62	715	715	14	1										2	2			1						1								1		0
Q9H6X2	Q9H6X2	1	1	1	Anthrax toxin receptor 1	ANTXR1	sp|Q9H6X2|ANTR1_HUMAN Anthrax toxin receptor 1 OS=Homo sapiens OX=9606 GN=ANTXR1 PE=1 SV=2	1	1	1	1	2.7	2.7	2.7	62.788	564	564	18																		1													0.008793
Q9H8Y8	Q9H8Y8	1	1	1	Golgi reassembly-stacking protein 2	GORASP2	sp|Q9H8Y8|GORS2_HUMAN Golgi reassembly-stacking protein 2 OS=Homo sapiens OX=9606 GN=GORASP2 PE=1 SV=3	1	1	1	1	3.8	3.8	3.8	47.145	452	452	21																					1										0
Q9H9H4	Q9H9H4	1	1	1	Vacuolar protein sorting-associated protein 37B	VPS37B	sp|Q9H9H4|VP37B_HUMAN Vacuolar protein sorting-associated protein 37B OS=Homo sapiens OX=9606 GN=VPS37B PE=1 SV=1	1	1	1	1	6	6	6	31.307	285	285	1	1																														0
Q9H9K5	Q9H9K5	2	2	2	Endogenous retrovirus group MER34 member 1 Env polyprotein	ERVMER34-1	sp|Q9H9K5|MER34_HUMAN Endogenous retroviral envelope protein HEMO OS=Homo sapiens OX=9606 GN=ERVMER34-1 PE=1 SV=1	1	2	2	2	4.8	4.8	4.8	63.546	563	563	2.67	2					1																									0
Q9HAV5	Q9HAV5	1	1	1	Tumor necrosis factor receptor superfamily member 27	EDA2R	sp|Q9HAV5|TNR27_HUMAN Tumor necrosis factor receptor superfamily member 27 OS=Homo sapiens OX=9606 GN=EDA2R PE=1 SV=2	1	1	1	1	4	4	4	32.758	297	297	8								1																							0.0026432
Q9HBB8	Q9HBB8	3	3	3	Cadherin-related family member 5	CDHR5	sp|Q9HBB8|CDHR5_HUMAN Cadherin-related family member 5 OS=Homo sapiens OX=9606 GN=CDHR5 PE=1 SV=3	1	3	3	3	4.5	4.5	4.5	88.222	845	845	12.3				1								1									1										0
Q9HBL6	Q9HBL6	1	1	1	Leucine-rich repeat and transmembrane domain-containing protein 1	LRTM1	sp|Q9HBL6|LRTM1_HUMAN Leucine-rich repeat and transmembrane domain-containing protein 1 OS=Homo sapiens OX=9606 GN=LRTM1 PE=1 SV=1	1	1	1	1	4.6	4.6	4.6	38.171	345	345	18																		1													0.0028653
Q9HBR0	Q9HBR0	5	5	5	Putative sodium-coupled neutral amino acid transporter 10	SLC38A10	sp|Q9HBR0|S38AA_HUMAN Putative sodium-coupled neutral amino acid transporter 10 OS=Homo sapiens OX=9606 GN=SLC38A10 PE=1 SV=2	1	5	5	5	5.5	5.5	5.5	119.76	1119	1119	16.6			1						1												1				2						0
Q9HC38	Q9HC38	3	3	3	Glyoxalase domain-containing protein 4	GLOD4	sp|Q9HC38|GLOD4_HUMAN Glyoxalase domain-containing protein 4 OS=Homo sapiens OX=9606 GN=GLOD4 PE=1 SV=1	1	3	3	3	14.1	14.1	14.1	34.793	313	313	15													1	4							1										0
Q9HC84	Q9HC84	36	31	31	Mucin-5B	MUC5B	sp|Q9HC84|MUC5B_HUMAN Mucin-5B OS=Homo sapiens OX=9606 GN=MUC5B PE=1 SV=3	1	36	31	31	10.3	9.5	9.5	596.33	5762	5762	18.1		2	1	1						1	1		1	4	6	1	5			1	3	1	4	1	1	2	1	4		1	0
Q9HCB6	Q9HCB6	4	4	4	Spondin-1	SPON1	sp|Q9HCB6|SPON1_HUMAN Spondin-1 OS=Homo sapiens OX=9606 GN=SPON1 PE=1 SV=2	1	4	4	4	10.8	10.8	10.8	90.973	807	807	18.5							1						1													1		1			0
Q9HCK4;Q9Y6N7	Q9HCK4;Q9Y6N7	2;1	2;1	2;1	Roundabout homolog 2;Roundabout homolog 1	ROBO2;ROBO1	sp|Q9HCK4|ROBO2_HUMAN Roundabout homolog 2 OS=Homo sapiens OX=9606 GN=ROBO2 PE=1 SV=2;sp|Q9Y6N7|ROBO1_HUMAN Roundabout homolog 1 OS=Homo sapiens OX=9606 GN=ROBO1 PE=1 SV=1	2	2	2	2	1.8	1.8	1.8	151.2	1378	1378;1651	21																1										1					0.0010384
Q9HCK5	Q9HCK5	1	1	1	Protein argonaute-4	AGO4	sp|Q9HCK5|AGO4_HUMAN Protein argonaute-4 OS=Homo sapiens OX=9606 GN=AGO4 PE=1 SV=2	1	1	1	1	1.6	1.6	1.6	97.096	861	861	3			1																												1
Q9HCU0	Q9HCU0	5	5	5	Endosialin	CD248	sp|Q9HCU0|CD248_HUMAN Endosialin OS=Homo sapiens OX=9606 GN=CD248 PE=1 SV=1	1	5	5	5	11	11	11	80.858	757	757	12.4				1							2		1										1								0
Q9HCY8	Q9HCY8	1	1	1	Protein S100-A14	S100A14	sp|Q9HCY8|S10AE_HUMAN Protein S100-A14 OS=Homo sapiens OX=9606 GN=S100A14 PE=1 SV=1	1	1	1	1	14.4	14.4	14.4	11.662	104	104	3			1																												0.0027855
Q9HD89	Q9HD89	1	1	1	Resistin	RETN	sp|Q9HD89|RETN_HUMAN Resistin OS=Homo sapiens OX=9606 GN=RETN PE=1 SV=1	1	1	1	1	10.2	10.2	10.2	11.419	108	108	12												1																			0.002669
Q9NP55	Q9NP55	1	1	1	BPI fold-containing family A member 1	BPIFA1	sp|Q9NP55|BPIA1_HUMAN BPI fold-containing family A member 1 OS=Homo sapiens OX=9606 GN=BPIFA1 PE=1 SV=1	1	1	1	1	7.4	7.4	7.4	26.712	256	256	23																							2								0
Q9NP79	Q9NP79	1	1	1	Vacuolar protein sorting-associated protein VTA1 homolog	VTA1	sp|Q9NP79|VTA1_HUMAN Vacuolar protein sorting-associated protein VTA1 homolog OS=Homo sapiens OX=9606 GN=VTA1 PE=1 SV=1	1	1	1	1	6.5	6.5	6.5	33.879	307	307	2		1																													0
Q9NP84	Q9NP84	1	1	1	Tumor necrosis factor receptor superfamily member 12A	TNFRSF12A	sp|Q9NP84|TNR12_HUMAN Tumor necrosis factor receptor superfamily member 12A OS=Homo sapiens OX=9606 GN=TNFRSF12A PE=1 SV=1	1	1	1	1	15.5	15.5	15.5	13.911	129	129	17																	1														0.0026786
Q9NPF0	Q9NPF0	2	2	2	CD320 antigen	CD320	sp|Q9NPF0|CD320_HUMAN CD320 antigen OS=Homo sapiens OX=9606 GN=CD320 PE=1 SV=1	1	2	2	2	8.5	8.5	8.5	28.991	282	282	23																				1						1					0
Q9NPG4;O14917	Q9NPG4	6;1	6;1	6;1	Protocadherin-12	PCDH12	sp|Q9NPG4|PCD12_HUMAN Protocadherin-12 OS=Homo sapiens OX=9606 GN=PCDH12 PE=1 SV=1	2	6	6	6	8.1	8.1	8.1	128.99	1184	1184;1159	17.9									1			1	1					1					1		2						0
Q9NPY3	Q9NPY3	4	4	4	Complement component C1q receptor	CD93	sp|Q9NPY3|C1QR1_HUMAN Complement component C1q receptor OS=Homo sapiens OX=9606 GN=CD93 PE=1 SV=3	1	4	4	4	13.8	13.8	13.8	68.559	652	652	16.2				1						1														1			1				0
Q9NQ36	Q9NQ36	5	5	5	Signal peptide, CUB and EGF-like domain-containing protein 2	SCUBE2	sp|Q9NQ36|SCUB2_HUMAN Signal peptide, CUB and EGF-like domain-containing protein 2 OS=Homo sapiens OX=9606 GN=SCUBE2 PE=1 SV=3	1	5	5	5	8.8	8.8	8.8	109.96	999	999	18.5						1					1	1	1												1	2			1		0
Q9NQ38	Q9NQ38	14	14	14	Serine protease inhibitor Kazal-type 5;Hemofiltrate peptide HF6478;Hemofiltrate peptide HF7665	SPINK5	sp|Q9NQ38|ISK5_HUMAN Serine protease inhibitor Kazal-type 5 OS=Homo sapiens OX=9606 GN=SPINK5 PE=1 SV=2	1	14	14	14	18.3	18.3	18.3	120.71	1064	1064	14			2	4			2			2	1	1	1		2				2		1		2		1	1		1	1		0
Q9NQ79	Q9NQ79	1	1	1	Cartilage acidic protein 1	CRTAC1	sp|Q9NQ79|CRAC1_HUMAN Cartilage acidic protein 1 OS=Homo sapiens OX=9606 GN=CRTAC1 PE=1 SV=2	1	1	1	1	1.7	1.7	1.7	71.42	661	661	15															1																0.0042123
Q9NQX5	Q9NQX5	1	1	1	Neural proliferation differentiation and control protein 1	NPDC1	sp|Q9NQX5|NPDC1_HUMAN Neural proliferation differentiation and control protein 1 OS=Homo sapiens OX=9606 GN=NPDC1 PE=1 SV=2	1	1	1	1	4.3	4.3	4.3	34.516	325	325	13													2																		0
Q9NR71	Q9NR71	1	1	1	Neutral ceramidase;Neutral ceramidase soluble form	ASAH2	sp|Q9NR71|ASAH2_HUMAN Neutral ceramidase OS=Homo sapiens OX=9606 GN=ASAH2 PE=1 SV=2	1	1	1	1	2.2	2.2	2.2	85.515	780	780	25																									1						0.002947
Q9NR99	Q9NR99	6	6	6	Matrix-remodeling-associated protein 5	MXRA5	sp|Q9NR99|MXRA5_HUMAN Matrix-remodeling-associated protein 5 OS=Homo sapiens OX=9606 GN=MXRA5 PE=1 SV=3	1	6	6	6	3.1	3.1	3.1	312.15	2828	2828	16.2	1										1					1			1				1				1				0
Q9NRN5	Q9NRN5	5	5	5	Olfactomedin-like protein 3	OLFML3	sp|Q9NRN5|OLFL3_HUMAN Olfactomedin-like protein 3 OS=Homo sapiens OX=9606 GN=OLFML3 PE=2 SV=1	1	5	5	5	17.5	17.5	17.5	46.01	406	406	16.3											2	1							1		1			1							0
Q9NRV9	Q9NRV9	1	1	1	Heme-binding protein 1	HEBP1	sp|Q9NRV9|HEBP1_HUMAN Heme-binding protein 1 OS=Homo sapiens OX=9606 GN=HEBP1 PE=1 SV=1	1	1	1	1	8.5	8.5	8.5	21.097	189	189	17																	1														0.0034843
Q9NS68	Q9NS68	1	1	1	Tumor necrosis factor receptor superfamily member 19	TNFRSF19	sp|Q9NS68|TNR19_HUMAN Tumor necrosis factor receptor superfamily member 19 OS=Homo sapiens OX=9606 GN=TNFRSF19 PE=1 SV=1	1	1	1	1	3.8	3.8	3.8	46.015	423	423	11											1																				0
Q9NS71	Q9NS71	1	1	1	Gastrokine-1	GKN1	sp|Q9NS71|GKN1_HUMAN Gastrokine-1 OS=Homo sapiens OX=9606 GN=GKN1 PE=1 SV=3	1	1	1	1	8	8	8	21.999	199	199	2		1																													0.005848
Q9NT22	Q9NT22	2	2	2	EMILIN-3	EMILIN3	sp|Q9NT22|EMIL3_HUMAN EMILIN-3 OS=Homo sapiens OX=9606 GN=EMILIN3 PE=1 SV=2	1	2	2	2	5.1	5.1	5.1	82.646	766	766	23.5																						1			1						0
Q9NTU7	Q9NTU7	2	2	2	Cerebellin-4	CBLN4	sp|Q9NTU7|CBLN4_HUMAN Cerebellin-4 OS=Homo sapiens OX=9606 GN=CBLN4 PE=1 SV=1	1	2	2	2	12.9	12.9	12.9	21.808	201	201	12.5												1	1																		0
Q9NUQ9;Q9H0Q0	Q9NUQ9	6;1	6;1	6;1	Protein FAM49B	FAM49B	sp|Q9NUQ9|CYRIB_HUMAN CYFIP-related Rac1 interactor B OS=Homo sapiens OX=9606 GN=CYRIB PE=1 SV=1	2	6	6	6	28.7	28.7	28.7	36.748	324	324;323	7.5	1			1		1			1			1	1																		0
Q9NWH9	Q9NWH9	1	1	1	SAFB-like transcription modulator	SLTM	sp|Q9NWH9|SLTM_HUMAN SAFB-like transcription modulator OS=Homo sapiens OX=9606 GN=SLTM PE=1 SV=2	1	1	1	1	1.9	1.9	1.9	117.15	1034	1034	30																														1	0.0019685
Q9NX46	Q9NX46	1	1	1	Poly(ADP-ribose) glycohydrolase ARH3	ADPRHL2	sp|Q9NX46|ADPRS_HUMAN ADP-ribose glycohydrolase ARH3 OS=Homo sapiens OX=9606 GN=ADPRS PE=1 SV=1	1	1	1	1	4.7	4.7	4.7	38.946	363	363	12												1																			0.0088781
Q9NX62	Q9NX62	3	3	3	Inositol monophosphatase 3	IMPAD1	sp|Q9NX62|IMPA3_HUMAN Golgi-resident adenosine 3,5-bisphosphate 3-phosphatase OS=Homo sapiens OX=9606 GN=BPNT2 PE=1 SV=1	1	3	3	3	12	12	12	38.681	359	359	11.7			1										1						1												0
Q9NY15	Q9NY15	1	1	1	Stabilin-1	STAB1	sp|Q9NY15|STAB1_HUMAN Stabilin-1 OS=Homo sapiens OX=9606 GN=STAB1 PE=1 SV=3	1	1	1	1	0.6	0.6	0.6	275.48	2570	2570	12												1																			0.0027804
Q9NY33	Q9NY33	4	4	4	Dipeptidyl peptidase 3	DPP3	sp|Q9NY33|DPP3_HUMAN Dipeptidyl peptidase 3 OS=Homo sapiens OX=9606 GN=DPP3 PE=1 SV=2	1	4	4	4	9.6	9.6	9.6	82.588	737	737	13	1											1						1			1										0
Q9NY56	Q9NY56	2	2	2	Odorant-binding protein 2a	OBP2A	sp|Q9NY56|OBP2A_HUMAN Odorant-binding protein 2a OS=Homo sapiens OX=9606 GN=OBP2A PE=1 SV=1	1	2	2	2	22.4	22.4	22.4	19.318	170	170	6.67						2		1																							0
Q9NY97	Q9NY97	2	2	2	N-acetyllactosaminide beta-1,3-N-acetylglucosaminyltransferase 2	B3GNT2	sp|Q9NY97|B3GN2_HUMAN N-acetyllactosaminide beta-1,3-N-acetylglucosaminyltransferase 2 OS=Homo sapiens OX=9606 GN=B3GNT2 PE=1 SV=2	1	2	2	2	7.3	7.3	7.3	46.021	397	397	3.5	1					1																									0
Q9NYL9	Q9NYL9	2	2	2	Tropomodulin-3	TMOD3	sp|Q9NYL9|TMOD3_HUMAN Tropomodulin-3 OS=Homo sapiens OX=9606 GN=TMOD3 PE=1 SV=1	1	2	2	2	9.7	9.7	9.7	39.594	352	352	15.5		1																											1		0.0011364
Q9NYQ6	Q9NYQ6	2	2	2	Cadherin EGF LAG seven-pass G-type receptor 1	CELSR1	sp|Q9NYQ6|CELR1_HUMAN Cadherin EGF LAG seven-pass G-type receptor 1 OS=Homo sapiens OX=9606 GN=CELSR1 PE=1 SV=1	1	2	2	2	1.2	1.2	1.2	329.48	3014	3014	13.5								1											1												0.0011074
Q9NYU2	Q9NYU2	1	1	1	UDP-glucose:glycoprotein glucosyltransferase 1	UGGT1	sp|Q9NYU2|UGGG1_HUMAN UDP-glucose:glycoprotein glucosyltransferase 1 OS=Homo sapiens OX=9606 GN=UGGT1 PE=1 SV=3	1	1	1	1	0.7	0.7	0.7	177.19	1555	1555	13													1																		0.0027125
Q9NZ08	Q9NZ08	1	1	1	Endoplasmic reticulum aminopeptidase 1	ERAP1	sp|Q9NZ08|ERAP1_HUMAN Endoplasmic reticulum aminopeptidase 1 OS=Homo sapiens OX=9606 GN=ERAP1 PE=1 SV=3	1	1	1	1	1.4	1.4	1.4	107.23	941	941	3.5			1	1																											0.0035088
Q9NZA1	Q9NZA1	1	1	1	Chloride intracellular channel protein 5	CLIC5	sp|Q9NZA1|CLIC5_HUMAN Chloride intracellular channel protein 5 OS=Homo sapiens OX=9606 GN=CLIC5 PE=1 SV=3	1	1	1	1	3.2	3.2	3.2	46.502	410	410	2		2																													1
Q9NZH0	Q9NZH0	2	2	2	G-protein coupled receptor family C group 5 member B	GPRC5B	sp|Q9NZH0|GPC5B_HUMAN G-protein coupled receptor family C group 5 member B OS=Homo sapiens OX=9606 GN=GPRC5B PE=2 SV=2	1	2	2	2	3.5	3.5	3.5	44.794	403	403	9.5						1							1																		0
Q9NZK5	Q9NZK5	1	1	1	Adenosine deaminase CECR1	CECR1	sp|Q9NZK5|ADA2_HUMAN Adenosine deaminase 2 OS=Homo sapiens OX=9606 GN=ADA2 PE=1 SV=2	1	1	1	1	2.9	2.9	2.9	58.933	511	511	29																													1		0.0028275
Q9NZP8	Q9NZP8	3	3	3	Complement C1r subcomponent-like protein	C1RL	sp|Q9NZP8|C1RL_HUMAN Complement C1r subcomponent-like protein OS=Homo sapiens OX=9606 GN=C1RL PE=1 SV=2	1	3	3	3	10.5	10.5	10.5	53.498	487	487	21.3																				2				1							0
Q9NZT1	Q9NZT1	2	2	2	Calmodulin-like protein 5	CALML5	sp|Q9NZT1|CALL5_HUMAN Calmodulin-like protein 5 OS=Homo sapiens OX=9606 GN=CALML5 PE=1 SV=2	1	2	2	2	24.7	24.7	24.7	15.892	146	146	18											1														1						0.0010537
Q9NZU0	Q9NZU0	2	2	2	Leucine-rich repeat transmembrane protein FLRT3	FLRT3	sp|Q9NZU0|FLRT3_HUMAN Leucine-rich repeat transmembrane protein FLRT3 OS=Homo sapiens OX=9606 GN=FLRT3 PE=1 SV=1	1	2	2	2	4	4	4	73.003	649	649	13.5												1			1																0
Q9NZV1	Q9NZV1	2	2	2	Cysteine-rich motor neuron 1 protein;Processed cysteine-rich motor neuron 1 protein	CRIM1	sp|Q9NZV1|CRIM1_HUMAN Cysteine-rich motor neuron 1 protein OS=Homo sapiens OX=9606 GN=CRIM1 PE=1 SV=1	1	2	2	2	2.9	2.9	2.9	113.74	1036	1036	26																							1						1		0
Q9NZZ3	Q9NZZ3	2	2	2	Charged multivesicular body protein 5	CHMP5	sp|Q9NZZ3|CHMP5_HUMAN Charged multivesicular body protein 5 OS=Homo sapiens OX=9606 GN=CHMP5 PE=1 SV=1	1	2	2	2	18.3	18.3	18.3	24.57	219	219	13				1																		1									0
Q9P121	Q9P121	2	2	2	Neurotrimin	NTM	sp|Q9P121|NTRI_HUMAN Neurotrimin OS=Homo sapiens OX=9606 GN=NTM PE=1 SV=1	1	2	2	2	12.5	12.5	12.5	37.971	344	344	18								1																				1			0
Q9P289;Q9Y6E0	Q9P289;Q9Y6E0	1;1	1;1	1;1	Serine/threonine-protein kinase 26;Serine/threonine-protein kinase 24;Serine/threonine-protein kinase 24 36 kDa subunit;Serine/threonine-protein kinase 24 12 kDa subunit	STK26;STK24	sp|Q9P289|STK26_HUMAN Serine/threonine-protein kinase 26 OS=Homo sapiens OX=9606 GN=STK26 PE=1 SV=2;sp|Q9Y6E0|STK24_HUMAN Serine/threonine-protein kinase 24 OS=Homo sapiens OX=9606 GN=STK24 PE=1 SV=1	2	1	1	1	2.4	2.4	2.4	46.528	416	416;443	23																							1								0.0089069
Q9P2E7	Q9P2E7	2	2	2	Protocadherin-10	PCDH10	sp|Q9P2E7|PCD10_HUMAN Protocadherin-10 OS=Homo sapiens OX=9606 GN=PCDH10 PE=1 SV=2	1	2	2	2	2.2	2.2	2.2	112.93	1040	1040	9.5			1													1															0
Q9P2E9	Q9P2E9	3	3	3	Ribosome-binding protein 1	RRBP1	sp|Q9P2E9|RRBP1_HUMAN Ribosome-binding protein 1 OS=Homo sapiens OX=9606 GN=RRBP1 PE=1 SV=5	1	3	3	3	3.2	3.2	3.2	152.45	1410	1410	13.5											2		1						1												0
Q9UBC2	Q9UBC2	1	1	1	Epidermal growth factor receptor substrate 15-like 1	EPS15L1	sp|Q9UBC2|EP15R_HUMAN Epidermal growth factor receptor substrate 15-like 1 OS=Homo sapiens OX=9606 GN=EPS15L1 PE=1 SV=1	1	1	1	1	1.4	1.4	1.4	94.254	864	864	13													1																		0.0027051
Q9UBC9	Q9UBC9	17	17	17	Small proline-rich protein 3	SPRR3	sp|Q9UBC9|SPRR3_HUMAN Small proline-rich protein 3 OS=Homo sapiens OX=9606 GN=SPRR3 PE=1 SV=2	1	17	17	17	89.9	89.9	89.9	18.154	169	169	18.6			2			2	1			1	3		1	3							2		4		1	1	4	4		1	0
Q9UBG0	Q9UBG0	3	3	3	C-type mannose receptor 2	MRC2	sp|Q9UBG0|MRC2_HUMAN C-type mannose receptor 2 OS=Homo sapiens OX=9606 GN=MRC2 PE=1 SV=2	1	3	3	3	2.5	2.5	2.5	166.67	1479	1479	8.33		1		1															1												0
Q9UBG3	Q9UBG3	8	8	8	Cornulin	CRNN	sp|Q9UBG3|CRNN_HUMAN Cornulin OS=Homo sapiens OX=9606 GN=CRNN PE=1 SV=1	1	8	8	8	32.1	32.1	32.1	53.533	495	495	20.1									1	1		1					1						3			1			2		0
Q9UBI6	Q9UBI6	1	1	1	Guanine nucleotide-binding protein G(I)/G(S)/G(O) subunit gamma-12	GNG12	sp|Q9UBI6|GBG12_HUMAN Guanine nucleotide-binding protein G(I)/G(S)/G(O) subunit gamma-12 OS=Homo sapiens OX=9606 GN=GNG12 PE=1 SV=3	1	1	1	1	22.2	22.2	22.2	8.0061	72	72	3			1																												0
Q9UBP4	Q9UBP4	1	1	1	Dickkopf-related protein 3	DKK3	sp|Q9UBP4|DKK3_HUMAN Dickkopf-related protein 3 OS=Homo sapiens OX=9606 GN=DKK3 PE=1 SV=2	1	1	1	1	3.4	3.4	3.4	38.39	350	350	3			1																												0.0027523
Q9UBQ6	Q9UBQ6	1	1	1	Exostosin-like 2;Processed exostosin-like 2	EXTL2	sp|Q9UBQ6|EXTL2_HUMAN Exostosin-like 2 OS=Homo sapiens OX=9606 GN=EXTL2 PE=1 SV=1	1	1	1	1	3.3	3.3	3.3	37.465	330	330	11											1																				0.0057708
Q9UBR2	Q9UBR2	1	1	1	Cathepsin Z	CTSZ	sp|Q9UBR2|CATZ_HUMAN Cathepsin Z OS=Homo sapiens OX=9606 GN=CTSZ PE=1 SV=1	1	1	1	1	5.6	5.6	5.6	33.868	303	303	3.33			2	1																											0.0028409
Q9UBX5	Q9UBX5	1	1	1	Fibulin-5	FBLN5	sp|Q9UBX5|FBLN5_HUMAN Fibulin-5 OS=Homo sapiens OX=9606 GN=FBLN5 PE=1 SV=1	1	1	1	1	3.8	3.8	3.8	50.18	448	448	4.5		1					1																								0
Q9UGI8	Q9UGI8	1	1	1	Testin	TES	sp|Q9UGI8|TES_HUMAN Testin OS=Homo sapiens OX=9606 GN=TES PE=1 SV=1	1	1	1	1	3.3	3.3	3.3	47.996	421	421	11											1																				0.0010101
Q9UGM3	Q9UGM3	11	11	11	Deleted in malignant brain tumors 1 protein	DMBT1	sp|Q9UGM3|DMBT1_HUMAN Deleted in malignant brain tumors 1 protein OS=Homo sapiens OX=9606 GN=DMBT1 PE=1 SV=2	1	11	11	11	26.2	26.2	26.2	260.73	2413	2413	15.6				2			3				3		1	1	6	1	1				2	4	2	1	1						0
Q9UGM5	Q9UGM5	6	6	6	Fetuin-B	FETUB	sp|Q9UGM5|FETUB_HUMAN Fetuin-B OS=Homo sapiens OX=9606 GN=FETUB PE=1 SV=2	1	6	6	6	25.4	25.4	25.4	42.054	382	382	18.1												2	2	1							1					3					0
Q9UGN4	Q9UGN4	1	1	1	CMRF35-like molecule 8	CD300A	sp|Q9UGN4|CLM8_HUMAN CMRF35-like molecule 8 OS=Homo sapiens OX=9606 GN=CD300A PE=1 SV=2	1	1	1	1	6	6	6	33.2	299	299	30																														1	0
Q9UGT4	Q9UGT4	1	1	1	Sushi domain-containing protein 2	SUSD2	sp|Q9UGT4|SUSD2_HUMAN Sushi domain-containing protein 2 OS=Homo sapiens OX=9606 GN=SUSD2 PE=1 SV=1	1	1	1	1	1.7	1.7	1.7	90.207	822	822	25																									1						0.0029155
Q9UHC9	Q9UHC9	1	1	1	Niemann-Pick C1-like protein 1	NPC1L1	sp|Q9UHC9|NPCL1_HUMAN NPC1-like intracellular cholesterol transporter 1 OS=Homo sapiens OX=9606 GN=NPC1L1 PE=1 SV=2	1	1	1	1	1	1	1	148.73	1359	1359	3			1																												0.0010941
Q9UHG2	Q9UHG2	2	2	2	ProSAAS;KEP;Big SAAS;Little SAAS;Big PEN-LEN;PEN;Little LEN;Big LEN	PCSK1N	sp|Q9UHG2|PCS1N_HUMAN ProSAAS OS=Homo sapiens OX=9606 GN=PCSK1N PE=1 SV=1	1	2	2	2	13.8	13.8	13.8	27.372	260	260	12								1								1															0
Q9UHI8	Q9UHI8	3	3	3	A disintegrin and metalloproteinase with thrombospondin motifs 1	ADAMTS1	sp|Q9UHI8|ATS1_HUMAN A disintegrin and metalloproteinase with thrombospondin motifs 1 OS=Homo sapiens OX=9606 GN=ADAMTS1 PE=1 SV=4	1	3	3	3	7.1	7.1	7.1	105.36	967	967	25.3											1												1			6			2	1	0
Q9UHN6	Q9UHN6	2	2	2	Transmembrane protein 2	TMEM2	sp|Q9UHN6|CEIP2_HUMAN Cell surface hyaluronidase OS=Homo sapiens OX=9606 GN=CEMIP2 PE=1 SV=1	1	2	2	2	1.8	1.8	1.8	154.37	1383	1383	7	1												1																		0.0011416
Q9UHY7	Q9UHY7	1	1	1	Enolase-phosphatase E1	ENOPH1	sp|Q9UHY7|ENOPH_HUMAN Enolase-phosphatase E1 OS=Homo sapiens OX=9606 GN=ENOPH1 PE=1 SV=1	1	1	1	1	8	8	8	28.932	261	261	14														1																	0
Q9UIB8	Q9UIB8	3	3	3	SLAM family member 5	CD84	sp|Q9UIB8|SLAF5_HUMAN SLAM family member 5 OS=Homo sapiens OX=9606 GN=CD84 PE=1 SV=1	1	3	3	3	13	13	13	38.782	345	345	16.7													2											1							0
Q9UIV8	Q9UIV8	7	7	7	Serpin B13	SERPINB13	sp|Q9UIV8|SPB13_HUMAN Serpin B13 OS=Homo sapiens OX=9606 GN=SERPINB13 PE=1 SV=2	1	7	7	7	27.6	27.6	27.6	44.276	391	391	18.8												1	2				1		1		1			1	2						0
Q9UJU6	Q9UJU6	1	1	1	Drebrin-like protein	DBNL	sp|Q9UJU6|DBNL_HUMAN Drebrin-like protein OS=Homo sapiens OX=9606 GN=DBNL PE=1 SV=1	1	1	1	1	2.6	2.6	2.6	48.207	430	430	12												1																			0.0042553
Q9UJX4	Q9UJX4	1	1	1	Anaphase-promoting complex subunit 5	ANAPC5	sp|Q9UJX4|APC5_HUMAN Anaphase-promoting complex subunit 5 OS=Homo sapiens OX=9606 GN=ANAPC5 PE=1 SV=2	1	1	1	1	1.2	1.2	1.2	85.076	755	755	18																		1													0.0057756
Q9UK41	Q9UK41	2	2	2	Vacuolar protein sorting-associated protein 28 homolog	VPS28	sp|Q9UK41|VPS28_HUMAN Vacuolar protein sorting-associated protein 28 homolog OS=Homo sapiens OX=9606 GN=VPS28 PE=1 SV=1	1	2	2	2	12.2	12.2	12.2	25.425	221	221	8			1										1																		0
Q9UK55	Q9UK55	6	6	6	Protein Z-dependent protease inhibitor	SERPINA10	sp|Q9UK55|ZPI_HUMAN Protein Z-dependent protease inhibitor OS=Homo sapiens OX=9606 GN=SERPINA10 PE=1 SV=1	1	6	6	6	14.9	14.9	14.9	50.706	444	444	14.4											4	1		1	1															1	0
Q9UK76	Q9UK76	1	1	1	Hematological and neurological expressed 1 protein;Hematological and neurological expressed 1 protein, N-terminally processed	HN1	sp|Q9UK76|JUPI1_HUMAN Jupiter microtubule associated homolog 1 OS=Homo sapiens OX=9606 GN=JPT1 PE=1 SV=3	1	1	1	1	16.2	16.2	16.2	16.014	154	154	12												1																			0.0011249
Q9UKK9	Q9UKK9	2	2	2	ADP-sugar pyrophosphatase	NUDT5	sp|Q9UKK9|NUDT5_HUMAN ADP-sugar pyrophosphatase OS=Homo sapiens OX=9606 GN=NUDT5 PE=1 SV=1	1	2	2	2	7.3	7.3	7.3	24.327	219	219	16.3		1																					1	1							0
Q9UKU9;Q8NI99	Q9UKU9	6;2	6;2	6;2	Angiopoietin-related protein 2	ANGPTL2	sp|Q9UKU9|ANGL2_HUMAN Angiopoietin-related protein 2 OS=Homo sapiens OX=9606 GN=ANGPTL2 PE=1 SV=1	2	6	6	6	13.8	13.8	13.8	57.104	493	493;470	14	1					1						1		1				1					1	1							0
Q9ULA0	Q9ULA0	2	2	2	Aspartyl aminopeptidase	DNPEP	sp|Q9ULA0|DNPEP_HUMAN Aspartyl aminopeptidase OS=Homo sapiens OX=9606 GN=DNPEP PE=1 SV=2	1	2	2	2	6.4	6.4	6.4	53.41	485	485	15													1				1														0.0010549
Q9ULB5	Q9ULB5	2	2	2	Cadherin-7	CDH7	sp|Q9ULB5|CADH7_HUMAN Cadherin-7 OS=Homo sapiens OX=9606 GN=CDH7 PE=2 SV=2	1	2	2	2	3.8	3.8	3.8	87.085	785	785	19																1						1									0
Q9ULF5	Q9ULF5	1	1	1	Zinc transporter ZIP10	SLC39A10	sp|Q9ULF5|S39AA_HUMAN Zinc transporter ZIP10 OS=Homo sapiens OX=9606 GN=SLC39A10 PE=1 SV=2	1	1	1	1	1.2	1.2	1.2	94.131	831	831	11											1																				0
Q9UM22	Q9UM22	1	1	1	Mammalian ependymin-related protein 1	EPDR1	sp|Q9UM22|EPDR1_HUMAN Mammalian ependymin-related protein 1 OS=Homo sapiens OX=9606 GN=EPDR1 PE=1 SV=2	1	1	1	1	4.9	4.9	4.9	25.437	224	224	2		1																													0.0057471
Q9UM47	Q9UM47	4	4	4	Neurogenic locus notch homolog protein 3;Notch 3 extracellular truncation;Notch 3 intracellular domain	NOTCH3	sp|Q9UM47|NOTC3_HUMAN Neurogenic locus notch homolog protein 3 OS=Homo sapiens OX=9606 GN=NOTCH3 PE=1 SV=2	1	4	4	4	2.4	2.4	2.4	243.63	2321	2321	13.2				1								1				1					1										0
Q9UMD9	Q9UMD9	1	1	1	Collagen alpha-1(XVII) chain;120 kDa linear IgA disease antigen;97 kDa linear IgA disease antigen	COL17A1	sp|Q9UMD9|COHA1_HUMAN Collagen alpha-1(XVII) chain OS=Homo sapiens OX=9606 GN=COL17A1 PE=1 SV=3	1	1	1	1	0.9	0.9	0.9	150.42	1497	1497	29																													1		0.0011455
Q9UN36	Q9UN36	3	3	3	Protein NDRG2	NDRG2	sp|Q9UN36|NDRG2_HUMAN Protein NDRG2 OS=Homo sapiens OX=9606 GN=NDRG2 PE=1 SV=2	1	3	3	3	16.7	16.7	16.7	40.798	371	371	17															1	1				1											0
Q9UNA0	Q9UNA0	2	2	2	A disintegrin and metalloproteinase with thrombospondin motifs 5	ADAMTS5	sp|Q9UNA0|ATS5_HUMAN A disintegrin and metalloproteinase with thrombospondin motifs 5 OS=Homo sapiens OX=9606 GN=ADAMTS5 PE=1 SV=2	1	2	2	2	2.8	2.8	2.8	101.72	930	930	19							1																3								0
Q9UNF0	Q9UNF0	1	1	1	Protein kinase C and casein kinase substrate in neurons protein 2	PACSIN2	sp|Q9UNF0|PACN2_HUMAN Protein kinase C and casein kinase substrate in neurons protein 2 OS=Homo sapiens OX=9606 GN=PACSIN2 PE=1 SV=2	1	1	1	1	2.3	2.3	2.3	55.738	486	486	22																						1									0.0027422
Q9UNN8	Q9UNN8	2	2	2	Endothelial protein C receptor	PROCR	sp|Q9UNN8|EPCR_HUMAN Endothelial protein C receptor OS=Homo sapiens OX=9606 GN=PROCR PE=1 SV=1	1	2	2	2	10.9	10.9	10.9	26.671	238	238	16														2						1											0
Q9UNW1	Q9UNW1	2	2	2	Multiple inositol polyphosphate phosphatase 1	MINPP1	sp|Q9UNW1|MINP1_HUMAN Multiple inositol polyphosphate phosphatase 1 OS=Homo sapiens OX=9606 GN=MINPP1 PE=1 SV=1	1	2	2	2	5.7	5.7	5.7	55.051	487	487	19.5													1													1					0.0010893
Q9UNZ2	Q9UNZ2	1	1	1	NSFL1 cofactor p47	NSFL1C	sp|Q9UNZ2|NSF1C_HUMAN NSFL1 cofactor p47 OS=Homo sapiens OX=9606 GN=NSFL1C PE=1 SV=2	1	1	1	1	4.1	4.1	4.1	40.572	370	370	23																							2								0
Q9UQ52	Q9UQ52	5	5	4	Contactin-6	CNTN6	sp|Q9UQ52|CNTN6_HUMAN Contactin-6 OS=Homo sapiens OX=9606 GN=CNTN6 PE=1 SV=1	1	5	5	4	7.4	7.4	6.1	113.95	1028	1028	12.8	1			1								1											1	1							0
Q9UQB8	Q9UQB8	1	1	1	Brain-specific angiogenesis inhibitor 1-associated protein 2	BAIAP2	sp|Q9UQB8|BAIP2_HUMAN Brain-specific angiogenesis inhibitor 1-associated protein 2 OS=Homo sapiens OX=9606 GN=BAIAP2 PE=1 SV=1	1	1	1	1	2.4	2.4	2.4	60.867	552	552	10										1																					0.0028302
Q9Y259	Q9Y259	1	1	1	Choline/ethanolamine kinase	CHKB	sp|Q9Y259|CHKB_HUMAN Choline/ethanolamine kinase OS=Homo sapiens OX=9606 GN=CHKB PE=1 SV=3	1	1	1	1	4.8	4.8	4.8	45.271	395	395	27																											1				0.0027322
Q9Y279	Q9Y279	2	2	2	V-set and immunoglobulin domain-containing protein 4	VSIG4	sp|Q9Y279|VSIG4_HUMAN V-set and immunoglobulin domain-containing protein 4 OS=Homo sapiens OX=9606 GN=VSIG4 PE=1 SV=1	1	2	2	2	9.5	9.5	9.5	43.987	399	399	11.5						1											1														0
Q9Y286	Q9Y286	1	1	1	Sialic acid-binding Ig-like lectin 7	SIGLEC7	sp|Q9Y286|SIGL7_HUMAN Sialic acid-binding Ig-like lectin 7 OS=Homo sapiens OX=9606 GN=SIGLEC7 PE=1 SV=1	1	1	1	1	2.6	2.6	2.6	51.142	467	467	23																							1								0.0058431
Q9Y2B0	Q9Y2B0	1	1	1	Protein canopy homolog 2	CNPY2	sp|Q9Y2B0|CNPY2_HUMAN Protein canopy homolog 2 OS=Homo sapiens OX=9606 GN=CNPY2 PE=1 SV=1	1	1	1	1	8.8	8.8	8.8	20.652	182	182	23																							1								0.0010091
Q9Y2J4	Q9Y2J4	1	1	1	Angiomotin-like protein 2	AMOTL2	sp|Q9Y2J4|AMOL2_HUMAN Angiomotin-like protein 2 OS=Homo sapiens OX=9606 GN=AMOTL2 PE=1 SV=3	1	1	1	1	2.3	2.3	2.3	85.763	779	779	7							1																								0.0042337
Q9Y388	Q9Y388	1	1	1	RNA-binding motif protein, X-linked 2	RBMX2	sp|Q9Y388|RBMX2_HUMAN RNA-binding motif protein, X-linked 2 OS=Homo sapiens OX=9606 GN=RBMX2 PE=1 SV=2	1	1	1	1	2.8	2.8	2.8	37.335	322	322	17																	1														0.006552
Q9Y3B8	Q9Y3B8	1	1	1	Oligoribonuclease, mitochondrial	REXO2	sp|Q9Y3B8|ORN_HUMAN Oligoribonuclease, mitochondrial OS=Homo sapiens OX=9606 GN=REXO2 PE=1 SV=3	1	1	1	1	6.8	6.8	6.8	26.832	237	237	2		1																													0.0027675
Q9Y3Q0	Q9Y3Q0	1	1	1	N-acetylated-alpha-linked acidic dipeptidase 2	NAALAD2	sp|Q9Y3Q0|NALD2_HUMAN N-acetylated-alpha-linked acidic dipeptidase 2 OS=Homo sapiens OX=9606 GN=NAALAD2 PE=1 SV=1	1	1	1	1	2.2	2.2	2.2	83.59	740	740	4				1																											0.0027298
Q9Y490;Q9Y4G6	Q9Y490	12;2	12;2	12;2	Talin-1	TLN1	sp|Q9Y490|TLN1_HUMAN Talin-1 OS=Homo sapiens OX=9606 GN=TLN1 PE=1 SV=3	2	12	12	12	7.3	7.3	7.3	269.76	2541	2541;2542	15.6			1	1		1						3		2			2								1		1	2			0
Q9Y4L1	Q9Y4L1	5	5	5	Hypoxia up-regulated protein 1	HYOU1	sp|Q9Y4L1|HYOU1_HUMAN Hypoxia up-regulated protein 1 OS=Homo sapiens OX=9606 GN=HYOU1 PE=1 SV=1	1	5	5	5	7.3	7.3	7.3	111.33	999	999	19.6									1										1		2							1			0
Q9Y4Y9	Q9Y4Y9	2	2	2	U6 snRNA-associated Sm-like protein LSm5	LSM5	sp|Q9Y4Y9|LSM5_HUMAN U6 snRNA-associated Sm-like protein LSm5 OS=Homo sapiens OX=9606 GN=LSM5 PE=1 SV=3	1	2	2	2	26.4	26.4	26.4	9.9374	91	91	7.5	1													1																	0.0011013
Q9Y5I4	Q9Y5I4	1	1	1	Protocadherin alpha-C2	PCDHAC2	sp|Q9Y5I4|PCDC2_HUMAN Protocadherin alpha-C2 OS=Homo sapiens OX=9606 GN=PCDHAC2 PE=2 SV=1	1	1	1	1	1.8	1.8	1.8	109.45	1007	1007	23																							1								0.0081699
Q9Y5Y7	Q9Y5Y7	2	2	2	Lymphatic vessel endothelial hyaluronic acid receptor 1	LYVE1	sp|Q9Y5Y7|LYVE1_HUMAN Lymphatic vessel endothelial hyaluronic acid receptor 1 OS=Homo sapiens OX=9606 GN=LYVE1 PE=1 SV=2	1	2	2	2	9	9	9	35.213	322	322	12.5	1													6	1																0
Q9Y5Z4	Q9Y5Z4	2	2	2	Heme-binding protein 2	HEBP2	sp|Q9Y5Z4|HEBP2_HUMAN Heme-binding protein 2 OS=Homo sapiens OX=9606 GN=HEBP2 PE=1 SV=1	1	2	2	2	10.7	10.7	10.7	22.875	205	205	8.5		1													1																0
Q9Y624	Q9Y624	3	3	3	Junctional adhesion molecule A	F11R	sp|Q9Y624|JAM1_HUMAN Junctional adhesion molecule A OS=Homo sapiens OX=9606 GN=F11R PE=1 SV=1	1	3	3	3	16.7	16.7	16.7	32.583	299	299	14.3												1	1					1													0
Q9Y646	Q9Y646	1	1	1	Carboxypeptidase Q	CPQ	sp|Q9Y646|CBPQ_HUMAN Carboxypeptidase Q OS=Homo sapiens OX=9606 GN=CPQ PE=1 SV=1	1	1	1	1	3.4	3.4	3.4	51.887	472	472	29																													1		0
Q9Y653	Q9Y653	2	2	2	G-protein coupled receptor 56;GPR56 N-terminal fragment;GPR56 C-terminal fragment	GPR56	sp|Q9Y653|AGRG1_HUMAN Adhesion G-protein coupled receptor G1 OS=Homo sapiens OX=9606 GN=ADGRG1 PE=1 SV=2	1	2	2	2	4.9	4.9	4.9	77.737	693	693	24.5																					1							1			0
Q9Y696	Q9Y696	1	1	1	Chloride intracellular channel protein 4	CLIC4	sp|Q9Y696|CLIC4_HUMAN Chloride intracellular channel protein 4 OS=Homo sapiens OX=9606 GN=CLIC4 PE=1 SV=4	1	1	1	1	8.7	8.7	8.7	28.772	253	253	10										2																					0.0028874
Q9Y6C2	Q9Y6C2	6	6	6	EMILIN-1	EMILIN1	sp|Q9Y6C2|EMIL1_HUMAN EMILIN-1 OS=Homo sapiens OX=9606 GN=EMILIN1 PE=1 SV=3	1	6	6	6	10.1	10.1	10.1	106.69	1016	1016	20.2			1								1										1							1	2		0
Q9Y6N6	Q9Y6N6	3	3	3	Laminin subunit gamma-3	LAMC3	sp|Q9Y6N6|LAMC3_HUMAN Laminin subunit gamma-3 OS=Homo sapiens OX=9606 GN=LAMC3 PE=1 SV=3	1	3	3	3	2.7	2.7	2.7	171.23	1575	1575	12						1					1								1												0
Q9Y6N9	Q9Y6N9	2	2	2	Harmonin	USH1C	sp|Q9Y6N9|USH1C_HUMAN Harmonin OS=Homo sapiens OX=9606 GN=USH1C PE=1 SV=3	1	2	2	2	4.7	4.7	4.7	62.21	552	552	14						1																1									0.0010672
Q9Y6Q6	Q9Y6Q6	1	1	1	Tumor necrosis factor receptor superfamily member 11A	TNFRSF11A	sp|Q9Y6Q6|TNR11_HUMAN Tumor necrosis factor receptor superfamily member 11A OS=Homo sapiens OX=9606 GN=TNFRSF11A PE=1 SV=1	1	1	1	1	2.9	2.9	2.9	66.033	616	616	15.5	1																													1	0.001005
Q9Y6R7	Q9Y6R7	51	51	51	IgGFc-binding protein	FCGBP	sp|Q9Y6R7|FCGBP_HUMAN IgGFc-binding protein OS=Homo sapiens OX=9606 GN=FCGBP PE=1 SV=3	1	51	51	51	24.6	24.6	24.6	572.01	5405	5405	14.1	1	1	4	2	1	2	2	4	1	2	13	20	9	7	5	3	3		1		5	4	4		1	3	2	2	1	1	0
Q9Y6Z7	Q9Y6Z7	1	1	1	Collectin-10	COLEC10	sp|Q9Y6Z7|COL10_HUMAN Collectin-10 OS=Homo sapiens OX=9606 GN=COLEC10 PE=1 SV=2	1	1	1	1	3.2	3.2	3.2	30.705	277	277	21																					1										0.0028736
C3PL31;Q66DP7;Q1CL27;Q1C4P9;O69172;B4RU55;B2K6Z6;B1JHN1;A9R0Q7;A7FL86;A4TPA4;A1JNB1;Q8Y449;B8DB29;A0LRP1	C3PL31;Q66DP7;Q1CL27;Q1C4P9;O69172;B4RU55;B2K6Z6;B1JHN1;A9R0Q7;A7FL86;A4TPA4;A1JNB1;Q8Y449;B8DB29;A0LRP1	1;1;1;1;1;1;1;1;1;1;1;1;1;1;1	1;1;1;1;1;1;1;1;1;1;1;1;1;1;1	1;1;1;1;1;1;1;1;1;1;1;1;1;1;1			sp|C3PL31|KAD_CORA7 Adenylate kinase OS=Corynebacterium aurimucosum (strain ATCC 700975 / DSM 44827 / CN-1) OX=548476 GN=adk PE=3 SV=1;sp|Q66DP7|KAD_YERPS Adenylate kinase OS=Yersinia pseudotuberculosis serotype I (strain IP32953) OX=273123 GN=adk PE=3 SV=	15	1	1	1	5.5	5.5	5.5	19.842	181	181;214;214;214;214;214;214;214;214;214;214;214;215;215;217	2		1																													0.0058236
A1R8V3	A1R8V3	1	1	1			sp|A1R8V3|RPOC_PAEAT DNA-directed RNA polymerase subunit beta OS=Paenarthrobacter aurescens (strain TC1) OX=290340 GN=rpoC PE=3 SV=1	1	1	1	1	1.2	1.2	1.2	143.5	1299	1299	3			1																												0.0081766
Q1B8H0;A1UGI7;A4TAK5;A1T9F4	Q1B8H0;A1UGI7;A4TAK5;A1T9F4	1;1;1;1	1;1;1;1	1;1;1;1			sp|Q1B8H0|CINAL_MYCSS CinA-like protein OS=Mycobacterium sp. (strain MCS) OX=164756 GN=Mmcs_2707 PE=3 SV=1;sp|A1UGI7|CINAL_MYCSK CinA-like protein OS=Mycobacterium sp. (strain KMS) OX=189918 GN=Mkms_2751 PE=3 SV=1;sp|A4TAK5|CINAL_MYCGI CinA-like protein OS	4	1	1	1	4.3	4.3	4.3	44.777	421	421;421;422;422	15															1																1
Q8YRP2;Q3M7K5;B2IX22;Q8DM56;Q7VEG3;A9B9E7;Q7V3M8;A2BU01	Q8YRP2;Q3M7K5;B2IX22;Q8DM56;Q7VEG3;A9B9E7;Q7V3M8;A2BU01	1;1;1;1;1;1;1;1	1;1;1;1;1;1;1;1	1;1;1;1;1;1;1;1			sp|Q8YRP2|NDK_NOSS1 Nucleoside diphosphate kinase OS=Nostoc sp. (strain PCC 7120 / SAG 25.82 / UTEX 2576) OX=103690 GN=ndk PE=3 SV=1;sp|Q3M7K5|NDK_TRIV2 Nucleoside diphosphate kinase OS=Trichormus variabilis (strain ATCC 29413 / PCC 7937) OX=240292 GN=ndk	8	1	1	1	8.1	8.1	8.1	16.604	149	149;149;149;150;151;151;152;152	14														1																	0.0057851
Q6FG19;B7IBH5;B7GUX7;B2HZA5;B0VMK2;B0VAF5;A3M0Q6	Q6FG19;B7IBH5;B7GUX7;B2HZA5;B0VMK2;B0VAF5;A3M0Q6	1;1;1;1;1;1;1	1;1;1;1;1;1;1	1;1;1;1;1;1;1			sp|Q6FG19|RECF_ACIAD DNA replication and repair protein RecF OS=Acinetobacter baylyi (strain ATCC 33305 / BD413 / ADP1) OX=62977 GN=recF PE=3 SV=1;sp|B7IBH5|RECF_ACIB5 DNA replication and repair protein RecF OS=Acinetobacter baumannii (strain AB0057) OX=48	7	1	1	1	3.4	3.4	3.4	41.077	358	358;360;360;360;360;360;360	16																1															1
C5B7L8;Q8ZIM6;Q66ES9;Q1CMV6;Q1C0J8;B2K3M1;B1JL03;A9R014;A7FME2;A4TQF8	C5B7L8;Q8ZIM6;Q66ES9;Q1CMV6;Q1C0J8;B2K3M1;B1JL03;A9R014;A7FME2;A4TQF8	1;1;1;1;1;1;1;1;1;1	1;1;1;1;1;1;1;1;1;1	1;1;1;1;1;1;1;1;1;1			sp|C5B7L8|DNAJ_EDWI9 Chaperone protein DnaJ OS=Edwardsiella ictaluri (strain 93-146) OX=634503 GN=dnaJ PE=3 SV=1;sp|Q8ZIM6|DNAJ_YERPE Chaperone protein DnaJ OS=Yersinia pestis OX=632 GN=dnaJ PE=3 SV=1;sp|Q66ES9|DNAJ_YERPS Chaperone protein DnaJ OS=Yersinia	10	1	1	1	3.7	3.7	3.7	41.261	377	377;379;379;379;379;379;379;379;379;379	5					1																										1
Q1IFU3;P59374;B1JAI9;B0KK89;A5VXS0;A4XZ67;A4VHQ3	Q1IFU3;P59374;B1JAI9;B0KK89;A5VXS0;A4XZ67;A4VHQ3	1;1;1;1;1;1;1	1;1;1;1;1;1;1	1;1;1;1;1;1;1			sp|Q1IFU3|RS11_PSEE4 30S ribosomal protein S11 OS=Pseudomonas entomophila (strain L48) OX=384676 GN=rpsK PE=3 SV=1;sp|P59374|RS11_PSEPK 30S ribosomal protein S11 OS=Pseudomonas putida (strain ATCC 47054 / DSM 6125 / NCIMB 11950 / KT2440) OX=160488 GN=rpsK	7	1	1	1	17.8	17.8	17.8	13.66	129	129;129;129;129;129;129;129	22																						1									0.0034483
Q6D9A1;C6DKK7;A7MIN6	Q6D9A1;C6DKK7;A7MIN6	1;1;1	1;1;1	1;1;1			sp|Q6D9A1|PNP_PECAS Polyribonucleotide nucleotidyltransferase OS=Pectobacterium atrosepticum (strain SCRI 1043 / ATCC BAA-672) OX=218491 GN=pnp PE=3 SV=1;sp|C6DKK7|PNP_PECCP Polyribonucleotide nucleotidyltransferase OS=Pectobacterium carotovorum subsp. car	3	1	1	1	3.3	3.3	3.3	76.484	706	706;706;711	13													1																		0.0026455
Q83E06;B6J887;B6J1D4;A9NC23;A9KCT0	Q83E06;B6J887;B6J1D4;A9NC23;A9KCT0	1;1;1;1;1	1;1;1;1;1	1;1;1;1;1			sp|Q83E06|PYRF_COXBU Orotidine 5-phosphate decarboxylase OS=Coxiella burnetii (strain RSA 493 / Nine Mile phase I) OX=227377 GN=pyrF PE=1 SV=1;sp|B6J887|PYRF_COXB1 Orotidine 5-phosphate decarboxylase OS=Coxiella burnetii (strain CbuK_Q154) OX=434924 GN=p	5	1	1	1	9.7	9.7	9.7	25.849	236	236;236;236;236;236	16																1															0.0029211
A9KMB8	A9KMB8	1	1	1			sp|A9KMB8|DXS_LACP7 1-deoxy-D-xylulose-5-phosphate synthase OS=Lachnoclostridium phytofermentans (strain ATCC 700394 / DSM 18823 / ISDg) OX=357809 GN=dxs PE=3 SV=1	1	1	1	1	2.6	2.6	2.6	69.068	625	625	26.5																										1	1				0.0027149
B9LL90;A9WH11	B9LL90;A9WH11	1;1	1;1	1;1			sp|B9LL90|RPOC_CHLSY DNA-directed RNA polymerase subunit beta OS=Chloroflexus aurantiacus (strain ATCC 29364 / DSM 637 / Y-400-fl) OX=480224 GN=rpoC PE=3 SV=1;sp|A9WH11|RPOC_CHLAA DNA-directed RNA polymerase subunit beta OS=Chloroflexus aurantiacus (stra	2	1	1	1	1.9	1.9	1.9	169.3	1503	1503;1503	21																					1										0.0026978
B1HRH3	B1HRH3	1	1	1			sp|B1HRH3|MIAA_LYSSC tRNA dimethylallyltransferase OS=Lysinibacillus sphaericus (strain C3-41) OX=444177 GN=miaA PE=3 SV=1	1	1	1	1	7.3	7.3	7.3	33.815	300	300	30																														1	1
Q3Z289;Q321N4;B2U3C2;B1IPI8	Q3Z289;Q321N4;B2U3C2;B1IPI8	1;1;1;1	1;1;1;1	1;1;1;1	Protein Ves	ves	sp|Q3Z289|VES_SHISS Protein Ves OS=Shigella sonnei (strain Ss046) OX=300269 GN=ves PE=3 SV=2;sp|Q321N4|VES_SHIBS Protein Ves OS=Shigella boydii serotype 4 (strain Sb227) OX=300268 GN=ves PE=3 SV=2;sp|B2U3C2|VES_SHIB3 Protein Ves OS=Shigella boydii serotype	4	1	1	1	11.5	11.5	11.5	21.601	191	191;191;191;191	26																										1					0.007365
B1MBX3	B1MBX3	1	1	1			sp|B1MBX3|HIS6_MYCA9 Imidazole glycerol phosphate synthase subunit HisF OS=Mycobacteroides abscessus (strain ATCC 19977 / DSM 44196 / CIP 104536 / JCM 13569 / NCTC 13031 / TMC 1543) OX=561007 GN=hisF PE=3 SV=1	1	1	1	1	6.6	6.6	6.6	26.501	257	257	17																	1														1
B2HJP3	B2HJP3	1	1	1			sp|B2HJP3|RLMN_MYCMM Probable dual-specificity RNA methyltransferase RlmN OS=Mycobacterium marinum (strain ATCC BAA-535 / M) OX=216594 GN=rlmN PE=3 SV=1	1	1	1	1	4.4	4.4	4.4	39.699	364	364	28																												1			1
B2UMY1	B2UMY1	1	1	1			sp|B2UMY1|FTSH_AKKM8 ATP-dependent zinc metalloprotease FtsH OS=Akkermansia muciniphila (strain ATCC BAA-835 / Muc) OX=349741 GN=ftsH PE=3 SV=1	1	1	1	1	2.5	2.5	2.5	89.454	812	812	3			1																												0.0026906
Q7V9G2;Q3B577;B4SDA0;B0RBI1;A5CM86;Q7N8Y4;B4F2V5;Q8DH10	Q7V9G2;Q3B577;B4SDA0;B0RBI1;A5CM86;Q7N8Y4;B4F2V5;Q8DH10	2;2;2;1;1;1;1;1	2;2;2;1;1;1;1;1	2;2;2;1;1;1;1;1			sp|Q7V9G2|DNAK2_PROMA Chaperone protein dnaK2 OS=Prochlorococcus marinus (strain SARG / CCMP1375 / SS120) OX=167539 GN=dnaK2 PE=3 SV=1;sp|Q3B577|DNAK_PELLD Chaperone protein DnaK OS=Pelodictyon luteolum (strain DSM 273 / 2530) OX=319225 GN=dnaK PE=3 SV=1;s	8	2	2	2	2.7	2.7	2.7	68.227	633	633;637;640;623;623;636;641;680	6	1										1																				0
B7VNJ2	B7VNJ2	1	1	1			sp|B7VNJ2|Y1405_VIBA3 UPF0234 protein VS_1405 OS=Vibrio atlanticus (strain LGP32) OX=575788 GN=VS_1405 PE=3 SV=1	1	1	1	1	6.2	6.2	6.2	18.235	160	160	22																						1									0.0042088
C5BMF4	C5BMF4	1	1	1			sp|C5BMF4|HIS4_TERTT 1-(5-phosphoribosyl)-5-[(5-phosphoribosylamino)methylideneamino] imidazole-4-carboxamide isomerase OS=Teredinibacter turnerae (strain ATCC 39867 / T7901) OX=377629 GN=hisA PE=3 SV=1	1	1	1	1	9.4	9.4	9.4	25.869	245	245	24																								1							0.0026762
P0ADE7;P0ADE6	P0ADE7;P0ADE6	1;1	1;1	1;1	Uncharacterized protein YgaU	ygaU	sp|P0ADE7|KBP_ECOL6 Potassium binding protein Kbp OS=Escherichia coli O6:H1 (strain CFT073 / ATCC 700928 / UPEC) OX=199310 GN=kbp PE=3 SV=2;sp|P0ADE6|KBP_ECOLI Potassium binding protein Kbp OS=Escherichia coli (strain K12) OX=83333 GN=kbp PE=1 SV=2	2	1	1	1	8.7	8.7	8.7	16.063	149	149;149	1	1																														1
P25241	P25241	1	1	1			sp|P25241|T3RE_BACC1 Type III restriction-modification system Bce10987IP enzyme res OS=Bacillus cereus (strain ATCC 10987 / NRS 248) OX=222523 GN=res PE=3 SV=2	1	1	1	1	1	1	1	114.79	987	987	7							1																								0.0034783
P30145	P30145	1	1	1			sp|P30145|ALCP_BACP3 Sodium/proton-dependent alanine carrier protein OS=Bacillus sp. (strain PS3) OX=2334 GN=acp PE=1 SV=1	1	1	1	1	2	2	2	47.803	445	445	5					1																										1
Q4QNY7;P44568	Q4QNY7;P44568	1;1	1;1	1;1			sp|Q4QNY7|RIMM_HAEI8 Ribosome maturation factor RimM OS=Haemophilus influenzae (strain 86-028NP) OX=281310 GN=rimM PE=3 SV=2;sp|P44568|RIMM_HAEIN Ribosome maturation factor RimM OS=Haemophilus influenzae (strain ATCC 51907 / DSM 11121 / KW20 / Rd) OX=71421	2	1	1	1	7.9	7.9	7.9	20.601	178	178;178	26																										1					1
P59200;P59199	P59200;P59199	1;1	1;1	1;1			sp|P59200|DPO1_STRR6 DNA polymerase I OS=Streptococcus pneumoniae (strain ATCC BAA-255 / R6) OX=171101 GN=polA PE=3 SV=1;sp|P59199|DPO1_STRPN DNA polymerase I OS=Streptococcus pneumoniae serotype 4 (strain ATCC BAA-334 / TIGR4) OX=170187 GN=polA PE=3 SV=1	2	1	1	1	1.9	1.9	1.9	99.162	877	877;877	27																											1				0.0088
P72934	P72934	1	1	1			sp|P72934|PYRX_SYNY3 Probable dihydroorotase-like protein OS=Synechocystis sp. (strain PCC 6803 / Kazusa) OX=1111708 GN=pyrC PE=3 SV=1	1	1	1	1	2.3	2.3	2.3	48.174	441	441	27																											1				0.0050251
Q7U184;P9WGD1;P9WGD0	Q7U184;P9WGD1;P9WGD0	1;1;1	1;1;1	1;1;1			sp|Q7U184|CPSY_MYCBO Exopolysaccharide phosphotransferase CpsY OS=Mycobacterium bovis (strain ATCC BAA-935 / AF2122/97) OX=233413 GN=cpsY PE=3 SV=1;sp|P9WGD1|CPSY_MYCTU Exopolysaccharide phosphotransferase CpsY OS=Mycobacterium tuberculosis (strain ATCC 25	3	1	1	1	2.1	2.1	2.1	60.267	532	532;532;532	1	1																														1
Q038L9	Q038L9	1	1	1			sp|Q038L9|SYP_LACP3 Proline--tRNA ligase OS=Lactobacillus paracasei (strain ATCC 334 / BCRC 17002 / CIP 107868 / KCTC 3260 / NRRL B-441) OX=321967 GN=proS PE=3 SV=1	1	1	1	1	4.2	4.2	4.2	64.43	575	575	29																													1		0.0089577
Q0ABH3	Q0ABH3	1	1	1			sp|Q0ABH3|RL23_ALKEH 50S ribosomal protein L23 OS=Alkalilimnicola ehrlichii (strain ATCC BAA-1101 / DSM 17681 / MLHE-1) OX=187272 GN=rplW PE=3 SV=1	1	1	1	1	19.2	19.2	19.2	11.516	99	99	15															1																0.0027701
Q3AQF1	Q3AQF1	1	1	1			sp|Q3AQF1|AROC_CHLCH Chorismate synthase OS=Chlorobium chlorochromatii (strain CaD3) OX=340177 GN=aroC PE=3 SV=1	1	1	1	1	7.5	7.5	7.5	42.284	399	399	13													1																		0.0088925
Q46898	Q46898	1	1	1	CRISPR system Cascade subunit CasD	casD	sp|Q46898|CAS5_ECOLI CRISPR system Cascade subunit CasD OS=Escherichia coli (strain K12) OX=83333 GN=casD PE=1 SV=2	1	1	1	1	3.6	3.6	3.6	25.209	224	224	11											1																				1
Q88A03;Q48NP7	Q88A03;Q48NP7	1;1	1;1	1;1			sp|Q88A03|TRPC_PSESM Indole-3-glycerol phosphate synthase OS=Pseudomonas syringae pv. tomato (strain ATCC BAA-871 / DC3000) OX=223283 GN=trpC PE=3 SV=1;sp|Q48NP7|TRPC_PSE14 Indole-3-glycerol phosphate synthase OS=Pseudomonas savastanoi pv. phaseolicola (st	2	1	1	1	3.2	3.2	3.2	30.253	278	278;278	12												1																			0.0028958
Q4L6I5	Q4L6I5	1	1	1			sp|Q4L6I5|EBPS_STAHJ Probable elastin-binding protein EbpS OS=Staphylococcus haemolyticus (strain JCSC1435) OX=279808 GN=ebpS PE=4 SV=1	1	1	1	1	1.9	1.9	1.9	60.071	539	539	16																1															0
Q4L700	Q4L700	1	1	1			sp|Q4L700|Y1266_STAHJ UPF0758 protein SH1266 OS=Staphylococcus haemolyticus (strain JCSC1435) OX=279808 GN=SH1266 PE=3 SV=1	1	1	1	1	4.8	4.8	4.8	25.497	228	228	27.8																								1					3		0.0058188
Q889Q5;Q4ZMY4	Q889Q5;Q4ZMY4	1;1	1;1	1;1			sp|Q889Q5|NUSB_PSESM Transcription antitermination protein NusB OS=Pseudomonas syringae pv. tomato (strain ATCC BAA-871 / DC3000) OX=223283 GN=nusB PE=3 SV=1;sp|Q4ZMY4|NUSB_PSEU2 Transcription antitermination protein NusB OS=Pseudomonas syringae pv. syring	2	1	1	1	17	17	17	18.716	165	165;165	8								1																							0.0027778
Q606N8	Q606N8	1	1	1			sp|Q606N8|PURA_METCA Adenylosuccinate synthetase OS=Methylococcus capsulatus (strain ATCC 33009 / NCIMB 11132 / Bath) OX=243233 GN=purA PE=3 SV=1	1	1	1	1	4.2	4.2	4.2	46.19	432	432	27																											1				0.0028436
Q65GI8	Q65GI8	1	1	1			sp|Q65GI8|LEU1_BACLD 2-isopropylmalate synthase OS=Bacillus licheniformis (strain ATCC 14580 / DSM 13 / JCM 2505 / NBRC 12200 / NCIMB 9375 / NRRL NRS-1264 / Gibson 46) OX=279010 GN=leuA PE=3 SV=1	1	1	1	1	2.5	2.5	2.5	56.86	518	518	21																					1										0.0028902
Q65MG3	Q65MG3	1	1	1			sp|Q65MG3|Y816_BACLD UPF0435 protein BLi00816/BL03111 OS=Bacillus licheniformis (strain ATCC 14580 / DSM 13 / JCM 2505 / NBRC 12200 / NCIMB 9375 / NRRL NRS-1264 / Gibson 46) OX=279010 GN=BLi00816 PE=3 SV=1	1	1	1	1	25.4	25.4	25.4	8.1884	71	71	24.5																								1	1						1
Q6NIE5	Q6NIE5	1	1	1			sp|Q6NIE5|G6PI_CORDI Glucose-6-phosphate isomerase OS=Corynebacterium diphtheriae (strain ATCC 700971 / NCTC 13129 / Biotype gravis) OX=257309 GN=pgi PE=3 SV=1	1	1	1	1	5.1	5.1	5.1	59.41	547	547	1	1																														1
Q7N3W7	Q7N3W7	1	1	1			sp|Q7N3W7|PDXY_PHOLL Pyridoxal kinase PdxY OS=Photorhabdus laumondii subsp. laumondii (strain DSM 15139 / CIP 105565 / TT01) OX=243265 GN=pdxY PE=3 SV=1	1	1	1	1	4.2	4.2	4.2	31.747	287	287	12												1																			0.0089141
Q7TU81	Q7TU81	1	1	1			sp|Q7TU81|FOLD_PROMP Bifunctional protein FolD OS=Prochlorococcus marinus subsp. pastoris (strain CCMP1986 / NIES-2087 / MED4) OX=59919 GN=folD PE=3 SV=1	1	1	1	1	6	6	6	32.784	298	298	13.7				1			1																							1	0.0034934
Q8FNF5	Q8FNF5	1	1	1			sp|Q8FNF5|DNAJ1_COREF Chaperone protein DnaJ 1 OS=Corynebacterium efficiens (strain DSM 44549 / YS-314 / AJ 12310 / JCM 11189 / NBRC 100395) OX=196164 GN=dnaJ1 PE=3 SV=1	1	1	1	1	1.9	1.9	1.9	40.63	378	378	13													1																		0.0034752
Q8FSJ0	Q8FSJ0	1	1	1			sp|Q8FSJ0|DEOC_COREF Deoxyribose-phosphate aldolase OS=Corynebacterium efficiens (strain DSM 44549 / YS-314 / AJ 12310 / JCM 11189 / NBRC 100395) OX=196164 GN=deoC PE=3 SV=2	1	1	1	1	6.8	6.8	6.8	22.539	222	222	7							1																								0.0087649
Q8K995	Q8K995	1	1	1			sp|Q8K995|CYOC_BUCAP Cytochrome bo(3) ubiquinol oxidase subunit 3 OS=Buchnera aphidicola subsp. Schizaphis graminum (strain Sg) OX=198804 GN=cyoC PE=3 SV=1	1	1	1	1	5.3	5.3	5.3	22.162	189	189	21																					1										1
Q9CNT7	Q9CNT7	1	1	1			sp|Q9CNT7|MNMC_PASMU tRNA 5-methylaminomethyl-2-thiouridine biosynthesis bifunctional protein MnmC OS=Pasteurella multocida (strain Pm70) OX=272843 GN=mnmC PE=3 SV=1	1	1	1	1	3.3	3.3	3.3	75.944	672	672	28.4																												3	2		0.003413
[truncated: 18 more columns]

## Sheet: bound proteinGroups 
Protein IDs	Majority protein IDs	Peptide counts (all)	Peptide counts (razor+unique)	Peptide counts (unique)	Protein names	Gene names	Mutated peptide count	Mutation names	Fasta headers	Number of proteins	Peptides	Razor + unique peptides	Unique peptides	Sequence coverage [%]	Unique + razor sequence coverage [%]	Unique sequence coverage [%]	Mol. weight [kDa]	Sequence length	Sequence lengths	Fraction average	Fraction 1	Fraction 2	Fraction 3	Fraction 4	Fraction 5	Fraction 6	Fraction 7	Fraction 8	Fraction 9	Fraction 10	Fraction 11	Fraction 12	Fraction 13	Fraction 14	Fraction 15	Fraction 16	Fraction 17	Fraction 18	Fraction 19	Fraction 20	Fraction 21	Fraction 22	Fraction 23	Fraction 24	Fraction 25	Fraction 26	Fraction 27	Fraction 28	Fraction 29
A0A075B6H7	A0A075B6H7	2	2	1		IGKV3-7	0		sp|A0A075B6H7|KV37_HUMAN Probable non-functional immunoglobulin kappa variable 3-7 OS=Homo sapiens OX=9606 GN=IGKV3-7 PE=1 SV=1	1	2	2	1	23.3	23.3	15.5	12.783	116	116	25																					2			1					1
A0A075B6K4;P01717	A0A075B6K4;P01717	2;1	2;1	2;1	Ig lambda chain V-IV region Hil	IGLV3-10	0		sp|A0A075B6K4|LV310_HUMAN Immunoglobulin lambda variable 3-10 OS=Homo sapiens OX=9606 GN=IGLV3-10 PE=3 SV=2;sp|P01717|LV325_HUMAN Immunoglobulin lambda variable 3-25 OS=Homo sapiens OX=9606 GN=IGLV3-25 PE=1 SV=2	2	2	2	2	20.9	20.9	20.9	12.441	115	115;112	25.5																								1			1
P0DP08;A0A075B6R2;P0DP07;P0DP06;A0A0C4DH41;A0A087WSY4;P01825;P06331;P01824	P0DP08;A0A075B6R2;P0DP07;P0DP06;A0A0C4DH41;A0A087WSY4;P01825;P06331;P01824	1;1;1;1;1;1;1;1;1	1;1;1;1;1;1;1;1;1	1;1;1;1;1;1;1;1;1	Ig heavy chain V-II region NEWM;Ig heavy chain V-II region ARH-77;Ig heavy chain V-II region WAH	IGHV4-4;IGHV4-61;IGHV4-31	0		sp|P0DP08|HVD82_HUMAN Immunoglobulin heavy variable 4-38-2 OS=Homo sapiens OX=9606 GN=IGHV4-38-2 PE=3 SV=1;sp|A0A075B6R2|HV404_HUMAN Immunoglobulin heavy variable 4-4 OS=Homo sapiens OX=9606 GN=IGHV4-4 PE=3 SV=2;sp|P0DP07|HV431_HUMAN Immunoglobulin heavy v	9	1	1	1	13.7	13.7	13.7	13.016	117	117;117;118;118;118;118;116;123;125	5.06			1		13	3
A2NJV5;A0A075B6S2	A2NJV5;A0A075B6S2	2;2	2;2	1;1		IGKV A18;IGKV2D-29	0		sp|A2NJV5|KV229_HUMAN Immunoglobulin kappa variable 2-29 OS=Homo sapiens OX=9606 GN=IGKV2-29 PE=3 SV=2;sp|A0A075B6S2|KVD29_HUMAN Immunoglobulin kappa variable 2D-29 OS=Homo sapiens OX=9606 GN=IGKV2D-29 PE=3 SV=1	2	2	2	1	13.3	13.3	7.5	13.085	120	120;120	21																					2
P0DSN7;A0A075B6S9	P0DSN7;A0A075B6S9	1;1	1;1	1;1		IGKV1D-37	0		sp|P0DSN7|KVD37_HUMAN Probable non-functional immunoglobulinn kappa variable 1D-37 OS=Homo sapiens OX=9606 GN=IGKV1D-37 PE=1 SV=1;sp|A0A075B6S9|KV137_HUMAN Probable non-functional immunoglobulinn kappa variable 1-37 OS=Homo sapiens OX=9606 GN=IGKV1-37 PE=1	2	1	1	1	13.7	13.7	13.7	12.688	117	117;117	23.3																					1	3	1
A0A087WSY6	A0A087WSY6	2	2	1		IGKV3D-15	0		sp|A0A087WSY6|KVD15_HUMAN Immunoglobulin kappa variable 3D-15 OS=Homo sapiens OX=9606 GN=IGKV3D-15 PE=3 SV=6	1	2	2	1	26.1	26.1	7.8	12.534	115	115	20.3																1	1				1	1	2
A0A087WW87;P01614;A0A075B6P5;P01615	A0A087WW87;P01614;A0A075B6P5;P01615	2;2;1;1	2;2;1;1	2;2;1;1	Ig kappa chain V-II region Cum;Ig kappa chain V-II region FR	IGKV2-40;IGKV2D-28	0		sp|A0A087WW87|KV240_HUMAN Immunoglobulin kappa variable 2-40 OS=Homo sapiens OX=9606 GN=IGKV2-40 PE=3 SV=2;sp|P01614|KVD40_HUMAN Immunoglobulin kappa variable 2D-40 OS=Homo sapiens OX=9606 GN=IGKV2D-40 PE=1 SV=2;sp|A0A075B6P5|KV228_HUMAN Immunoglobulin kap	4	2	2	2	28.1	28.1	28.1	13.31	121	121;121;120;120	18.5					1																		3
A0A0A0MRZ8;P04433	A0A0A0MRZ8;P04433	1;1	1;1	1;1	Ig kappa chain V-III region VG	IGKV3D-11	0		sp|A0A0A0MRZ8|KVD11_HUMAN Immunoglobulin kappa variable 3D-11 OS=Homo sapiens OX=9606 GN=IGKV3D-11 PE=3 SV=6;sp|P04433|KV311_HUMAN Immunoglobulin kappa variable 3-11 OS=Homo sapiens OX=9606 GN=IGKV3-11 PE=1 SV=1	2	1	1	1	18.3	18.3	18.3	12.625	115	115;115	22																						1
A0A0A0MS15	A0A0A0MS15	1	1	1		IGHV3-49	0		sp|A0A0A0MS15|HV349_HUMAN Immunoglobulin heavy variable 3-49 OS=Homo sapiens OX=9606 GN=IGHV3-49 PE=3 SV=1	1	1	1	1	10.9	10.9	10.9	13.056	119	119	22																						1
A0A0B4J1V6	A0A0B4J1V6	1	1	1		IGHV3-73	0		sp|A0A0B4J1V6|HV373_HUMAN Immunoglobulin heavy variable 3-73 OS=Homo sapiens OX=9606 GN=IGHV3-73 PE=3 SV=1	1	1	1	1	12.6	12.6	12.6	12.858	119	119	30
A0A0C4DH31	A0A0C4DH31	1	1	1		IGHV1-18	0		sp|A0A0C4DH31|HV118_HUMAN Immunoglobulin heavy variable 1-18 OS=Homo sapiens OX=9606 GN=IGHV1-18 PE=3 SV=1	1	1	1	1	14.5	14.5	14.5	12.82	117	117	28.7																										1
A0A0C4DH33	A0A0C4DH33	2	2	2		IGHV1-24	0		sp|A0A0C4DH33|HV124_HUMAN Immunoglobulin heavy variable 1-24 OS=Homo sapiens OX=9606 GN=IGHV1-24 PE=3 SV=1	1	2	2	2	34.2	34.2	34.2	12.824	117	117	25.7																									2		1
A0A0C4DH38;A0A0J9YXX1	A0A0C4DH38;A0A0J9YXX1	2;1	2;1	2;1		IGHV5-51	0		sp|A0A0C4DH38|HV551_HUMAN Immunoglobulin heavy variable 5-51 OS=Homo sapiens OX=9606 GN=IGHV5-51 PE=3 SV=1;sp|A0A0J9YXX1|HV5X1_HUMAN Immunoglobulin heavy variable 5-10-1 OS=Homo sapiens OX=9606 GN=IGHV5-10-1 PE=3 SV=1	2	2	2	2	23.1	23.1	23.1	12.674	117	117;117	13				1																		1
A0A0C4DH67;A0A0C4DH69;A0A075B6S5	A0A0C4DH67;A0A0C4DH69;A0A075B6S5	2;1;1	2;1;1	2;1;1		IGKV1-8;IGKV1-9;IGKV1-27	0		sp|A0A0C4DH67|KV108_HUMAN Immunoglobulin kappa variable 1-8 OS=Homo sapiens OX=9606 GN=IGKV1-8 PE=3 SV=1;sp|A0A0C4DH69|KV109_HUMAN Immunoglobulin kappa variable 1-9 OS=Homo sapiens OX=9606 GN=IGKV1-9 PE=3 SV=1;sp|A0A075B6S5|KV127_HUMAN Immunoglobulin kappa	3	2	2	2	27	27	27	12.537	115	115;117;117	24.1																								18	1
A0A0C4DH72;A0A0C4DH73;P04432;P01611;P01597	A0A0C4DH72;A0A0C4DH73;P04432;P01611;P01597	2;1;1;1;1	1;1;1;1;1	1;1;1;1;1	Ig kappa chain V-I region Daudi;Ig kappa chain V-I region Wes;Ig kappa chain V-I region DEE	IGKV1-6;IGKV1-12	0		sp|A0A0C4DH72|KV106_HUMAN Immunoglobulin kappa variable 1-6 OS=Homo sapiens OX=9606 GN=IGKV1-6 PE=3 SV=1;sp|A0A0C4DH73|KV112_HUMAN Immunoglobulin kappa variable 1-12 OS=Homo sapiens OX=9606 GN=IGKV1-12 PE=3 SV=1;sp|P04432|KVD39_HUMAN Immunoglobulin kappa v	5	2	1	1	21.4	13.7	13.7	12.697	117	117;117;117;117;117	23.9																							2	15
A8K7I4	A8K7I4	3	3	3	Calcium-activated chloride channel regulator 1	CLCA1	0		sp|A8K7I4|CLCA1_HUMAN Calcium-activated chloride channel regulator 1 OS=Homo sapiens OX=9606 GN=CLCA1 PE=1 SV=3	1	3	3	3	4.8	4.8	4.8	100.22	914	914	21.3																					2	1
P0CG04;B9A064	P0CG04;B9A064	4;4	1;1	1;1	Ig lambda-1 chain C regions;Immunoglobulin lambda-like polypeptide 5	IGLC1;IGLL5	0		sp|P0CG04|IGLC1_HUMAN Immunoglobulin lambda constant 1 OS=Homo sapiens OX=9606 GN=IGLC1 PE=1 SV=1;sp|B9A064|IGLL5_HUMAN Immunoglobulin lambda-like polypeptide 5 OS=Homo sapiens OX=9606 GN=IGLL5 PE=2 SV=2	2	4	1	1	65.1	17.9	17.9	11.348	106	106;214	5.58				4	7	2	5	1
O00391	O00391	4	4	4	Sulfhydryl oxidase 1	QSOX1	0		sp|O00391|QSOX1_HUMAN Sulfhydryl oxidase 1 OS=Homo sapiens OX=9606 GN=QSOX1 PE=1 SV=3	1	4	4	4	7.9	7.9	7.9	82.577	747	747	18.2			1																		1	2	1
O75882	O75882	2	2	2	Attractin	ATRN	0		sp|O75882|ATRN_HUMAN Attractin OS=Homo sapiens OX=9606 GN=ATRN PE=1 SV=2	1	2	2	2	2.9	2.9	2.9	158.54	1429	1429	8.33			1			1										1
O95633	O95633	1	1	1	Follistatin-related protein 3	FSTL3	0		sp|O95633|FSTL3_HUMAN Follistatin-related protein 3 OS=Homo sapiens OX=9606 GN=FSTL3 PE=1 SV=1	1	1	1	1	6.8	6.8	6.8	27.663	263	263	29																													1
P00450;CON__ENSEMBL:ENSBTAP00000031900	P00450	9;1	9;1	9;1	Ceruloplasmin	CP	0		sp|P00450|CERU_HUMAN Ceruloplasmin OS=Homo sapiens OX=9606 GN=CP PE=1 SV=1	2	9	9	9	16.2	16.2	16.2	122.2	1065	1065;1064	16.4		1			1		3		2												1	1	2	6
P00558	P00558	3	3	3	Phosphoglycerate kinase 1	PGK1	0		sp|P00558|PGK1_HUMAN Phosphoglycerate kinase 1 OS=Homo sapiens OX=9606 GN=PGK1 PE=1 SV=3	1	3	3	3	12.9	12.9	12.9	44.614	417	417	8.67	1											1	1
P00736	P00736	2	2	2	Complement C1r subcomponent;Complement C1r subcomponent heavy chain;Complement C1r subcomponent light chain	C1R	0		sp|P00736|C1R_HUMAN Complement C1r subcomponent OS=Homo sapiens OX=9606 GN=C1R PE=1 SV=2	1	2	2	2	5.4	5.4	5.4	80.118	705	705	25.7																								2					1
P00738;P00739	P00738;P00739	6;4	6;4	6;4	Haptoglobin;Haptoglobin alpha chain;Haptoglobin beta chain;Haptoglobin-related protein	HP;HPR	0		sp|P00738|HPT_HUMAN Haptoglobin OS=Homo sapiens OX=9606 GN=HP PE=1 SV=1;sp|P00739|HPTR_HUMAN Haptoglobin-related protein OS=Homo sapiens OX=9606 GN=HPR PE=2 SV=2	2	6	6	6	17.7	17.7	17.7	45.205	406	406;348	13.6			1	3	1																1	3							1
P00747;CON__P06868;P08519	P00747	14;2;1	14;2;1	14;2;1	Plasminogen;Plasmin heavy chain A;Activation peptide;Angiostatin;Plasmin heavy chain A, short form;Plasmin light chain B	PLG	0		sp|P00747|PLMN_HUMAN Plasminogen OS=Homo sapiens OX=9606 GN=PLG PE=1 SV=2	3	14	14	14	28.5	28.5	28.5	90.568	810	810;812;4548	15.4	6	2	2											1							2	3	1	3	1		2	1
P00748	P00748	4	4	4	Coagulation factor XII;Coagulation factor XIIa heavy chain;Beta-factor XIIa part 1;Coagulation factor XIIa light chain	F12	0		sp|P00748|FA12_HUMAN Coagulation factor XII OS=Homo sapiens OX=9606 GN=F12 PE=1 SV=3	1	4	4	4	11.1	11.1	11.1	67.791	615	615	15.8				1	2																		1						2
P01008	P01008	2	2	2	Antithrombin-III	SERPINC1	0		sp|P01008|ANT3_HUMAN Antithrombin-III OS=Homo sapiens OX=9606 GN=SERPINC1 PE=1 SV=1	1	2	2	2	8.4	8.4	8.4	52.602	464	464	9.56	15	6	4	3	1	1	1	1			2	1									5	1		1	3		1	3
P01009;REV__Q7UI51;P20848	P01009	26;1;1	26;1;1	26;1;1	Alpha-1-antitrypsin;Short peptide from AAT	SERPINA1	0		sp|P01009|A1AT_HUMAN Alpha-1-antitrypsin OS=Homo sapiens OX=9606 GN=SERPINA1 PE=1 SV=3	3	26	26	26	59.8	59.8	59.8	46.736	418	418;527;420	19.3	10	11	8	6	3	1	3	7	14	6	15	19	8	3	2	1		2	1		21	30	16	28	10	2	7	7	57
P01011	P01011	7	7	7	Alpha-1-antichymotrypsin;Alpha-1-antichymotrypsin His-Pro-less	SERPINA3	0		sp|P01011|AACT_HUMAN Alpha-1-antichymotrypsin OS=Homo sapiens OX=9606 GN=SERPINA3 PE=1 SV=2	1	7	7	7	19.1	19.1	19.1	47.65	423	423	20.5	1	1																			2	3	1				2		2
P01019	P01019	4	4	4	Angiotensinogen;Angiotensin-1;Angiotensin-2;Angiotensin-3;Angiotensin-4;Angiotensin 1-9;Angiotensin 1-7;Angiotensin 1-5;Angiotensin 1-4	AGT	0		sp|P01019|ANGT_HUMAN Angiotensinogen OS=Homo sapiens OX=9606 GN=AGT PE=1 SV=1	1	4	4	4	10.9	10.9	10.9	53.154	485	485	23.3																						2		4
P01023;CON__ENSEMBL:ENSBTAP00000024146	P01023	16;1	16;1	15;1	Alpha-2-macroglobulin	A2M	0		sp|P01023|A2MG_HUMAN Alpha-2-macroglobulin OS=Homo sapiens OX=9606 GN=A2M PE=1 SV=3	2	16	16	15	16.8	16.8	15.9	163.29	1474	1474;1477	21.2			1							1		1				1	1				2	2	3	4				2	1
P01024;CON__Q2UVX4	P01024	45;3	45;3	45;3	Complement C3;Complement C3 beta chain;C3-beta-c;Complement C3 alpha chain;C3a anaphylatoxin;Acylation stimulating protein;Complement C3b alpha chain;Complement C3c alpha chain fragment 1;Complement C3dg fragment;Complement C3g fragment;Complement C3d fragment;Complement C3f fragment;Complement C3c alpha chain fragment 2	C3	0		sp|P01024|CO3_HUMAN Complement C3 OS=Homo sapiens OX=9606 GN=C3 PE=1 SV=2	2	45	45	45	39.2	39.2	39.2	187.15	1663	1663;1662	19.4	11	5	1	4		1	1	4	3	4	2	4			1		1				9	19	9	26	7	1	12	8	9
P01031	P01031	7	7	7	Complement C5;Complement C5 beta chain;Complement C5 alpha chain;C5a anaphylatoxin;Complement C5 alpha chain	C5	0		sp|P01031|CO5_HUMAN Complement C5 OS=Homo sapiens OX=9606 GN=C5 PE=1 SV=4	1	7	7	7	7.1	7.1	7.1	188.3	1676	1676	20.9					1																1	1	1	2			1
P01042	P01042	7	7	7	Kininogen-1;Kininogen-1 heavy chain;T-kinin;Bradykinin;Lysyl-bradykinin;Kininogen-1 light chain;Low molecular weight growth-promoting factor	KNG1	0		sp|P01042|KNG1_HUMAN Kininogen-1 OS=Homo sapiens OX=9606 GN=KNG1 PE=1 SV=2	1	7	7	7	16.1	16.1	16.1	71.957	644	644	17						2	1	1	1													1					2		2
P01599	P01599	3	3	2	Ig kappa chain V-I region Gal		0		sp|P01599|KV117_HUMAN Immunoglobulin kappa variable 1-17 OS=Homo sapiens OX=9606 GN=IGKV1-17 PE=1 SV=2	1	3	3	2	21.4	21.4	13.7	12.778	117	117	25.5																					1			1				1	1
P01602	P01602	1	1	1	Ig kappa chain V-I region HK102	IGKV1-5	0		sp|P01602|KV105_HUMAN Immunoglobulin kappa variable 1-5 OS=Homo sapiens OX=9606 GN=IGKV1-5 PE=1 SV=2	1	1	1	1	9.4	9.4	9.4	12.781	117	117	21																					1
P01699	P01699	1	1	1	Ig lambda chain V-I region VOR		0		sp|P01699|LV144_HUMAN Immunoglobulin lambda variable 1-44 OS=Homo sapiens OX=9606 GN=IGLV1-44 PE=1 SV=2	1	1	1	1	24.8	24.8	24.8	12.201	117	117	17																	1
P01721	P01721	1	1	1	Ig lambda chain V-VI region AR		0		sp|P01721|LV657_HUMAN Immunoglobulin lambda variable 6-57 OS=Homo sapiens OX=9606 GN=IGLV6-57 PE=1 SV=2	1	1	1	1	18.8	18.8	18.8	12.566	117	117	24.5																								1	1
P01743	P01743	1	1	1	Ig heavy chain V-I region HG3		0		sp|P01743|HV146_HUMAN Immunoglobulin heavy variable 1-46 OS=Homo sapiens OX=9606 GN=IGHV1-46 PE=1 SV=2	1	1	1	1	12.8	12.8	12.8	12.933	117	117	12			1	1																									1
P01780;A0A0C4DH32;A0A0B4J1V1;P0DP04;A0A0B4J1X8;P01766;P01763;P01762;P01782	P01780;A0A0C4DH32;A0A0B4J1V1;P0DP04;A0A0B4J1X8;P01766;P01763;P01762;P01782	2;1;1;1;1;1;1;1;1	2;1;1;1;1;1;1;1;1	2;1;1;1;1;1;1;1;1	Ig heavy chain V-III region JON;Ig heavy chain V-III region BRO;Ig heavy chain V-III region WEA;Ig heavy chain V-III region TRO;Ig heavy chain V-III region DOB	IGHV3-20;IGHV3-21;IGHV3-43	0		sp|P01780|HV307_HUMAN Immunoglobulin heavy variable 3-7 OS=Homo sapiens OX=9606 GN=IGHV3-7 PE=1 SV=2;sp|A0A0C4DH32|HV320_HUMAN Immunoglobulin heavy variable 3-20 OS=Homo sapiens OX=9606 GN=IGHV3-20 PE=3 SV=2;sp|A0A0B4J1V1|HV321_HUMAN Immunoglobulin heavy v	9	2	2	2	15.4	15.4	15.4	12.943	117	117;117;117;118;118;116;117;117;118	13				1																		1
P01833	P01833	3	3	3	Polymeric immunoglobulin receptor;Secretory component	PIGR	0		sp|P01833|PIGR_HUMAN Polymeric immunoglobulin receptor OS=Homo sapiens OX=9606 GN=PIGR PE=1 SV=4	1	3	3	3	6	6	6	83.283	764	764	18.2	1																				1				1	1
P01834	P01834	8	8	8	Ig kappa chain C region	IGKC	0		sp|P01834|IGKC_HUMAN Immunoglobulin kappa constant OS=Homo sapiens OX=9606 GN=IGKC PE=1 SV=2	1	8	8	8	82.2	82.2	82.2	11.765	107	107	20.4	1	1	1	6		1	1		30	5	1	10	3	1	1	1	1	1	1		2	2	8	21	17	5	6	39	12
P01857	P01857	21	21	12	Ig gamma-1 chain C region	IGHG1	0		sp|P01857|IGHG1_HUMAN Immunoglobulin heavy constant gamma 1 OS=Homo sapiens OX=9606 GN=IGHG1 PE=1 SV=1	1	21	21	12	66.4	66.4	40.3	36.105	330	330	21.5	15	2	2		1	1	3	1	1	1	1		1		1	1	2	3	4	2	16	15	26	62	12		11	13	17
P01859	P01859	19	15	10	Ig gamma-2 chain C region	IGHG2	0		sp|P01859|IGHG2_HUMAN Immunoglobulin heavy constant gamma 2 OS=Homo sapiens OX=9606 GN=IGHG2 PE=1 SV=2	1	19	15	10	66.3	59.2	42	35.9	326	326	20.4	10	4	3				3	4		3		1				1			2	6	17	16	29	13	14	1	13	13	4
P01860	P01860	16	5	5	Ig gamma-3 chain C region	IGHG3	0		sp|P01860|IGHG3_HUMAN Immunoglobulin heavy constant gamma 3 OS=Homo sapiens OX=9606 GN=IGHG3 PE=1 SV=2	1	16	5	5	42.2	17.2	17.2	41.287	377	377	21.5							2													1	6	2	2	4	2		1		1
P01861	P01861	14	7	7	Ig gamma-4 chain C region	IGHG4	0		sp|P01861|IGHG4_HUMAN Immunoglobulin heavy constant gamma 4 OS=Homo sapiens OX=9606 GN=IGHG4 PE=1 SV=1	1	14	7	7	58.7	33	33	35.94	327	327	21.4							1			1		2	2				2	1		2	13	12	11	8	2		1	1	1
P01871	P01871	1	1	1	Ig mu chain C region	IGHM	0		sp|P01871|IGHM_HUMAN Immunoglobulin heavy constant mu OS=Homo sapiens OX=9606 GN=IGHM PE=1 SV=4	1	1	1	1	3.5	3.5	3.5	49.439	453	453	24																								1
P01876	P01876	8	8	7	Ig alpha-1 chain C region	IGHA1	0		sp|P01876|IGHA1_HUMAN Immunoglobulin heavy constant alpha 1 OS=Homo sapiens OX=9606 GN=IGHA1 PE=1 SV=2	1	8	8	7	36.3	36.3	33.4	37.654	353	353	12.7					2			3		3	2	25	6		3	1					1			1	2
P01877	P01877	4	3	3	Ig alpha-2 chain C region	IGHA2	0		sp|P01877|IGHA2_HUMAN Immunoglobulin heavy constant alpha 2 OS=Homo sapiens OX=9606 GN=IGHA2 PE=1 SV=4	1	4	3	3	25.3	22.4	22.4	36.591	340	340	6.1	1	1			2	1	3			1	1
P01880	P01880	1	1	1	Ig delta chain C region	IGHD	0		sp|P01880|IGHD_HUMAN Immunoglobulin heavy constant delta OS=Homo sapiens OX=9606 GN=IGHD PE=1 SV=3	1	1	1	1	5.7	5.7	5.7	42.352	384	384	18																		1
P02647;CON__P15497	P02647	19;1	19;1	19;1	Apolipoprotein A-I;Proapolipoprotein A-I;Truncated apolipoprotein A-I	APOA1	0		sp|P02647|APOA1_HUMAN Apolipoprotein A-I OS=Homo sapiens OX=9606 GN=APOA1 PE=1 SV=1	2	19	19	19	62.5	62.5	62.5	30.777	267	267;265	23.9			1									3						1			5	8	4	5	4	1	11	7	2
P02649;CON__Q03247	P02649	8;1	8;1	8;1	Apolipoprotein E	APOE	0		sp|P02649|APOE_HUMAN Apolipoprotein E OS=Homo sapiens OX=9606 GN=APOE PE=1 SV=1	2	8	8	8	33.4	33.4	33.4	36.154	317	317;316	11.5	2	1	1				1	2													1	1	1
P02654	P02654	1	1	1	Apolipoprotein C-I;Truncated apolipoprotein C-I	APOC1	0		sp|P02654|APOC1_HUMAN Apolipoprotein C-I OS=Homo sapiens OX=9606 GN=APOC1 PE=1 SV=1	1	1	1	1	13.3	13.3	13.3	9.3318	83	83	23																							1
P02656	P02656	1	1	1	Apolipoprotein C-III	APOC3	0		sp|P02656|APOC3_HUMAN Apolipoprotein C-III OS=Homo sapiens OX=9606 GN=APOC3 PE=1 SV=1	1	1	1	1	16.2	16.2	16.2	10.852	99	99	21																					1
P02671	P02671	4	4	4	Fibrinogen alpha chain;Fibrinopeptide A;Fibrinogen alpha chain	FGA	0		sp|P02671|FIBA_HUMAN Fibrinogen alpha chain OS=Homo sapiens OX=9606 GN=FGA PE=1 SV=2	1	4	4	4	8.8	8.8	8.8	94.972	866	866	21.8								1															1	1		1		1
P02675;CON__P02676	P02675	11;1	11;1	11;1	Fibrinogen beta chain;Fibrinopeptide B;Fibrinogen beta chain	FGB	0		sp|P02675|FIBB_HUMAN Fibrinogen beta chain OS=Homo sapiens OX=9606 GN=FGB PE=1 SV=2	2	11	11	11	29.1	29.1	29.1	55.928	491	491;495	15.1	1		2		1	1	1	1											2								2	1	1
P02679	P02679	6	6	6	Fibrinogen gamma chain	FGG	0		sp|P02679|FIBG_HUMAN Fibrinogen gamma chain OS=Homo sapiens OX=9606 GN=FGG PE=1 SV=3	1	6	6	6	20.3	20.3	20.3	51.511	453	453	17.3							1	1											1			1		2
P02748	P02748	2	2	2	Complement component C9;Complement component C9a;Complement component C9b	C9	0		sp|P02748|CO9_HUMAN Complement component C9 OS=Homo sapiens OX=9606 GN=C9 PE=1 SV=2	1	2	2	2	4.3	4.3	4.3	63.173	559	559	21.5																					1	1
P02749	P02749	4	4	4	Beta-2-glycoprotein 1	APOH	0		sp|P02749|APOH_HUMAN Beta-2-glycoprotein 1 OS=Homo sapiens OX=9606 GN=APOH PE=1 SV=3	1	4	4	4	11.3	11.3	11.3	38.298	345	345	23.6																		1		1	1								1
P02750	P02750	2	2	2	Leucine-rich alpha-2-glycoprotein	LRG1	0		sp|P02750|A2GL_HUMAN Leucine-rich alpha-2-glycoprotein OS=Homo sapiens OX=9606 GN=LRG1 PE=1 SV=2	1	2	2	2	12.7	12.7	12.7	38.177	347	347	7.33		1	1														1
P02751	P02751	32	32	32	Fibronectin;Anastellin;Ugl-Y1;Ugl-Y2;Ugl-Y3	FN1	0		sp|P02751|FINC_HUMAN Fibronectin OS=Homo sapiens OX=9606 GN=FN1 PE=1 SV=5	1	32	32	32	20.9	20.9	20.9	272.32	2477	2477	17.3	1	3	3	5		2	1		2		1	4			1	1			1		1	5	7	11	3		2	4	2
P02753	P02753	1	1	1	Retinol-binding protein 4;Plasma retinol-binding protein(1-182);Plasma retinol-binding protein(1-181);Plasma retinol-binding protein(1-179);Plasma retinol-binding protein(1-176)	RBP4	0		sp|P02753|RET4_HUMAN Retinol-binding protein 4 OS=Homo sapiens OX=9606 GN=RBP4 PE=1 SV=3	1	1	1	1	14.4	14.4	14.4	23.01	201	201	12.2	12	3	8	8	9	6	3	7	7	4	3	2	5	2	3	1	3	5	1	1	5	1			6	3	2	3	4
P02760	P02760	6	6	6	Protein AMBP;Alpha-1-microglobulin;Inter-alpha-trypsin inhibitor light chain;Trypstatin	AMBP	0		sp|P02760|AMBP_HUMAN Protein AMBP OS=Homo sapiens OX=9606 GN=AMBP PE=1 SV=1	1	6	6	6	26.1	26.1	26.1	38.999	352	352	11.1	35	23	19	10	7	2	10	2	1		2					1	1	1	1	2	6	4	4	8	6	7	10		4
P02763	P02763	8	8	6	Alpha-1-acid glycoprotein 1	ORM1	0		sp|P02763|A1AG1_HUMAN Alpha-1-acid glycoprotein 1 OS=Homo sapiens OX=9606 GN=ORM1 PE=1 SV=1	1	8	8	6	41.3	41.3	32.8	23.511	201	201	23.1			1		1		1		1										1		2	18	14	5			4	6	8
P02765	P02765	3	3	3	Alpha-2-HS-glycoprotein;Alpha-2-HS-glycoprotein chain A;Alpha-2-HS-glycoprotein chain B	AHSG	0		sp|P02765|FETUA_HUMAN Alpha-2-HS-glycoprotein OS=Homo sapiens OX=9606 GN=AHSG PE=1 SV=2	1	3	3	3	15	15	15	39.34	367	367	17.5									1	1										1	1	1	1
P02766	P02766	10	10	10	Transthyretin	TTR	0		sp|P02766|TTHY_HUMAN Transthyretin OS=Homo sapiens OX=9606 GN=TTR PE=1 SV=1	1	10	10	10	69.4	69.4	69.4	15.887	147	147	21.3									1			2					3				2	5	7	5				1
P02771;CON__Q3SZ57	P02771	5;1	5;1	5;1	Alpha-fetoprotein	AFP	0		sp|P02771|FETA_HUMAN Alpha-fetoprotein OS=Homo sapiens OX=9606 GN=AFP PE=1 SV=1	2	5	5	5	16.3	16.3	16.3	68.677	609	609;610	18.2					2																1	1						2
P02774;CON__Q3MHN5;CON__ENSEMBL:ENSBTAP00000018229	P02774	12;4;4	12;4;4	12;4;4	Vitamin D-binding protein	GC	0		sp|P02774|VTDB_HUMAN Vitamin D-binding protein OS=Homo sapiens OX=9606 GN=GC PE=1 SV=2	3	12	12	12	34.2	34.2	34.2	52.917	474	474;474;475	20			1									1		1	1	1		7	2		3	1	2	3	1		4
P02787;CON__Q2HJF0;CON__Q29443;CON__Q0IIK2	P02787	63;1;1;1	63;1;1;1	63;1;1;1	Serotransferrin	TF	0		sp|P02787|TRFE_HUMAN Serotransferrin OS=Homo sapiens OX=9606 GN=TF PE=1 SV=3	4	63	63	63	73.9	73.9	73.9	77.063	698	698;622;685;704	15.6	78	4	10	6	13	9	15	5	33	14		14	3				4		1		15	15	30	41	22	18	42	16	13
P02790	P02790	7	7	7	Hemopexin	HPX	0		sp|P02790|HEMO_HUMAN Hemopexin OS=Homo sapiens OX=9606 GN=HPX PE=1 SV=2	1	7	7	7	17.3	17.3	17.3	51.676	462	462	15.4	1						3																	2	1			1
P03952	P03952	4	4	4	Plasma kallikrein;Plasma kallikrein heavy chain;Plasma kallikrein light chain	KLKB1	0		sp|P03952|KLKB1_HUMAN Plasma kallikrein OS=Homo sapiens OX=9606 GN=KLKB1 PE=1 SV=1	1	4	4	4	8.8	8.8	8.8	71.369	638	638	9	1	1					2																					1
P04004;CON__Q3ZBS7	P04004	5;1	5;1	5;1	Vitronectin;Vitronectin V65 subunit;Vitronectin V10 subunit;Somatomedin-B	VTN	0		sp|P04004|VTNC_HUMAN Vitronectin OS=Homo sapiens OX=9606 GN=VTN PE=1 SV=1	2	5	5	5	19.9	19.9	19.9	54.305	478	478;484	20.4	1	1															1						1	3	1			3
P04080	P04080	1	1	1	Cystatin-B	CSTB	0		sp|P04080|CYTB_HUMAN Cystatin-B OS=Homo sapiens OX=9606 GN=CSTB PE=1 SV=2	1	1	1	1	24.5	24.5	24.5	11.139	98	98	29																													1
P04114	P04114	6	6	6	Apolipoprotein B-100;Apolipoprotein B-48	APOB	0		sp|P04114|APOB_HUMAN Apolipoprotein B-100 OS=Homo sapiens OX=9606 GN=APOB PE=1 SV=2	1	6	6	6	1.8	1.8	1.8	515.6	4563	4563	19.7		1																			2	1		1				1
P04196	P04196	7	7	7	Histidine-rich glycoprotein	HRG	0		sp|P04196|HRG_HUMAN Histidine-rich glycoprotein OS=Homo sapiens OX=9606 GN=HRG PE=1 SV=1	1	7	7	7	20.6	20.6	20.6	59.578	525	525	17.1	1	2	2							1											2	6	4	3
P04217	P04217	3	3	3	Alpha-1B-glycoprotein	A1BG	0		sp|P04217|A1BG_HUMAN Alpha-1B-glycoprotein OS=Homo sapiens OX=9606 GN=A1BG PE=1 SV=4	1	3	3	3	11.5	11.5	11.5	54.253	495	495	21.2																2							1	3
P05090	P05090	4	4	4	Apolipoprotein D	APOD	0		sp|P05090|APOD_HUMAN Apolipoprotein D OS=Homo sapiens OX=9606 GN=APOD PE=1 SV=1	1	4	4	4	20.6	20.6	20.6	21.275	189	189	22.9																					4	7	3	2	2	1	1
P05155;CON__P50448	P05155	9;1	9;1	9;1	Plasma protease C1 inhibitor	SERPING1	0		sp|P05155|IC1_HUMAN Plasma protease C1 inhibitor OS=Homo sapiens OX=9606 GN=SERPING1 PE=1 SV=2	2	9	9	9	18.2	18.2	18.2	55.154	500	500;468	15.1	4		2			1		1													2	2	3	3	1	1
P06312	P06312	3	3	3	Ig kappa chain V-IV region	IGKV4-1	0		sp|P06312|KV401_HUMAN Immunoglobulin kappa variable 4-1 OS=Homo sapiens OX=9606 GN=IGKV4-1 PE=1 SV=1	1	3	3	3	29.8	29.8	29.8	13.38	121	121	23.8																						2	2	5	1		1
P06727	P06727	7	7	7	Apolipoprotein A-IV	APOA4	0		sp|P06727|APOA4_HUMAN Apolipoprotein A-IV OS=Homo sapiens OX=9606 GN=APOA4 PE=1 SV=4	1	7	7	7	20.2	20.2	20.2	45.371	396	396	21.3			1																		1	4	1		1	1	1
P07093	P07093	1	1	1	Glia-derived nexin	SERPINE2	0		sp|P07093|GDN_HUMAN Glia-derived nexin OS=Homo sapiens OX=9606 GN=SERPINE2 PE=1 SV=1	1	1	1	1	3	3	3	44.002	398	398	22																						1
P07195	P07195	2	2	2	L-lactate dehydrogenase B chain	LDHB	0		sp|P07195|LDHB_HUMAN L-lactate dehydrogenase B chain OS=Homo sapiens OX=9606 GN=LDHB PE=1 SV=2	1	2	2	2	7.5	7.5	7.5	36.638	334	334	24																					1						1
P07357	P07357	1	1	1	Complement component C8 alpha chain	C8A	0		sp|P07357|CO8A_HUMAN Complement component C8 alpha chain OS=Homo sapiens OX=9606 GN=C8A PE=1 SV=2	1	1	1	1	2.9	2.9	2.9	65.163	584	584	21																					1
P07900;P08238	P07900;P08238	2;1	2;1	2;1	Heat shock protein HSP 90-alpha;Heat shock protein HSP 90-beta	HSP90AA1;HSP90AB1	0		sp|P07900|HS90A_HUMAN Heat shock protein HSP 90-alpha OS=Homo sapiens OX=9606 GN=HSP90AA1 PE=1 SV=5;sp|P08238|HS90B_HUMAN Heat shock protein HSP 90-beta OS=Homo sapiens OX=9606 GN=HSP90AB1 PE=1 SV=4	2	2	2	2	4	4	4	84.659	732	732;724	19.5												1															1
P07988	P07988	5	5	5	Pulmonary surfactant-associated protein B	SFTPB	0		sp|P07988|PSPB_HUMAN Pulmonary surfactant-associated protein B OS=Homo sapiens OX=9606 GN=SFTPB PE=1 SV=3	1	5	5	5	21.8	21.8	21.8	42.117	381	381	22											1													3			1
P08185	P08185	2	2	2	Corticosteroid-binding globulin	SERPINA6	0		sp|P08185|CBG_HUMAN Corticosteroid-binding globulin OS=Homo sapiens OX=9606 GN=SERPINA6 PE=1 SV=1	1	2	2	2	8.1	8.1	8.1	45.14	405	405	19																2					1		1
P08571	P08571	1	1	1	Monocyte differentiation antigen CD14;Monocyte differentiation antigen CD14, urinary form;Monocyte differentiation antigen CD14, membrane-bound form	CD14	0		sp|P08571|CD14_HUMAN Monocyte differentiation antigen CD14 OS=Homo sapiens OX=9606 GN=CD14 PE=1 SV=2	1	1	1	1	4.8	4.8	4.8	40.076	375	375	24																								1
P08603	P08603	11	11	10	Complement factor H	CFH	0		sp|P08603|CFAH_HUMAN Complement factor H OS=Homo sapiens OX=9606 GN=CFH PE=1 SV=4	1	11	11	10	13.6	13.6	12.7	139.09	1231	1231	16.2	1		2		1		2														2				7
P08697	P08697	3	3	3	Alpha-2-antiplasmin	SERPINF2	0		sp|P08697|A2AP_HUMAN Alpha-2-antiplasmin OS=Homo sapiens OX=9606 GN=SERPINF2 PE=1 SV=3	1	3	3	3	8.6	8.6	8.6	54.565	491	491	26.4																					1			2			1	1	3
P08833	P08833	3	3	3	Insulin-like growth factor-binding protein 1	IGFBP1	0		sp|P08833|IBP1_HUMAN Insulin-like growth factor-binding protein 1 OS=Homo sapiens OX=9606 GN=IGFBP1 PE=1 SV=1	1	3	3	3	20.8	20.8	20.8	27.903	259	259	9.75							1	1	1						1
P09093;P08861	P09093;P08861	1;1	1;1	1;1	Chymotrypsin-like elastase family member 3A;Chymotrypsin-like elastase family member 3B	CELA3A;CELA3B	0		sp|P09093|CEL3A_HUMAN Chymotrypsin-like elastase family member 3A OS=Homo sapiens OX=9606 GN=CELA3A PE=1 SV=3;sp|P08861|CEL3B_HUMAN Chymotrypsin-like elastase family member 3B OS=Homo sapiens OX=9606 GN=CELA3B PE=1 SV=3	2	1	1	1	4.8	4.8	4.8	29.488	270	270;270	1	1
P09466	P09466	3	3	3	Glycodelin	PAEP	0		sp|P09466|PAEP_HUMAN Glycodelin OS=Homo sapiens OX=9606 GN=PAEP PE=1 SV=2	1	3	3	3	23.9	23.9	23.9	20.624	180	180	25.5													1										2						5
P0C0L4;CON__P01030;CON__ENSEMBL:ENSBTAP00000007350	P0C0L4	15;1;1	15;1;1	2;0;0	Complement C4-A;Complement C4 beta chain;Complement C4-A alpha chain;C4a anaphylatoxin;C4b-A;C4d-A;Complement C4 gamma chain	C4A	0		sp|P0C0L4|CO4A_HUMAN Complement C4-A OS=Homo sapiens OX=9606 GN=C4A PE=1 SV=2	3	15	15	2	11.7	11.7	1.7	192.78	1744	1744;1741;1742	15.7	5		1					2													2	2		4	2				2
P0DOY3;P0DOY2;P0CF74;A0M8Q6	P0DOY3;P0DOY2;P0CF74	5;5;3;2	5;5;3;2	2;2;1;1	Ig lambda-6 chain C region	IGLC6	0		sp|P0DOY3|IGLC3_HUMAN Immunoglobulin lambda constant 3 OS=Homo sapiens OX=9606 GN=IGLC3 PE=1 SV=1;sp|P0DOY2|IGLC2_HUMAN Immunoglobulin lambda constant 2 OS=Homo sapiens OX=9606 GN=IGLC2 PE=1 SV=1;sp|P0CF74|IGLC6_HUMAN Immunoglobulin lambda constant 6 OS=Ho	4	5	5	2	85.8	85.8	38.7	11.265	106	106;106;106;106	11.7					6	8	6	6	4			1	3	1		1		1				1	2	3	1		1	1	1
P10643;CON__Q29RQ1	P10643	3;1	3;1	3;1	Complement component C7	C7	0		sp|P10643|CO7_HUMAN Complement component C7 OS=Homo sapiens OX=9606 GN=C7 PE=1 SV=2	2	3	3	3	5.2	5.2	5.2	93.517	843	843;843	18										1						1												1
P10909	P10909	8	8	8	Clusterin;Clusterin beta chain;Clusterin alpha chain	CLU	0		sp|P10909|CLUS_HUMAN Clusterin OS=Homo sapiens OX=9606 GN=CLU PE=1 SV=1	1	8	8	8	21.2	21.2	21.2	52.494	449	449	22.4								2													1	2	1		1		2	2
P11047	P11047	1	1	1	Laminin subunit gamma-1	LAMC1	0		sp|P11047|LAMC1_HUMAN Laminin subunit gamma-1 OS=Homo sapiens OX=9606 GN=LAMC1 PE=1 SV=3	1	1	1	1	0.8	0.8	0.8	177.6	1609	1609	23																							1
P13497	P13497	1	1	1	Bone morphogenetic protein 1	BMP1	0		sp|P13497|BMP1_HUMAN Bone morphogenetic protein 1 OS=Homo sapiens OX=9606 GN=BMP1 PE=1 SV=2	1	1	1	1	1.6	1.6	1.6	111.25	986	986	21																					1
P13727	P13727	2	2	2	Bone marrow proteoglycan;Eosinophil granule major basic protein	PRG2	0		sp|P13727|PRG2_HUMAN Bone marrow proteoglycan OS=Homo sapiens OX=9606 GN=PRG2 PE=1 SV=2	1	2	2	2	14	14	14	25.205	222	222	20.5																	1							1
P14210	P14210	2	2	2	Hepatocyte growth factor;Hepatocyte growth factor alpha chain;Hepatocyte growth factor beta chain	HGF	0		sp|P14210|HGF_HUMAN Hepatocyte growth factor OS=Homo sapiens OX=9606 GN=HGF PE=1 SV=2	1	2	2	2	4.5	4.5	4.5	83.133	728	728	6		1								1
P14410	P14410	2	2	2	Sucrase-isomaltase, intestinal;Sucrase;Isomaltase	SI	0		sp|P14410|SUIS_HUMAN Sucrase-isomaltase, intestinal OS=Homo sapiens OX=9606 GN=SI PE=1 SV=6	1	2	2	2	1.8	1.8	1.8	209.45	1827	1827	11.7					2																				1
P14625	P14625	1	1	1	Endoplasmin	HSP90B1	0		sp|P14625|ENPL_HUMAN Endoplasmin OS=Homo sapiens OX=9606 GN=HSP90B1 PE=1 SV=1	1	1	1	1	1.7	1.7	1.7	92.468	803	803	24																								1
P15085	P15085	1	1	1	Carboxypeptidase A1	CPA1	0		sp|P15085|CBPA1_HUMAN Carboxypeptidase A1 OS=Homo sapiens OX=9606 GN=CPA1 PE=1 SV=2	1	1	1	1	5.5	5.5	5.5	47.14	419	419	5					1
P15144	P15144	2	2	2	Aminopeptidase N	ANPEP	0		sp|P15144|AMPN_HUMAN Aminopeptidase N OS=Homo sapiens OX=9606 GN=ANPEP PE=1 SV=4	1	2	2	2	3	3	3	109.54	967	967	16.5							1																			1
P16671	P16671	1	1	1	Platelet glycoprotein 4	CD36	0		sp|P16671|CD36_HUMAN Platelet glycoprotein 4 OS=Homo sapiens OX=9606 GN=CD36 PE=1 SV=2	1	1	1	1	3.8	3.8	3.8	53.053	472	472	28																												1
P17936	P17936	4	4	4	Insulin-like growth factor-binding protein 3	IGFBP3	0		sp|P17936|IBP3_HUMAN Insulin-like growth factor-binding protein 3 OS=Homo sapiens OX=9606 GN=IGFBP3 PE=1 SV=2	1	4	4	4	23	23	23	31.674	291	291	15.5					2																			1				1
P17948	P17948	2	2	2	Vascular endothelial growth factor receptor 1	FLT1	0		sp|P17948|VGFR1_HUMAN Vascular endothelial growth factor receptor 1 OS=Homo sapiens OX=9606 GN=FLT1 PE=1 SV=2	1	2	2	2	1.9	1.9	1.9	150.77	1338	1338	23.5																							1	1
P18428	P18428	2	2	2	Lipopolysaccharide-binding protein	LBP	0		sp|P18428|LBP_HUMAN Lipopolysaccharide-binding protein OS=Homo sapiens OX=9606 GN=LBP PE=1 SV=3	1	2	2	2	6	6	6	53.383	481	481	21																					3
P19440;A6NGU5;P36268;Q14390;B5MD39	P19440;A6NGU5;P36268	4;3;3;1;1	4;3;3;1;1	4;3;3;1;1	Gamma-glutamyltranspeptidase 1;Gamma-glutamyltranspeptidase 1 heavy chain;Gamma-glutamyltranspeptidase 1 light chain;Putative gamma-glutamyltranspeptidase 3;Putative gamma-glutamyltranspeptidase 3 heavy chain;Putative gamma-glutamyltranspeptidase 3 light chain;Inactive gamma-glutamyltranspeptidase 2	GGT1;GGT3P;GGT2	0		sp|P19440|GGT1_HUMAN Glutathione hydrolase 1 proenzyme OS=Homo sapiens OX=9606 GN=GGT1 PE=1 SV=2;sp|A6NGU5|GGT3_HUMAN Putative glutathione hydrolase 3 proenzyme OS=Homo sapiens OX=9606 GN=GGT3P PE=5 SV=2;sp|P36268|GGT2_HUMAN Inactive glutathione hydrolase	5	4	4	4	9.8	9.8	9.8	61.409	569	569;568;569;218;225	13	1							2													1						1
P19652	P19652	8	6	6	Alpha-1-acid glycoprotein 2	ORM2	0		sp|P19652|A1AG2_HUMAN Alpha-1-acid glycoprotein 2 OS=Homo sapiens OX=9606 GN=ORM2 PE=1 SV=2	1	8	6	6	34.3	25.9	25.9	23.602	201	201	21.1	1								1													4	2	1			1		2
P19823	P19823	1	1	1	Inter-alpha-trypsin inhibitor heavy chain H2	ITIH2	0		sp|P19823|ITIH2_HUMAN Inter-alpha-trypsin inhibitor heavy chain H2 OS=Homo sapiens OX=9606 GN=ITIH2 PE=1 SV=2	1	1	1	1	2	2	2	106.46	946	946	12												1
P19835	P19835	1	1	1	Bile salt-activated lipase	CEL	0		sp|P19835|CEL_HUMAN Bile salt-activated lipase OS=Homo sapiens OX=9606 GN=CEL PE=1 SV=3	1	1	1	1	2.8	2.8	2.8	79.321	753	753	20																				1
P20742	P20742	2	1	1	Pregnancy zone protein	PZP	0		sp|P20742|PZP_HUMAN Pregnancy zone protein OS=Homo sapiens OX=9606 GN=PZP PE=1 SV=4	1	2	1	1	2.4	1.5	1.5	163.86	1482	1482	13													1
P21589	P21589	3	3	3	5-nucleotidase	NT5E	0		sp|P21589|5NTD_HUMAN 5-nucleotidase OS=Homo sapiens OX=9606 GN=NT5E PE=1 SV=1	1	3	3	3	8	8	8	63.367	574	574	10.7	1									1											1
P23142	P23142	1	1	1	Fibulin-1	FBLN1	0		sp|P23142|FBLN1_HUMAN Fibulin-1 OS=Homo sapiens OX=9606 GN=FBLN1 PE=1 SV=4	1	1	1	1	4	4	4	77.213	703	703	24																								1
P25311	P25311	5	5	5	Zinc-alpha-2-glycoprotein	AZGP1	0		sp|P25311|ZA2G_HUMAN Zinc-alpha-2-glycoprotein OS=Homo sapiens OX=9606 GN=AZGP1 PE=1 SV=2	1	5	5	5	16.8	16.8	16.8	34.258	298	298	19.1	2											1									1	5	2				1
P27169	P27169	2	2	2	Serum paraoxonase/arylesterase 1	PON1	0		sp|P27169|PON1_HUMAN Serum paraoxonase/arylesterase 1 OS=Homo sapiens OX=9606 GN=PON1 PE=1 SV=3	1	2	2	2	8.5	8.5	8.5	39.731	355	355	19.5									1
P27487	P27487	1	1	1	Dipeptidyl peptidase 4;Dipeptidyl peptidase 4 membrane form;Dipeptidyl peptidase 4 soluble form	DPP4	0		sp|P27487|DPP4_HUMAN Dipeptidyl peptidase 4 OS=Homo sapiens OX=9606 GN=DPP4 PE=1 SV=2	1	1	1	1	1.6	1.6	1.6	88.278	766	766	25																									1
P30039	P30039	1	1	1	Phenazine biosynthesis-like domain-containing protein	PBLD	0		sp|P30039|PBLD_HUMAN Phenazine biosynthesis-like domain-containing protein OS=Homo sapiens OX=9606 GN=PBLD PE=1 SV=2	1	1	1	1	4.9	4.9	4.9	31.785	288	288	28																												1
P33908	P33908	2	2	2	Mannosyl-oligosaccharide 1,2-alpha-mannosidase IA	MAN1A1	0		sp|P33908|MA1A1_HUMAN Mannosyl-oligosaccharide 1,2-alpha-mannosidase IA OS=Homo sapiens OX=9606 GN=MAN1A1 PE=1 SV=3	1	2	2	2	3.7	3.7	3.7	72.968	653	653	12.5	1																							1
P35030	P35030	1	1	1	Trypsin-3	PRSS3	0		sp|P35030|TRY3_HUMAN Trypsin-3 OS=Homo sapiens OX=9606 GN=PRSS3 PE=1 SV=2	1	1	1	1	4.3	4.3	4.3	32.528	304	304	30
P36980	P36980	2	2	2	Complement factor H-related protein 2	CFHR2	0		sp|P36980|FHR2_HUMAN Complement factor H-related protein 2 OS=Homo sapiens OX=9606 GN=CFHR2 PE=1 SV=1	1	2	2	2	8.5	8.5	8.5	30.65	270	270	25.5																								1			1
P51884;CON__Q05443	P51884	3;1	3;1	3;1	Lumican	LUM	0		sp|P51884|LUM_HUMAN Lumican OS=Homo sapiens OX=9606 GN=LUM PE=1 SV=2	2	3	3	3	13.6	13.6	13.6	38.429	338	338;342	13.8	2	1	1	1																	1	1			1				1
P55058	P55058	3	3	3	Phospholipid transfer protein	PLTP	0		sp|P55058|PLTP_HUMAN Phospholipid transfer protein OS=Homo sapiens OX=9606 GN=PLTP PE=1 SV=1	1	3	3	3	9.9	9.9	9.9	54.739	493	493	18.5			1																				2		1
P63261;P60709;Q9BYX7;Q562R1;P63267;P68133;P68032;P62736;Q6S8J3;A5A3E0	P63261;P60709;Q9BYX7;Q562R1;P63267;P68133;P68032;P62736;Q6S8J3;A5A3E0	2;2;1;1;1;1;1;1;1;1	2;2;1;1;1;1;1;1;1;1	2;2;1;1;1;1;1;1;1;1	Actin, cytoplasmic 2;Actin, cytoplasmic 2, N-terminally processed;Actin, cytoplasmic 1;Actin, cytoplasmic 1, N-terminally processed;Putative beta-actin-like protein 3;Putative beta-actin-like protein 3, N-terminally processed;Beta-actin-like protein 2;Actin, gamma-enteric smooth muscle;Actin, alpha skeletal muscle;Actin, alpha cardiac muscle 1;Actin, aortic smooth muscle;POTE ankyrin domain famil…	ACTG1;ACTB;POTEKP;ACTBL2;ACTG2;ACTA1;ACTC1;ACTA2;POTEE;POTEF	0		sp|P63261|ACTG_HUMAN Actin, cytoplasmic 2 OS=Homo sapiens OX=9606 GN=ACTG1 PE=1 SV=1;sp|P60709|ACTB_HUMAN Actin, cytoplasmic 1 OS=Homo sapiens OX=9606 GN=ACTB PE=1 SV=1;sp|Q9BYX7|ACTBM_HUMAN Putative beta-actin-like protein 3 OS=Homo sapiens OX=9606 GN=POT	10	2	2	2	9.1	9.1	9.1	41.792	375	375;375;375;376;376;377;377;377;1075;1075	28.5																												1	1
Q9BQE3;Q71U36;P68363	Q9BQE3;Q71U36;P68363	1;1;1	1;1;1	1;1;1	Tubulin alpha-1C chain;Tubulin alpha-1A chain;Tubulin alpha-1B chain	TUBA1C;TUBA1A;TUBA1B	0		sp|Q9BQE3|TBA1C_HUMAN Tubulin alpha-1C chain OS=Homo sapiens OX=9606 GN=TUBA1C PE=1 SV=1;sp|Q71U36|TBA1A_HUMAN Tubulin alpha-1A chain OS=Homo sapiens OX=9606 GN=TUBA1A PE=1 SV=1;sp|P68363|TBA1B_HUMAN Tubulin alpha-1B chain OS=Homo sapiens OX=9606 GN=TUBA1B	3	1	1	1	2	2	2	49.895	449	449;451;451	27																											1
P68871;P02042	P68871	3;1	3;1	3;1	Hemoglobin subunit beta;LVV-hemorphin-7;Spinorphin	HBB	0		sp|P68871|HBB_HUMAN Hemoglobin subunit beta OS=Homo sapiens OX=9606 GN=HBB PE=1 SV=2	2	3	3	3	31.3	31.3	31.3	15.998	147	147;147	15.3	1								1			2																	2
P69892;P69891	P69892;P69891	2;2	2;2	2;2	Hemoglobin subunit gamma-2;Hemoglobin subunit gamma-1	HBG2;HBG1	0		sp|P69892|HBG2_HUMAN Hemoglobin subunit gamma-2 OS=Homo sapiens OX=9606 GN=HBG2 PE=1 SV=2;sp|P69891|HBG1_HUMAN Hemoglobin subunit gamma-1 OS=Homo sapiens OX=9606 GN=HBG1 PE=1 SV=2	2	2	2	2	21.1	21.1	21.1	16.126	147	147;147	25																							1				1
P80188	P80188	1	1	1	Neutrophil gelatinase-associated lipocalin	LCN2	0		sp|P80188|NGAL_HUMAN Neutrophil gelatinase-associated lipocalin OS=Homo sapiens OX=9606 GN=LCN2 PE=1 SV=2	1	1	1	1	7.6	7.6	7.6	22.588	198	198	5					1
P80748;A0A075B6K5	P80748;A0A075B6K5	2;1	2;1	2;1	Ig lambda chain V-III region LOI	IGLV3-9	0		sp|P80748|LV321_HUMAN Immunoglobulin lambda variable 3-21 OS=Homo sapiens OX=9606 GN=IGLV3-21 PE=1 SV=2;sp|A0A075B6K5|LV39_HUMAN Immunoglobulin lambda variable 3-9 OS=Homo sapiens OX=9606 GN=IGLV3-9 PE=3 SV=1	2	2	2	2	32.5	32.5	32.5	12.446	117	117;115	21								1																			1	1
P98073	P98073	1	1	1	Enteropeptidase;Enteropeptidase non-catalytic heavy chain;Enteropeptidase catalytic light chain	TMPRSS15	0		sp|P98073|ENTK_HUMAN Enteropeptidase OS=Homo sapiens OX=9606 GN=TMPRSS15 PE=1 SV=3	1	1	1	1	1.6	1.6	1.6	112.93	1019	1019	1	1
P98088	P98088	4	4	4	Mucin-5AC	MUC5AC	0		sp|P98088|MUC5A_HUMAN Mucin-5AC OS=Homo sapiens OX=9606 GN=MUC5AC PE=1 SV=4	1	4	4	4	1.5	1.5	1.5	585.56	5654	5654	26																							1		1		1		1
Q03591;Q9BXR6	Q03591;Q9BXR6	2;1	1;1	1;1	Complement factor H-related protein 1;Complement factor H-related protein 5	CFHR1;CFHR5	0		sp|Q03591|FHR1_HUMAN Complement factor H-related protein 1 OS=Homo sapiens OX=9606 GN=CFHR1 PE=1 SV=2;sp|Q9BXR6|FHR5_HUMAN Complement factor H-related protein 5 OS=Homo sapiens OX=9606 GN=CFHR5 PE=1 SV=1	2	2	1	1	7.3	3.9	3.9	37.65	330	330;569	24																								2
Q08380	Q08380	3	3	3	Galectin-3-binding protein	LGALS3BP	0		sp|Q08380|LG3BP_HUMAN Galectin-3-binding protein OS=Homo sapiens OX=9606 GN=LGALS3BP PE=1 SV=1	1	3	3	3	8.9	8.9	8.9	65.33	585	585	16.3	1						2																				1	2
Q12805	Q12805	3	3	3	EGF-containing fibulin-like extracellular matrix protein 1	EFEMP1	0		sp|Q12805|FBLN3_HUMAN EGF-containing fibulin-like extracellular matrix protein 1 OS=Homo sapiens OX=9606 GN=EFEMP1 PE=1 SV=2	1	3	3	3	9.5	9.5	9.5	54.64	493	493	23.7																					1	1						1
Q13753	Q13753	2	2	2	Laminin subunit gamma-2	LAMC2	0		sp|Q13753|LAMC2_HUMAN Laminin subunit gamma-2 OS=Homo sapiens OX=9606 GN=LAMC2 PE=1 SV=2	1	2	2	2	2.7	2.7	2.7	130.97	1193	1193	26																								1				1
Q14624	Q14624	4	4	4	Inter-alpha-trypsin inhibitor heavy chain H4;70 kDa inter-alpha-trypsin inhibitor heavy chain H4;35 kDa inter-alpha-trypsin inhibitor heavy chain H4	ITIH4	0		sp|Q14624|ITIH4_HUMAN Inter-alpha-trypsin inhibitor heavy chain H4 OS=Homo sapiens OX=9606 GN=ITIH4 PE=1 SV=4	1	4	4	4	6.8	6.8	6.8	103.36	930	930	20.8	1																						1	2		1	1
Q15063;CON__Q2KJC7	Q15063	3;1	3;1	3;1	Periostin	POSTN	0		sp|Q15063|POSTN_HUMAN Periostin OS=Homo sapiens OX=9606 GN=POSTN PE=1 SV=2	2	3	3	3	6.8	6.8	6.8	93.313	836	836;779	15.7			1																			2
Q15582	Q15582	8	8	8	Transforming growth factor-beta-induced protein ig-h3	TGFBI	0		sp|Q15582|BGH3_HUMAN Transforming growth factor-beta-induced protein ig-h3 OS=Homo sapiens OX=9606 GN=TGFBI PE=1 SV=1	1	8	8	8	18.6	18.6	18.6	74.68	683	683	21.6	1						1												1		1	1		1	1			5
Q66K79	Q66K79	1	1	1	Carboxypeptidase Z	CPZ	0		sp|Q66K79|CBPZ_HUMAN Carboxypeptidase Z OS=Homo sapiens OX=9606 GN=CPZ PE=1 SV=2	1	1	1	1	2	2	2	73.655	652	652	21																					1
Q8TDL5	Q8TDL5	3	3	3	BPI fold-containing family B member 1	BPIFB1	0		sp|Q8TDL5|BPIB1_HUMAN BPI fold-containing family B member 1 OS=Homo sapiens OX=9606 GN=BPIFB1 PE=1 SV=1	1	3	3	3	9.3	9.3	9.3	52.441	484	484	19.3					1																			1					1
Q96PD5	Q96PD5	1	1	1	N-acetylmuramoyl-L-alanine amidase	PGLYRP2	0		sp|Q96PD5|PGRP2_HUMAN N-acetylmuramoyl-L-alanine amidase OS=Homo sapiens OX=9606 GN=PGLYRP2 PE=1 SV=1	1	1	1	1	4	4	4	62.216	576	576	26																										1
Q96PF1	Q96PF1	2	2	2	Protein-glutamine gamma-glutamyltransferase Z	TGM7	0		sp|Q96PF1|TGM7_HUMAN Protein-glutamine gamma-glutamyltransferase Z OS=Homo sapiens OX=9606 GN=TGM7 PE=1 SV=1	1	2	2	2	1.1	1.1	1.1	79.94	710	710	9								1		1
Q9NP55	Q9NP55	3	3	3	BPI fold-containing family A member 1	BPIFA1	0		sp|Q9NP55|BPIA1_HUMAN BPI fold-containing family A member 1 OS=Homo sapiens OX=9606 GN=BPIFA1 PE=1 SV=1	1	3	3	3	17.2	17.2	17.2	26.712	256	256	16			1																		1			1
Q9UGM3	Q9UGM3	6	6	6	Deleted in malignant brain tumors 1 protein	DMBT1	0		sp|Q9UGM3|DMBT1_HUMAN Deleted in malignant brain tumors 1 protein OS=Homo sapiens OX=9606 GN=DMBT1 PE=1 SV=2	1	6	6	6	16.2	16.2	16.2	260.73	2413	2413	14.1	2										1										2	2
Q9UHI8	Q9UHI8	1	1	1	A disintegrin and metalloproteinase with thrombospondin motifs 1	ADAMTS1	0		sp|Q9UHI8|ATS1_HUMAN A disintegrin and metalloproteinase with thrombospondin motifs 1 OS=Homo sapiens OX=9606 GN=ADAMTS1 PE=1 SV=4	1	1	1	1	2.2	2.2	2.2	105.36	967	967	19																			1
Q9Y5Y7	Q9Y5Y7	2	2	2	Lymphatic vessel endothelial hyaluronic acid receptor 1	LYVE1	0		sp|Q9Y5Y7|LYVE1_HUMAN Lymphatic vessel endothelial hyaluronic acid receptor 1 OS=Homo sapiens OX=9606 GN=LYVE1 PE=1 SV=2	1	2	2	2	6.2	6.2	6.2	35.213	322	322	23.5																						1			1
Q9Y6R7	Q9Y6R7	20	20	20	IgGFc-binding protein	FCGBP	0		sp|Q9Y6R7|FCGBP_HUMAN IgGFc-binding protein OS=Homo sapiens OX=9606 GN=FCGBP PE=1 SV=3	1	20	20	20	10.8	10.8	10.8	572.01	5405	5405	15.8	1	1	1		2		1	1		1				3								1		1	3		2		1
A5CX71	A5CX71	1	1	1			0		sp|A5CX71|ENO_VESOH Enolase OS=Vesicomyosocius okutanii subsp. Calyptogena okutanii (strain HA) OX=412965 GN=eno PE=3 SV=1	1	1	1	1	1.6	1.6	1.6	47.059	428	428	30
A9MPJ5;A8GIE8;A7MGS0	A9MPJ5;A8GIE8;A7MGS0	1;1;1	1;1;1	1;1;1			0		sp|A9MPJ5|GLND_SALAR Bifunctional uridylyltransferase/uridylyl-removing enzyme OS=Salmonella arizonae (strain ATCC BAA-731 / CDC346-86 / RSK2980) OX=41514 GN=glnD PE=3 SV=1;sp|A8GIE8|GLND_SERP5 Bifunctional uridylyltransferase/uridylyl-removing enzyme OS=S	3	1	1	1	0.8	0.8	0.8	102.38	890	890;892;892	22																						1
Q3Z5Y1;Q326J4;B2U248;B7LVN5;Q32K68;B7NHD3;P62625;P62624;P62623;C4ZPV5;B7N7Q3;B7L4F1;B6HYX7;B5YYC1;B1XBF4;B1LFV9;A7ZHB8	Q3Z5Y1;Q326J4;B2U248;B7LVN5;Q32K68;B7NHD3;P62625;P62624;P62623;C4ZPV5;B7N7Q3;B7L4F1;B6HYX7;B5YYC1;B1XBF4;B1LFV9;A7ZHB8	1;1;1;1;1;1;1;1;1;1;1;1;1;1;1;1;1	1;1;1;1;1;1;1;1;1;1;1;1;1;1;1;1;1	1;1;1;1;1;1;1;1;1;1;1;1;1;1;1;1;1	4-hydroxy-3-methylbut-2-enyl diphosphate reductase	ispH	0		sp|Q3Z5Y1|ISPH_SHISS 4-hydroxy-3-methylbut-2-enyl diphosphate reductase OS=Shigella sonnei (strain Ss046) OX=300269 GN=ispH PE=3 SV=1;sp|Q326J4|ISPH_SHIBS 4-hydroxy-3-methylbut-2-enyl diphosphate reductase OS=Shigella boydii serotype 4 (strain Sb227) OX=30	17	1	1	1	3.8	3.8	3.8	34.774	316	316;316;316;316;316;316;316;316;316;316;316;316;316;316;316;316;316	28																												1
B9DSE0	B9DSE0	1	1	1			0		sp|B9DSE0|LEPA_STRU0 Elongation factor 4 OS=Streptococcus uberis (strain ATCC BAA-854 / 0140J) OX=218495 GN=lepA PE=3 SV=1	1	1	1	1	3.1	3.1	3.1	67.921	610	610	17																	1
Q6D401;C6DF65	Q6D401;C6DF65	1;1	1;1	1;1			0		sp|Q6D401|AROA_PECAS 3-phosphoshikimate 1-carboxyvinyltransferase OS=Pectobacterium atrosepticum (strain SCRI 1043 / ATCC BAA-672) OX=218491 GN=aroA PE=3 SV=1;sp|C6DF65|AROA_PECCP 3-phosphoshikimate 1-carboxyvinyltransferase OS=Pectobacterium carotovorum s	2	1	1	1	2.6	2.6	2.6	46.602	429	429;429	2		1
Q12L35	Q12L35	1	1	1			0		sp|Q12L35|RLMM_SHEDO Ribosomal RNA large subunit methyltransferase M OS=Shewanella denitrificans (strain OS217 / ATCC BAA-1090 / DSM 15013) OX=318161 GN=rlmM PE=3 SV=1	1	1	1	1	4.4	4.4	4.4	41.623	367	367	13													1
Q87YI2;Q4ZVW0;Q48L24	Q87YI2;Q4ZVW0;Q48L24	1;1;1	1;1;1	1;1;1			0		sp|Q87YI2|ACCD_PSESM Acetyl-coenzyme A carboxylase carboxyl transferase subunit beta OS=Pseudomonas syringae pv. tomato (strain ATCC BAA-871 / DC3000) OX=223283 GN=accD PE=3 SV=1;sp|Q4ZVW0|ACCD_PSEU2 Acetyl-coenzyme A carboxylase carboxyl transferase subun	3	1	1	1	5.6	5.6	5.6	33.534	306	306;306;306	1	1
[truncated: 20 more columns]

## Sheet: flow through proteinGroups
Protein IDs	Majority protein IDs	Peptide counts (all)	Peptide counts (razor+unique)	Peptide counts (unique)	Protein names	Gene names	Fasta headers	Number of proteins	Peptides	Razor + unique peptides	Unique peptides	Sequence coverage [%]	Unique + razor sequence coverage [%]	Unique sequence coverage [%]	Mol. weight [kDa]	Sequence length	Sequence lengths	Fraction average	Fraction 1	Fraction 2	Fraction 3	Fraction 4	Fraction 5	Fraction 6	Fraction 7	Fraction 8	Fraction 9	Fraction 10	Fraction 11	Fraction 12	Fraction 13	Fraction 14	Fraction 15	Fraction 16	Fraction 17	Fraction 18	Fraction 19	Fraction 20	Fraction 21	Fraction 22	Fraction 23	Fraction 24	Fraction 25	Fraction 26	Fraction 27	Fraction 28	Fraction 29	Fraction 30	Q-value
A0A1B0GUS4;P68036	A0A1B0GUS4;P68036	2;2	2;2	2;2	Ubiquitin-conjugating enzyme E2 L3	UBE2L3	sp|A0A1B0GUS4|UB2L5_HUMAN Ubiquitin-conjugating enzyme E2 L5 OS=Homo sapiens OX=9606 GN=UBE2L5 PE=2 SV=1;sp|P68036|UB2L3_HUMAN Ubiquitin-conjugating enzyme E2 L3 OS=Homo sapiens OX=9606 GN=UBE2L3 PE=1 SV=1	2	2	2	2	26	26	26	17.875	154	154;154	14.7														2		1															0
A0AVT1	A0AVT1	1	1	1	Ubiquitin-like modifier-activating enzyme 6	UBA6	sp|A0AVT1|UBA6_HUMAN Ubiquitin-like modifier-activating enzyme 6 OS=Homo sapiens OX=9606 GN=UBA6 PE=1 SV=1	1	1	1	1	1.2	1.2	1.2	117.97	1052	1052	21																					1										0.0063291
A1L4H1	A1L4H1	6	6	6	Soluble scavenger receptor cysteine-rich domain-containing protein SSC5D	SSC5D	sp|A1L4H1|SRCRL_HUMAN Soluble scavenger receptor cysteine-rich domain-containing protein SSC5D OS=Homo sapiens OX=9606 GN=SSC5D PE=1 SV=3	1	6	6	6	5.8	5.8	5.8	165.74	1573	1573	16.8											1		3	2									1		2						0
P0DN87;P0DN86;Q6NT52;A6NKQ9	P0DN87;P0DN86;Q6NT52;A6NKQ9	3;3;3;3	3;3;3;3	3;3;3;3	Choriogonadotropin subunit beta variant 2;Choriogonadotropin subunit beta variant 1	CGB2;CGB1	sp|P0DN87|CGB7_HUMAN Choriogonadotropin subunit beta 7 OS=Homo sapiens OX=9606 GN=CGB7 PE=2 SV=1;sp|P0DN86|CGB3_HUMAN Choriogonadotropin subunit beta 3 OS=Homo sapiens OX=9606 GN=CGB3 PE=1 SV=1;sp|Q6NT52|CGB2_HUMAN Choriogonadotropin subunit beta variant 2	4	3	3	3	24.2	24.2	24.2	17.757	165	165;165;163;187	20.6											1			1								1	6								0
A8K2U0	A8K2U0	24	24	24	Alpha-2-macroglobulin-like protein 1	A2ML1	sp|A8K2U0|A2ML1_HUMAN Alpha-2-macroglobulin-like protein 1 OS=Homo sapiens OX=9606 GN=A2ML1 PE=1 SV=3	1	24	24	24	25.5	25.5	25.5	161.1	1454	1454	13.8	5	1	3			2					8	11	4	2	1		1	2		3	3	4	3	2						2	0
A8K7I4	A8K7I4	20	20	20	Calcium-activated chloride channel regulator 1	CLCA1	sp|A8K7I4|CLCA1_HUMAN Calcium-activated chloride channel regulator 1 OS=Homo sapiens OX=9606 GN=CLCA1 PE=1 SV=3	1	20	20	20	36	36	36	100.22	914	914	15.8	1	1	4					2		2	3	4	2	3	2					1	2	2	11	1	1		1	1			0
E5RIL1;B0FP48	E5RIL1;B0FP48	1;1	1;1	1;1	Uroplakin-3b-like protein	UPK3BL	sp|E5RIL1|UPKL2_HUMAN Uroplakin-3b-like protein 2 OS=Homo sapiens OX=9606 GN=UPK3BL2 PE=3 SV=2;sp|B0FP48|UPK3L_HUMAN Uroplakin-3b-like protein 1 OS=Homo sapiens OX=9606 GN=UPK3BL1 PE=2 SV=1	2	1	1	1	5.3	5.3	5.3	28.385	263	263;263	12.5												1	1																		0
B1AKI9	B1AKI9	1	1	1	Isthmin-1	ISM1	sp|B1AKI9|ISM1_HUMAN Isthmin-1 OS=Homo sapiens OX=9606 GN=ISM1 PE=2 SV=2	1	1	1	1	2.6	2.6	2.6	52.106	464	464	12												1																			0.00063171
H3BQB6	H3BQB6	1	1	1	Stathmin domain-containing protein 1	STMND1	sp|H3BQB6|STMD1_HUMAN Stathmin domain-containing protein 1 OS=Homo sapiens OX=9606 GN=STMND1 PE=2 SV=1	1	1	1	1	6.9	6.9	6.9	30.984	276	276	11											1																				0.0012563
K7EJ46	K7EJ46	1	1	1	Small integral membrane protein 22	SMIM22	sp|K7EJ46|SIM22_HUMAN Small integral membrane protein 22 OS=Homo sapiens OX=9606 GN=SMIM22 PE=1 SV=2	1	1	1	1	20.5	20.5	20.5	9.2487	83	83	2.5		1	1																												0.0018473
M5A8F1	M5A8F1	1	1	1	Suppressyn	ERVH48-1	sp|M5A8F1|SUPYN_HUMAN Suppressyn OS=Homo sapiens OX=9606 GN=ERVH48-1 PE=1 SV=1	1	1	1	1	10	10	10	18.128	160	160	12												1																			0
O00159	O00159	3	3	3	Unconventional myosin-Ic	MYO1C	sp|O00159|MYO1C_HUMAN Unconventional myosin-Ic OS=Homo sapiens OX=9606 GN=MYO1C PE=1 SV=4	1	3	3	3	5.2	5.2	5.2	121.68	1063	1063	9.67	1											1				1															0
O00161	O00161	3	3	3	Synaptosomal-associated protein 23	SNAP23	sp|O00161|SNP23_HUMAN Synaptosomal-associated protein 23 OS=Homo sapiens OX=9606 GN=SNAP23 PE=1 SV=1	1	3	3	3	26.1	26.1	26.1	23.354	211	211	11.3		1									1										1										0
O00187	O00187	2	2	2	Mannan-binding lectin serine protease 2;Mannan-binding lectin serine protease 2 A chain;Mannan-binding lectin serine protease 2 B chain	MASP2	sp|O00187|MASP2_HUMAN Mannan-binding lectin serine protease 2 OS=Homo sapiens OX=9606 GN=MASP2 PE=1 SV=4	1	2	2	2	4.5	4.5	4.5	75.702	686	686	23.3																					1	2	8	11							0
O00299	O00299	7	7	7	Chloride intracellular channel protein 1	CLIC1	sp|O00299|CLIC1_HUMAN Chloride intracellular channel protein 1 OS=Homo sapiens OX=9606 GN=CLIC1 PE=1 SV=4	1	7	7	7	42.7	42.7	42.7	26.922	241	241	13.1			1								4	1		1		1					2										0
O00322	O00322	1	1	1	Uroplakin-1a	UPK1A	sp|O00322|UPK1A_HUMAN Uroplakin-1a OS=Homo sapiens OX=9606 GN=UPK1A PE=1 SV=1	1	1	1	1	4.7	4.7	4.7	28.879	258	258	2		1																													0.0018293
O00339	O00339	14	14	14	Matrilin-2	MATN2	sp|O00339|MATN2_HUMAN Matrilin-2 OS=Homo sapiens OX=9606 GN=MATN2 PE=1 SV=4	1	14	14	14	22.9	22.9	22.9	106.84	956	956	14.2	1	2	2				1				1	1	7	1	1				4		2	1	1		3						0
O00391	O00391	23	23	23	Sulfhydryl oxidase 1	QSOX1	sp|O00391|QSOX1_HUMAN Sulfhydryl oxidase 1 OS=Homo sapiens OX=9606 GN=QSOX1 PE=1 SV=3	1	23	23	23	40	40	40	82.577	747	747	14.6	2	1	8	4					1		3	1	6	3		2			1		7	7	1	6	1		2				0
O00451	O00451	1	1	1	GDNF family receptor alpha-2	GFRA2	sp|O00451|GFRA2_HUMAN GDNF family receptor alpha-2 OS=Homo sapiens OX=9606 GN=GFRA2 PE=1 SV=2	1	1	1	1	3.7	3.7	3.7	51.543	464	464	14														1																	0
O00461	O00461	1	1	1	Golgi integral membrane protein 4	GOLIM4	sp|O00461|GOLI4_HUMAN Golgi integral membrane protein 4 OS=Homo sapiens OX=9606 GN=GOLIM4 PE=1 SV=1	1	1	1	1	1.9	1.9	1.9	81.879	696	696	23																							1								0
O00462	O00462	4	4	4	Beta-mannosidase	MANBA	sp|O00462|MANBA_HUMAN Beta-mannosidase OS=Homo sapiens OX=9606 GN=MANBA PE=1 SV=3	1	4	4	4	6.8	6.8	6.8	100.89	879	879	16.8											1		1						1					1							0
O00468	O00468	25	25	25	Agrin;Agrin N-terminal 110 kDa subunit;Agrin C-terminal 110 kDa subunit;Agrin C-terminal 90 kDa fragment;Agrin C-terminal 22 kDa fragment	AGRN	sp|O00468|AGRIN_HUMAN Agrin OS=Homo sapiens OX=9606 GN=AGRN PE=1 SV=6	1	25	25	25	20.1	20.1	20.1	217.32	2068	2068	13.8		1	2	2							10	6	5	6	1	1				1	2		4	1	1	1					0
O00469	O00469	4	4	4	Procollagen-lysine,2-oxoglutarate 5-dioxygenase 2	PLOD2	sp|O00469|PLOD2_HUMAN Procollagen-lysine,2-oxoglutarate 5-dioxygenase 2 OS=Homo sapiens OX=9606 GN=PLOD2 PE=1 SV=2	1	4	4	4	8.5	8.5	8.5	84.685	737	737	17.4												2						1			1			1							0
O00499	O00499	1	1	1	Myc box-dependent-interacting protein 1	BIN1	sp|O00499|BIN1_HUMAN Myc box-dependent-interacting protein 1 OS=Homo sapiens OX=9606 GN=BIN1 PE=1 SV=1	1	1	1	1	4.2	4.2	4.2	64.699	593	593	5					1																										0.00064893
O00533	O00533	1	1	1	Neural cell adhesion molecule L1-like protein;Processed neural cell adhesion molecule L1-like protein	CHL1	sp|O00533|NCHL1_HUMAN Neural cell adhesion molecule L1-like protein OS=Homo sapiens OX=9606 GN=CHL1 PE=1 SV=4	1	1	1	1	0.8	0.8	0.8	135.07	1208	1208	14														1																	0
O00560	O00560	6	6	6	Syntenin-1	SDCBP	sp|O00560|SDCB1_HUMAN Syntenin-1 OS=Homo sapiens OX=9606 GN=SDCBP PE=1 SV=1	1	6	6	6	42.3	42.3	42.3	32.444	298	298	13.2					1				1		1	4	2										2								0
O00584	O00584	4	4	4	Ribonuclease T2	RNASET2	sp|O00584|RNT2_HUMAN Ribonuclease T2 OS=Homo sapiens OX=9606 GN=RNASET2 PE=1 SV=2	1	4	4	4	25.8	25.8	25.8	29.48	256	256	12	2	1	1								2										1	1		2							0
O00750	O00750	1	1	1	Phosphatidylinositol 4-phosphate 3-kinase C2 domain-containing subunit beta	PIK3C2B	sp|O00750|P3C2B_HUMAN Phosphatidylinositol 4-phosphate 3-kinase C2 domain-containing subunit beta OS=Homo sapiens OX=9606 GN=PIK3C2B PE=1 SV=2	1	1	1	1	0.4	0.4	0.4	184.77	1634	1634	21																					1										0.0074286
O00754	O00754	2	2	2	Lysosomal alpha-mannosidase;Lysosomal alpha-mannosidase A peptide;Lysosomal alpha-mannosidase B peptide;Lysosomal alpha-mannosidase C peptide;Lysosomal alpha-mannosidase D peptide;Lysosomal alpha-mannosidase E peptide	MAN2B1	sp|O00754|MA2B1_HUMAN Lysosomal alpha-mannosidase OS=Homo sapiens OX=9606 GN=MAN2B1 PE=1 SV=3	1	2	2	2	4.1	4.1	4.1	113.74	1011	1011	8			1										1																		0
O14493;O95484;P56747;O15551	O14493;O95484;P56747;O15551	1;1;1;1	1;1;1;1	1;1;1;1	Claudin-4;Claudin-9;Claudin-6;Claudin-3	CLDN4;CLDN9;CLDN6;CLDN3	sp|O14493|CLD4_HUMAN Claudin-4 OS=Homo sapiens OX=9606 GN=CLDN4 PE=1 SV=1;sp|O95484|CLD9_HUMAN Claudin-9 OS=Homo sapiens OX=9606 GN=CLDN9 PE=1 SV=1;sp|P56747|CLD6_HUMAN Claudin-6 OS=Homo sapiens OX=9606 GN=CLDN6 PE=1 SV=2;sp|O15551|CLD3_HUMAN Claudin-3 OS=	4	1	1	1	7.7	7.7	7.7	22.077	209	209;217;220;220	12												1																			0.00064977
O14498	O14498	6	6	6	Immunoglobulin superfamily containing leucine-rich repeat protein	ISLR	sp|O14498|ISLR_HUMAN Immunoglobulin superfamily containing leucine-rich repeat protein OS=Homo sapiens OX=9606 GN=ISLR PE=2 SV=1	1	6	6	6	25.5	25.5	25.5	45.997	428	428	10.4	1	3	2		1						2										1			2		1					0
O14561	O14561	1	1	1	Acyl carrier protein, mitochondrial	NDUFAB1	sp|O14561|ACPM_HUMAN Acyl carrier protein, mitochondrial OS=Homo sapiens OX=9606 GN=NDUFAB1 PE=1 SV=3	1	1	1	1	9.6	9.6	9.6	17.417	156	156	13													1																		0.00065531
O14579	O14579	2	2	2	Coatomer subunit epsilon	COPE	sp|O14579|COPE_HUMAN Coatomer subunit epsilon OS=Homo sapiens OX=9606 GN=COPE PE=1 SV=3	1	2	2	2	7.5	7.5	7.5	34.482	308	308	17.5											1													1							0.00070972
O14638	O14638	4	4	4	Ectonucleotide pyrophosphatase/phosphodiesterase family member 3;Alkaline phosphodiesterase I;Nucleotide pyrophosphatase	ENPP3	sp|O14638|ENPP3_HUMAN Ectonucleotide pyrophosphatase/phosphodiesterase family member 3 OS=Homo sapiens OX=9606 GN=ENPP3 PE=1 SV=2	1	4	4	4	9.1	9.1	9.1	100.12	875	875	17.5			1	1										1											1				1	1	0
O14672	O14672	6	6	6	Disintegrin and metalloproteinase domain-containing protein 10	ADAM10	sp|O14672|ADA10_HUMAN Disintegrin and metalloproteinase domain-containing protein 10 OS=Homo sapiens OX=9606 GN=ADAM10 PE=1 SV=1	1	6	6	6	13	13	13	84.141	748	748	18.5		2											1	1							2					4	1				0
O14745	O14745	6	6	6	Na(+)/H(+) exchange regulatory cofactor NHE-RF1	SLC9A3R1	sp|O14745|NHRF1_HUMAN Na(+)/H(+) exchange regulatory cofactor NHE-RF1 OS=Homo sapiens OX=9606 GN=SLC9A3R1 PE=1 SV=4	1	6	6	6	19.6	19.6	19.6	38.868	358	358	17.3											1		2								1	1		1							0
O14786	O14786	7	7	7	Neuropilin-1	NRP1	sp|O14786|NRP1_HUMAN Neuropilin-1 OS=Homo sapiens OX=9606 GN=NRP1 PE=1 SV=3	1	7	7	7	13.7	13.7	13.7	103.13	923	923	13.3	1		1	1									10	1				1					2	1							0
O14791	O14791	1	1	1	Apolipoprotein L1	APOL1	sp|O14791|APOL1_HUMAN Apolipoprotein L1 OS=Homo sapiens OX=9606 GN=APOL1 PE=1 SV=5	1	1	1	1	3.8	3.8	3.8	43.974	398	398	6.5		1									1																				0
O14793	O14793	1	1	1	Growth/differentiation factor 8	MSTN	sp|O14793|GDF8_HUMAN Growth/differentiation factor 8 OS=Homo sapiens OX=9606 GN=MSTN PE=1 SV=1	1	1	1	1	7.5	7.5	7.5	42.75	375	375	30																														1	0.00066357
O14818;Q8TAA3	O14818;Q8TAA3	1;1	1;1	1;1	Proteasome subunit alpha type-7;Proteasome subunit alpha type-7-like	PSMA7;PSMA8	sp|O14818|PSA7_HUMAN Proteasome subunit alpha type-7 OS=Homo sapiens OX=9606 GN=PSMA7 PE=1 SV=1;sp|Q8TAA3|PSMA8_HUMAN Proteasome subunit alpha-type 8 OS=Homo sapiens OX=9606 GN=PSMA8 PE=2 SV=3	2	1	1	1	5.6	5.6	5.6	27.887	248	248;256	26																										1					0.0012484
O14907	O14907	1	1	1	Tax1-binding protein 3	TAX1BP3	sp|O14907|TX1B3_HUMAN Tax1-binding protein 3 OS=Homo sapiens OX=9606 GN=TAX1BP3 PE=1 SV=2	1	1	1	1	13.7	13.7	13.7	13.735	124	124	25																									1						0
O15031	O15031	6	6	6	Plexin-B2	PLXNB2	sp|O15031|PLXB2_HUMAN Plexin-B2 OS=Homo sapiens OX=9606 GN=PLXNB2 PE=1 SV=3	1	6	6	6	6.6	6.6	6.6	205.12	1838	1838	15.5					1	1					1										2								1		0
O15072	O15072	1	1	1	A disintegrin and metalloproteinase with thrombospondin motifs 3	ADAMTS3	sp|O15072|ATS3_HUMAN A disintegrin and metalloproteinase with thrombospondin motifs 3 OS=Homo sapiens OX=9606 GN=ADAMTS3 PE=1 SV=4	1	1	1	1	1	1	1	135.6	1205	1205	11											1																				1
O15123	O15123	2	2	2	Angiopoietin-2	ANGPT2	sp|O15123|ANGP2_HUMAN Angiopoietin-2 OS=Homo sapiens OX=9606 GN=ANGPT2 PE=1 SV=1	1	2	2	2	6.5	6.5	6.5	56.919	496	496	14											1						1														0
O15144	O15144	1	1	1	Actin-related protein 2/3 complex subunit 2	ARPC2	sp|O15144|ARPC2_HUMAN Actin-related protein 2/3 complex subunit 2 OS=Homo sapiens OX=9606 GN=ARPC2 PE=1 SV=1	1	1	1	1	3.7	3.7	3.7	34.333	300	300	1	1																														0.00069013
O15162	O15162	2	2	2	Phospholipid scramblase 1	PLSCR1	sp|O15162|PLS1_HUMAN Phospholipid scramblase 1 OS=Homo sapiens OX=9606 GN=PLSCR1 PE=1 SV=1	1	2	2	2	7.5	7.5	7.5	35.049	318	318	19.5													1													1					0
O15204	O15204	2	2	2	ADAM DEC1	ADAMDEC1	sp|O15204|ADEC1_HUMAN ADAM DEC1 OS=Homo sapiens OX=9606 GN=ADAMDEC1 PE=1 SV=2	1	2	2	2	8.7	8.7	8.7	52.775	470	470	16														1				1													0
O15230	O15230	31	31	30	Laminin subunit alpha-5	LAMA5	sp|O15230|LAMA5_HUMAN Laminin subunit alpha-5 OS=Homo sapiens OX=9606 GN=LAMA5 PE=1 SV=8	1	31	31	30	13.5	13.5	13.1	399.73	3695	3695	14.1	1	4	1			1	1				1	6	5	4	1		1				7		1	2				1		1	0
O15231	O15231	1	1	1	Zinc finger protein 185	ZNF185	sp|O15231|ZN185_HUMAN Zinc finger protein 185 OS=Homo sapiens OX=9606 GN=ZNF185 PE=1 SV=3	1	1	1	1	2.3	2.3	2.3	73.525	689	689	13													1																		0.00067476
O15232	O15232	8	8	8	Matrilin-3	MATN3	sp|O15232|MATN3_HUMAN Matrilin-3 OS=Homo sapiens OX=9606 GN=MATN3 PE=1 SV=2	1	8	8	8	25.5	25.5	25.5	52.816	486	486	12.9	2		1										1	1	1						1		1		1						0
O15394	O15394	1	1	1	Neural cell adhesion molecule 2	NCAM2	sp|O15394|NCAM2_HUMAN Neural cell adhesion molecule 2 OS=Homo sapiens OX=9606 GN=NCAM2 PE=1 SV=2	1	1	1	1	2.3	2.3	2.3	93.045	837	837	17																	1														0.00063532
O15400	O15400	2	2	2	Syntaxin-7	STX7	sp|O15400|STX7_HUMAN Syntaxin-7 OS=Homo sapiens OX=9606 GN=STX7 PE=1 SV=4	1	2	2	2	10.7	10.7	10.7	29.815	261	261	22.3																						2	1								0
O15460	O15460	4	4	4	Prolyl 4-hydroxylase subunit alpha-2	P4HA2	sp|O15460|P4HA2_HUMAN Prolyl 4-hydroxylase subunit alpha-2 OS=Homo sapiens OX=9606 GN=P4HA2 PE=1 SV=1	1	4	4	4	9.9	9.9	9.9	60.901	535	535	11.8			1								1	1									1										0
O15498	O15498	1	1	1	Synaptobrevin homolog YKT6	YKT6	sp|O15498|YKT6_HUMAN Synaptobrevin homolog YKT6 OS=Homo sapiens OX=9606 GN=YKT6 PE=1 SV=1	1	1	1	1	11.1	11.1	11.1	22.417	198	198	13													1																		0.00069396
O43155	O43155	2	2	2	Leucine-rich repeat transmembrane protein FLRT2	FLRT2	sp|O43155|FLRT2_HUMAN Leucine-rich repeat transmembrane protein FLRT2 OS=Homo sapiens OX=9606 GN=FLRT2 PE=1 SV=1	1	2	2	2	3.8	3.8	3.8	74.048	660	660	12												2																			0
O43175	O43175	2	2	2	D-3-phosphoglycerate dehydrogenase	PHGDH	sp|O43175|SERA_HUMAN D-3-phosphoglycerate dehydrogenase OS=Homo sapiens OX=9606 GN=PHGDH PE=1 SV=4	1	2	2	2	4.7	4.7	4.7	56.65	533	533	21.5																					1	1									0
O43184	O43184	4	4	4	Disintegrin and metalloproteinase domain-containing protein 12	ADAM12	sp|O43184|ADA12_HUMAN Disintegrin and metalloproteinase domain-containing protein 12 OS=Homo sapiens OX=9606 GN=ADAM12 PE=1 SV=3	1	4	4	4	7.2	7.2	7.2	99.541	909	909	11.2		1	1								1																		1		0
O43240	O43240	1	1	1	Kallikrein-10	KLK10	sp|O43240|KLK10_HUMAN Kallikrein-10 OS=Homo sapiens OX=9606 GN=KLK10 PE=1 SV=3	1	1	1	1	4	4	4	30.17	276	276	3			1																												0.0012602
O43242	O43242	1	1	1	26S proteasome non-ATPase regulatory subunit 3	PSMD3	sp|O43242|PSMD3_HUMAN 26S proteasome non-ATPase regulatory subunit 3 OS=Homo sapiens OX=9606 GN=PSMD3 PE=1 SV=2	1	1	1	1	2.1	2.1	2.1	60.977	534	534	4				1																											0.0012384
O43278	O43278	9	9	9	Kunitz-type protease inhibitor 1	SPINT1	sp|O43278|SPIT1_HUMAN Kunitz-type protease inhibitor 1 OS=Homo sapiens OX=9606 GN=SPINT1 PE=1 SV=2	1	9	9	9	20.6	20.6	20.6	58.397	529	529	14.7	1	1	1									2									1	2			1		1				0
O43291	O43291	1	1	1	Kunitz-type protease inhibitor 2	SPINT2	sp|O43291|SPIT2_HUMAN Kunitz-type protease inhibitor 2 OS=Homo sapiens OX=9606 GN=SPINT2 PE=1 SV=2	1	1	1	1	4.8	4.8	4.8	28.228	252	252	14														1																	0
O43324	O43324	1	1	1	Eukaryotic translation elongation factor 1 epsilon-1	EEF1E1	sp|O43324|MCA3_HUMAN Eukaryotic translation elongation factor 1 epsilon-1 OS=Homo sapiens OX=9606 GN=EEF1E1 PE=1 SV=1	1	1	1	1	6.3	6.3	6.3	19.81	174	174	25																									1						0.0006689
O43390	O43390	2	2	2	Heterogeneous nuclear ribonucleoprotein R	HNRNPR	sp|O43390|HNRPR_HUMAN Heterogeneous nuclear ribonucleoprotein R OS=Homo sapiens OX=9606 GN=HNRNPR PE=1 SV=1	1	2	2	2	3.6	3.6	3.6	70.942	633	633	11.5	1																					1									0
O43396	O43396	2	2	2	Thioredoxin-like protein 1	TXNL1	sp|O43396|TXNL1_HUMAN Thioredoxin-like protein 1 OS=Homo sapiens OX=9606 GN=TXNL1 PE=1 SV=3	1	2	2	2	11.8	11.8	11.8	32.251	289	289	11.5											1	1																			0
O43399	O43399	2	2	2	Tumor protein D54	TPD52L2	sp|O43399|TPD54_HUMAN Tumor protein D54 OS=Homo sapiens OX=9606 GN=TPD52L2 PE=1 SV=2	1	2	2	2	11.7	11.7	11.7	22.237	206	206	14.5														1	1																0
O43451	O43451	2	2	2	Maltase-glucoamylase, intestinal;Maltase;Glucoamylase	MGAM	sp|O43451|MGA_HUMAN Maltase-glucoamylase, intestinal OS=Homo sapiens OX=9606 GN=MGAM PE=1 SV=5	1	2	2	2	1.3	1.3	1.3	209.85	1857	1857	17												1										1									0
O43490	O43490	8	8	8	Prominin-1	PROM1	sp|O43490|PROM1_HUMAN Prominin-1 OS=Homo sapiens OX=9606 GN=PROM1 PE=1 SV=1	1	8	8	8	15.6	15.6	15.6	97.201	865	865	12.1	2			1							1		1			1		1		1					1						0
O43493	O43493	2	2	2	Trans-Golgi network integral membrane protein 2	TGOLN2	sp|O43493|TGON2_HUMAN Trans-Golgi network integral membrane protein 2 OS=Homo sapiens OX=9606 GN=TGOLN2 PE=1 SV=4	1	2	2	2	7.1	7.1	7.1	45.879	437	437	10							1						1																		0
O43505	O43505	4	4	4	Beta-1,4-glucuronyltransferase 1	B4GAT1	sp|O43505|B4GA1_HUMAN Beta-1,4-glucuronyltransferase 1 OS=Homo sapiens OX=9606 GN=B4GAT1 PE=1 SV=1	1	4	4	4	20.2	20.2	20.2	47.119	415	415	15.2										1	2		2	1											2						0
O43556	O43556	4	4	4	Epsilon-sarcoglycan	SGCE	sp|O43556|SGCE_HUMAN Epsilon-sarcoglycan OS=Homo sapiens OX=9606 GN=SGCE PE=1 SV=6	1	4	4	4	12.4	12.4	12.4	49.85	437	437	11									2		1	1		1																	0
O43570	O43570	1	1	1	Carbonic anhydrase 12	CA12	sp|O43570|CAH12_HUMAN Carbonic anhydrase 12 OS=Homo sapiens OX=9606 GN=CA12 PE=1 SV=1	1	1	1	1	3.4	3.4	3.4	39.45	354	354	11											1																				0.0095613
O43653	O43653	1	1	1	Prostate stem cell antigen	PSCA	sp|O43653|PSCA_HUMAN Prostate stem cell antigen OS=Homo sapiens OX=9606 GN=PSCA PE=1 SV=2	1	1	1	1	14.9	14.9	14.9	11.959	114	114	16																1															0.0090243
O43657	O43657	1	1	1	Tetraspanin-6	TSPAN6	sp|O43657|TSN6_HUMAN Tetraspanin-6 OS=Homo sapiens OX=9606 GN=TSPAN6 PE=1 SV=1	1	1	1	1	5.3	5.3	5.3	27.563	245	245	15															1																0
O43665	O43665	1	1	1	Regulator of G-protein signaling 10	RGS10	sp|O43665|RGS10_HUMAN Regulator of G-protein signaling 10 OS=Homo sapiens OX=9606 GN=RGS10 PE=1 SV=3	1	1	1	1	9.4	9.4	9.4	21.21	181	181	4				1																											0.00065274
O43707;Q9H254	O43707	22;1	22;1	16;1	Alpha-actinin-4	ACTN4	sp|O43707|ACTN4_HUMAN Alpha-actinin-4 OS=Homo sapiens OX=9606 GN=ACTN4 PE=1 SV=2	2	22	22	16	33.6	33.6	25.4	104.85	911	911;2564	19.2											4	1	4	3					2		4	8	2	2	6						0
O43747	O43747	1	1	1	AP-1 complex subunit gamma-1	AP1G1	sp|O43747|AP1G1_HUMAN AP-1 complex subunit gamma-1 OS=Homo sapiens OX=9606 GN=AP1G1 PE=1 SV=5	1	1	1	1	1.6	1.6	1.6	91.35	822	822	25																									1						0.00068918
O43852	O43852	9	9	9	Calumenin	CALU	sp|O43852|CALU_HUMAN Calumenin OS=Homo sapiens OX=9606 GN=CALU PE=1 SV=2	1	9	9	9	42.5	42.5	42.5	37.106	315	315	10.4	2	1	2								1	2	2	1	1						1			1							0
O43865;Q96HN2	O43865;Q96HN2	1;1	1;1	1;1	Putative adenosylhomocysteinase 2;Putative adenosylhomocysteinase 3	AHCYL1;AHCYL2	sp|O43865|SAHH2_HUMAN S-adenosylhomocysteine hydrolase-like protein 1 OS=Homo sapiens OX=9606 GN=AHCYL1 PE=1 SV=2;sp|Q96HN2|SAHH3_HUMAN Adenosylhomocysteinase 3 OS=Homo sapiens OX=9606 GN=AHCYL2 PE=1 SV=1	2	1	1	1	2.3	2.3	2.3	58.951	530	530;611	21																					1										0.0012461
O43866	O43866	5	5	5	CD5 antigen-like	CD5L	sp|O43866|CD5L_HUMAN CD5 antigen-like OS=Homo sapiens OX=9606 GN=CD5L PE=1 SV=1	1	5	5	5	20.5	20.5	20.5	38.087	347	347	16.4						1	1															1	1	1							0
O43895	O43895	9	9	9	Xaa-Pro aminopeptidase 2	XPNPEP2	sp|O43895|XPP2_HUMAN Xaa-Pro aminopeptidase 2 OS=Homo sapiens OX=9606 GN=XPNPEP2 PE=1 SV=3	1	9	9	9	16.8	16.8	16.8	75.624	674	674	17.2											1	1	1	1	2	1					1	3	1								0
O60245	O60245	1	1	1	Protocadherin-7	PCDH7	sp|O60245|PCDH7_HUMAN Protocadherin-7 OS=Homo sapiens OX=9606 GN=PCDH7 PE=1 SV=2	1	1	1	1	1.1	1.1	1.1	116.07	1069	1069	23																							1								0.00071839
O60279	O60279	8	8	8	Sushi domain-containing protein 5	SUSD5	sp|O60279|SUSD5_HUMAN Sushi domain-containing protein 5 OS=Homo sapiens OX=9606 GN=SUSD5 PE=1 SV=3	1	8	8	8	18.3	18.3	18.3	68.02	629	629	14.3			1	1		1		1					1	1							1	1	1						1		0
O60353	O60353	1	1	1	Frizzled-6	FZD6	sp|O60353|FZD6_HUMAN Frizzled-6 OS=Homo sapiens OX=9606 GN=FZD6 PE=1 SV=2	1	1	1	1	2.4	2.4	2.4	79.291	706	706	14														1																	0.00069881
O60437	O60437	23	23	23	Periplakin	PPL	sp|O60437|PEPL_HUMAN Periplakin OS=Homo sapiens OX=9606 GN=PPL PE=1 SV=4	1	23	23	23	15.8	15.8	15.8	204.74	1756	1756	15.7	1	3									8		2	1							6	2		3	1	1	1				0
O60449	O60449	2	2	2	Lymphocyte antigen 75	LY75	sp|O60449|LY75_HUMAN Lymphocyte antigen 75 OS=Homo sapiens OX=9606 GN=LY75 PE=1 SV=3	1	2	2	2	1.7	1.7	1.7	198.31	1722	1722	14														2																	0
O60462	O60462	11	11	11	Neuropilin-2	NRP2	sp|O60462|NRP2_HUMAN Neuropilin-2 OS=Homo sapiens OX=9606 GN=NRP2 PE=1 SV=3	1	11	11	11	19.1	19.1	19.1	104.83	931	931	15.7	1		1	2								1	1	1				2				1		3	1					1	0
O60488	O60488	5	5	5	Long-chain-fatty-acid--CoA ligase 4	ACSL4	sp|O60488|ACSL4_HUMAN Long-chain-fatty-acid--CoA ligase 4 OS=Homo sapiens OX=9606 GN=ACSL4 PE=1 SV=2	1	5	5	5	11.8	11.8	11.8	79.187	711	711	8.8	1		1									1		2																	0
O60494	O60494	12	12	12	Cubilin	CUBN	sp|O60494|CUBN_HUMAN Cubilin OS=Homo sapiens OX=9606 GN=CUBN PE=1 SV=5	1	12	12	12	4.9	4.9	4.9	398.73	3623	3623	18.6		1									2		1	2		1						1		2		1	2		1		0
O60506	O60506	2	2	2	Heterogeneous nuclear ribonucleoprotein Q	SYNCRIP	sp|O60506|HNRPQ_HUMAN Heterogeneous nuclear ribonucleoprotein Q OS=Homo sapiens OX=9606 GN=SYNCRIP PE=1 SV=2	1	2	2	2	5.5	5.5	5.5	69.602	623	623	17													1								1										0
O60513	O60513	2	2	2	Beta-1,4-galactosyltransferase 4;N-acetyllactosamine synthase;Lactotriaosylceramide beta-1,4-galactosyltransferase	B4GALT4	sp|O60513|B4GT4_HUMAN Beta-1,4-galactosyltransferase 4 OS=Homo sapiens OX=9606 GN=B4GALT4 PE=1 SV=1	1	2	2	2	7.6	7.6	7.6	40.041	344	344	8.5			1											1																	0
O60568	O60568	3	3	3	Procollagen-lysine,2-oxoglutarate 5-dioxygenase 3	PLOD3	sp|O60568|PLOD3_HUMAN Multifunctional procollagen lysine hydroxylase and glycosyltransferase LH3 OS=Homo sapiens OX=9606 GN=PLOD3 PE=1 SV=1	1	3	3	3	5	5	5	84.784	738	738	14.7											1			1					1												0
O60603	O60603	2	2	2	Toll-like receptor 2	TLR2	sp|O60603|TLR2_HUMAN Toll-like receptor 2 OS=Homo sapiens OX=9606 GN=TLR2 PE=1 SV=1	1	2	2	2	4.2	4.2	4.2	89.837	784	784	18	1																									1	1				0
O60610	O60610	3	3	3	Protein diaphanous homolog 1	DIAPH1	sp|O60610|DIAP1_HUMAN Protein diaphanous homolog 1 OS=Homo sapiens OX=9606 GN=DIAPH1 PE=1 SV=2	1	3	3	3	3.3	3.3	3.3	141.35	1272	1272	11.7		1												1					1												0
O60664	O60664	5	5	5	Perilipin-3	PLIN3	sp|O60664|PLIN3_HUMAN Perilipin-3 OS=Homo sapiens OX=9606 GN=PLIN3 PE=1 SV=3	1	5	5	5	21	21	21	47.074	434	434	13.9											1	1	1	2		1	1														0
O60687	O60687	2	2	2	Sushi repeat-containing protein SRPX2	SRPX2	sp|O60687|SRPX2_HUMAN Sushi repeat-containing protein SRPX2 OS=Homo sapiens OX=9606 GN=SRPX2 PE=1 SV=1	1	2	2	2	5.8	5.8	5.8	52.971	465	465	19															1								1								0
O60704	O60704	1	1	1	Protein-tyrosine sulfotransferase 2	TPST2	sp|O60704|TPST2_HUMAN Protein-tyrosine sulfotransferase 2 OS=Homo sapiens OX=9606 GN=TPST2 PE=1 SV=1	1	1	1	1	3.7	3.7	3.7	41.911	377	377	14														1																	0.0052234
O60763	O60763	2	2	2	General vesicular transport factor p115	USO1	sp|O60763|USO1_HUMAN General vesicular transport factor p115 OS=Homo sapiens OX=9606 GN=USO1 PE=1 SV=2	1	2	2	2	2.3	2.3	2.3	107.89	962	962	21																					2										0.00071023
Q99880;Q99879;Q99877;Q93079;Q8N257;Q5QNW6;Q16778;P62807;P58876;P57053;P33778;P23527;P06899;O60814	Q99880;Q99879;Q99877;Q93079;Q8N257;Q5QNW6;Q16778;P62807;P58876;P57053;P33778;P23527;P06899;O60814	1;1;1;1;1;1;1;1;1;1;1;1;1;1	1;1;1;1;1;1;1;1;1;1;1;1;1;1	1;1;1;1;1;1;1;1;1;1;1;1;1;1	Histone H2B type 1-L;Histone H2B type 1-M;Histone H2B type 1-N;Histone H2B type 1-H;Histone H2B type 3-B;Histone H2B type 2-F;Histone H2B type 2-E;Histone H2B type 1-C/E/F/G/I;Histone H2B type 1-D;Histone H2B type F-S;Histone H2B type 1-B;Histone H2B type 1-O;Histone H2B type 1-J;Histone H2B type 1-K	HIST1H2BL;HIST1H2BM;HIST1H2BN;HIST1H2BH;HIST3H2BB;HIST2H2BF;HIST2H2BE;HIST1H2BC;HIST1H2BD;H2BFS;HIST1H2BB;HIST1H2BO;HIST1H2BJ;HIST1H2BK	sp|Q99880|H2B1L_HUMAN Histone H2B type 1-L OS=Homo sapiens OX=9606 GN=H2BC13 PE=1 SV=3;sp|Q99879|H2B1M_HUMAN Histone H2B type 1-M OS=Homo sapiens OX=9606 GN=H2BC14 PE=1 SV=3;sp|Q99877|H2B1N_HUMAN Histone H2B type 1-N OS=Homo sapiens OX=9606 GN=H2BC15 PE=1	14	1	1	1	11.9	11.9	11.9	13.952	126	126;126;126;126;126;126;126;126;126;126;126;126;126;126	14.3												1			1	1															0
O75015	O75015	1	1	1	Low affinity immunoglobulin gamma Fc region receptor III-B	FCGR3B	sp|O75015|FCG3B_HUMAN Low affinity immunoglobulin gamma Fc region receptor III-B OS=Homo sapiens OX=9606 GN=FCGR3B PE=1 SV=2	1	1	1	1	6.4	6.4	6.4	26.216	233	233	15															1																0
O75063	O75063	2	2	2	Glycosaminoglycan xylosylkinase	FAM20B	sp|O75063|XYLK_HUMAN Glycosaminoglycan xylosylkinase OS=Homo sapiens OX=9606 GN=FAM20B PE=1 SV=1	1	2	2	2	7.8	7.8	7.8	46.432	409	409	21.5																					1	1									0
O75071	O75071	3	3	3	EF-hand calcium-binding domain-containing protein 14	EFCAB14	sp|O75071|EFC14_HUMAN EF-hand calcium-binding domain-containing protein 14 OS=Homo sapiens OX=9606 GN=EFCAB14 PE=1 SV=1	1	3	3	3	10.3	10.3	10.3	55.031	495	495	13.7											1			1		1															0
O75074	O75074	1	1	1	Low-density lipoprotein receptor-related protein 3	LRP3	sp|O75074|LRP3_HUMAN Low-density lipoprotein receptor-related protein 3 OS=Homo sapiens OX=9606 GN=LRP3 PE=2 SV=2	1	1	1	1	1.6	1.6	1.6	82.883	770	770	15															1																0
O75083	O75083	5	5	5	WD repeat-containing protein 1	WDR1	sp|O75083|WDR1_HUMAN WD repeat-containing protein 1 OS=Homo sapiens OX=9606 GN=WDR1 PE=1 SV=4	1	5	5	5	16.3	16.3	16.3	66.193	606	606	15.6		1										1		1								1						1			0
O75094	O75094	1	1	1	Slit homolog 3 protein	SLIT3	sp|O75094|SLIT3_HUMAN Slit homolog 3 protein OS=Homo sapiens OX=9606 GN=SLIT3 PE=2 SV=3	1	1	1	1	1.4	1.4	1.4	167.71	1523	1523	23																							1								0
O75095	O75095	1	1	1	Multiple epidermal growth factor-like domains protein 6	MEGF6	sp|O75095|MEGF6_HUMAN Multiple epidermal growth factor-like domains protein 6 OS=Homo sapiens OX=9606 GN=MEGF6 PE=1 SV=4	1	1	1	1	0.9	0.9	0.9	161.18	1541	1541	19																			1												0.0074328
O75131	O75131	1	1	1	Copine-3	CPNE3	sp|O75131|CPNE3_HUMAN Copine-3 OS=Homo sapiens OX=9606 GN=CPNE3 PE=1 SV=1	1	1	1	1	3	3	3	60.13	537	537	21																					1										0.00067114
O75144	O75144	3	3	3	ICOS ligand	ICOSLG	sp|O75144|ICOSL_HUMAN ICOS ligand OS=Homo sapiens OX=9606 GN=ICOSLG PE=1 SV=2	1	3	3	3	14.6	14.6	14.6	33.348	302	302	14.1											2			1	3			1													0
O75223	O75223	1	1	1	Gamma-glutamylcyclotransferase	GGCT	sp|O75223|GGCT_HUMAN Gamma-glutamylcyclotransferase OS=Homo sapiens OX=9606 GN=GGCT PE=1 SV=1	1	1	1	1	9	9	9	21.007	188	188	1	1																														0
O75309	O75309	1	1	1	Cadherin-16	CDH16	sp|O75309|CAD16_HUMAN Cadherin-16 OS=Homo sapiens OX=9606 GN=CDH16 PE=2 SV=1	1	1	1	1	2.3	2.3	2.3	89.922	829	829	19																			1												0
O75326	O75326	11	11	11	Semaphorin-7A	SEMA7A	sp|O75326|SEM7A_HUMAN Semaphorin-7A OS=Homo sapiens OX=9606 GN=SEMA7A PE=1 SV=1	1	11	11	11	28.2	28.2	28.2	74.823	666	666	10.8	1	4	1						1		2			1								2		1		1					0
O75339	O75339	7	7	7	Cartilage intermediate layer protein 1;Cartilage intermediate layer protein 1 C1;Cartilage intermediate layer protein 1 C2	CILP	sp|O75339|CILP1_HUMAN Cartilage intermediate layer protein 1 OS=Homo sapiens OX=9606 GN=CILP PE=1 SV=4	1	7	7	7	7.5	7.5	7.5	132.56	1184	1184	14.6	1	1									1				1								2				1				0
O75340	O75340	2	2	2	Programmed cell death protein 6	PDCD6	sp|O75340|PDCD6_HUMAN Programmed cell death protein 6 OS=Homo sapiens OX=9606 GN=PDCD6 PE=1 SV=1	1	2	2	2	20.4	20.4	20.4	21.868	191	191	16.5												1									1										0
O75347	O75347	1	1	1	Tubulin-specific chaperone A	TBCA	sp|O75347|TBCA_HUMAN Tubulin-specific chaperone A OS=Homo sapiens OX=9606 GN=TBCA PE=1 SV=3	1	1	1	1	12	12	12	12.855	108	108	12												1																			0
Q9UN37;O75351;Q6PIW4	Q9UN37;O75351;Q6PIW4	2;2;1	2;2;1	2;2;1	Vacuolar protein sorting-associated protein 4A;Vacuolar protein sorting-associated protein 4B;Fidgetin-like protein 1	VPS4A;VPS4B;FIGNL1	sp|Q9UN37|VPS4A_HUMAN Vacuolar protein sorting-associated protein 4A OS=Homo sapiens OX=9606 GN=VPS4A PE=1 SV=1;sp|O75351|VPS4B_HUMAN Vacuolar protein sorting-associated protein 4B OS=Homo sapiens OX=9606 GN=VPS4B PE=1 SV=2;sp|Q6PIW4|FIGL1_HUMAN Fidgetin-l	3	2	2	2	4.6	4.6	4.6	48.897	437	437;444;674	13			1																				1								0.00071633
O75367	O75367	1	1	1	Core histone macro-H2A.1	H2AFY	sp|O75367|H2AY_HUMAN Core histone macro-H2A.1 OS=Homo sapiens OX=9606 GN=MACROH2A1 PE=1 SV=4	1	1	1	1	5.4	5.4	5.4	39.617	372	372	16																1															0.0079636
O75368	O75368	4	4	4	SH3 domain-binding glutamic acid-rich-like protein	SH3BGRL	sp|O75368|SH3L1_HUMAN SH3 domain-binding glutamic acid-rich-like protein OS=Homo sapiens OX=9606 GN=SH3BGRL PE=1 SV=1	1	4	4	4	56.1	56.1	56.1	12.774	114	114	12.8				1								1		2						1											0
O75369	O75369	29	29	26	Filamin-B	FLNB	sp|O75369|FLNB_HUMAN Filamin-B OS=Homo sapiens OX=9606 GN=FLNB PE=1 SV=2	1	29	29	26	17.1	17.1	15.2	278.16	2602	2602	15	5	3	3								1	2	3	3			1		1		5	7	6	1	1		1				0
O75436	O75436	1	1	1	Vacuolar protein sorting-associated protein 26A	VPS26A	sp|O75436|VP26A_HUMAN Vacuolar protein sorting-associated protein 26A OS=Homo sapiens OX=9606 GN=VPS26A PE=1 SV=2	1	1	1	1	3.1	3.1	3.1	38.169	327	327	11											1																				0.0018051
O75487	O75487	4	4	3	Glypican-4;Secreted glypican-4	GPC4	sp|O75487|GPC4_HUMAN Glypican-4 OS=Homo sapiens OX=9606 GN=GPC4 PE=1 SV=4	1	4	4	3	11.9	11.9	8.8	62.411	556	556	8		1	2								4	1																			0
O75509	O75509	2	2	2	Tumor necrosis factor receptor superfamily member 21	TNFRSF21	sp|O75509|TNR21_HUMAN Tumor necrosis factor receptor superfamily member 21 OS=Homo sapiens OX=9606 GN=TNFRSF21 PE=1 SV=1	1	2	2	2	4.6	4.6	4.6	71.844	655	655	9				1										1																	0
O75556	O75556	1	1	1	Mammaglobin-B	SCGB2A1	sp|O75556|SG2A1_HUMAN Mammaglobin-B OS=Homo sapiens OX=9606 GN=SCGB2A1 PE=1 SV=1	1	1	1	1	18.9	18.9	18.9	10.884	95	95	22																						1									0
O75594	O75594	2	2	2	Peptidoglycan recognition protein 1	PGLYRP1	sp|O75594|PGRP1_HUMAN Peptidoglycan recognition protein 1 OS=Homo sapiens OX=9606 GN=PGLYRP1 PE=1 SV=1	1	2	2	2	19.9	19.9	19.9	21.731	196	196	7			1		1								1																		0
O75635	O75635	4	4	4	Serpin B7	SERPINB7	sp|O75635|SPB7_HUMAN Serpin B7 OS=Homo sapiens OX=9606 GN=SERPINB7 PE=1 SV=1	1	4	4	4	11.1	11.1	11.1	42.904	380	380	12		1										1	1								1										0
O75781	O75781	2	2	2	Paralemmin-1	PALM	sp|O75781|PALM_HUMAN Paralemmin-1 OS=Homo sapiens OX=9606 GN=PALM PE=1 SV=2	1	2	2	2	8.5	8.5	8.5	42.075	387	387	16.5											1											1									0
O75787	O75787	3	3	3	Renin receptor	ATP6AP2	sp|O75787|RENR_HUMAN Renin receptor OS=Homo sapiens OX=9606 GN=ATP6AP2 PE=1 SV=2	1	3	3	3	13.1	13.1	13.1	39.008	350	350	8	1	1																			1										0
O75821	O75821	1	1	1	Eukaryotic translation initiation factor 3 subunit G	EIF3G	sp|O75821|EIF3G_HUMAN Eukaryotic translation initiation factor 3 subunit G OS=Homo sapiens OX=9606 GN=EIF3G PE=1 SV=2	1	1	1	1	5	5	5	35.611	320	320	15															1																0.00067522
O75832	O75832	1	1	1	26S proteasome non-ATPase regulatory subunit 10	PSMD10	sp|O75832|PSD10_HUMAN 26S proteasome non-ATPase regulatory subunit 10 OS=Homo sapiens OX=9606 GN=PSMD10 PE=1 SV=1	1	1	1	1	11.9	11.9	11.9	24.428	226	226	11											1																				0
O75841	O75841	2	2	2	Uroplakin-1b	UPK1B	sp|O75841|UPK1B_HUMAN Uroplakin-1b OS=Homo sapiens OX=9606 GN=UPK1B PE=1 SV=5	1	2	2	2	10	10	10	29.643	260	260	13.5												1			1																0
O75874;P9WKL1;P9WKL0;P65098	O75874;P9WKL1;P9WKL0;P65098	2;1;1;1	2;1;1;1	2;1;1;1	Isocitrate dehydrogenase [NADP] cytoplasmic	IDH1	sp|O75874|IDHC_HUMAN Isocitrate dehydrogenase [NADP] cytoplasmic OS=Homo sapiens OX=9606 GN=IDH1 PE=1 SV=2;sp|P9WKL1|IDH_MYCTU Isocitrate dehydrogenase [NADP] OS=Mycobacterium tuberculosis (strain ATCC 25618 / H37Rv) OX=83332 GN=icd PE=1 SV=1;sp|P9WKL0|IDH	4	2	2	2	8	8	8	46.659	414	414;409;409;409	13													2																		0
O75882	O75882	9	9	9	Attractin	ATRN	sp|O75882|ATRN_HUMAN Attractin OS=Homo sapiens OX=9606 GN=ATRN PE=1 SV=2	1	9	9	9	10.4	10.4	10.4	158.54	1429	1429	12.7		1	2	1								1	2		2					1						2					0
O75891	O75891	1	1	1	Cytosolic 10-formyltetrahydrofolate dehydrogenase	ALDH1L1	sp|O75891|AL1L1_HUMAN Cytosolic 10-formyltetrahydrofolate dehydrogenase OS=Homo sapiens OX=9606 GN=ALDH1L1 PE=1 SV=2	1	1	1	1	1.6	1.6	1.6	98.828	902	902	22																						1									0.0012422
O75955	O75955	1	1	1	Flotillin-1	FLOT1	sp|O75955|FLOT1_HUMAN Flotillin-1 OS=Homo sapiens OX=9606 GN=FLOT1 PE=1 SV=3	1	1	1	1	4.2	4.2	4.2	47.355	427	427	26																										1					0.00067935
O76003	O76003	1	1	1	Glutaredoxin-3	GLRX3	sp|O76003|GLRX3_HUMAN Glutaredoxin-3 OS=Homo sapiens OX=9606 GN=GLRX3 PE=1 SV=2	1	1	1	1	3.9	3.9	3.9	37.432	335	335	22																						1									0.00068729
O76061	O76061	3	3	3	Stanniocalcin-2	STC2	sp|O76061|STC2_HUMAN Stanniocalcin-2 OS=Homo sapiens OX=9606 GN=STC2 PE=1 SV=1	1	3	3	3	11.6	11.6	11.6	33.248	302	302	20.6														2	1						2		1					1	1		0
O76076	O76076	1	1	1	WNT1-inducible-signaling pathway protein 2	WISP2	sp|O76076|CCN5_HUMAN CCN family member 5 OS=Homo sapiens OX=9606 GN=CCN5 PE=1 SV=1	1	1	1	1	11.2	11.2	11.2	26.825	250	250	28																												1			0.00065746
O94760	O94760	2	2	2	N(G),N(G)-dimethylarginine dimethylaminohydrolase 1	DDAH1	sp|O94760|DDAH1_HUMAN N(G),N(G)-dimethylarginine dimethylaminohydrolase 1 OS=Homo sapiens OX=9606 GN=DDAH1 PE=1 SV=3	1	2	2	2	10.5	10.5	10.5	31.121	285	285	7		1										1																			0
[truncated: 1,649 more rows]
[truncated: 18 more columns]

## Sheet: ITRAQ proteinGroups
Protein IDs	Majority protein IDs	Peptide counts (all)	Peptide counts (razor+unique)	Peptide counts (unique)	Protein names	Gene names	Fasta headers	Number of proteins	Peptides	Razor + unique peptides	Unique peptides	Peptides R1	Peptides R2	Peptides R3	Razor + unique peptides R1	Razor + unique peptides R2	Razor + unique peptides R3	Unique peptides R1	Unique peptides R2	Unique peptides R3	Sequence coverage [%]	Unique + razor sequence coverage [%]	Unique sequence coverage [%]	Mol. weight [kDa]	Sequence length	Sequence lengths	Fraction average	Fraction 1	Fraction 2	Fraction 3	Fraction 4	Fraction 5	Fraction 6	Fraction 7	Fraction 8	Fraction 9	Fraction 10	Q-value	Score	Reporter intensity corrected 1 R1	Reporter intensity corrected 2 R1	Reporter intensity corrected 3 R1	Reporter intensity corrected 4 R1	Reporter intensity corrected 5 R1	Reporter intensity corrected 6 R1	Reporter intensity corrected 7 R1	Reporter intensity corrected 8 R1	Reporter intensity corrected 1 R2	Reporter intensity corrected 2 R2
[truncated: 199 more rows]
[truncated: 83 more columns]
