# Supplementary material for: Analysis of microbial differences in amniotic fluid between advanced and normal age pregnant women
Source: J Transl Med. 2021 Jul 27;19:320. doi: 10.1186/s12967-021-02996-y (PMC8314639; doi:10.1186/s12967-021-02996-y)
Supplement: Supplementary file 2 — Additional file 2. Bacterial diversity indexes of the AF samples. [file 12967_2021_2996_MOESM2_ESM.xlsx]

## Sheet: diversity indexes
index	sobs	shannon	simpson	chao	ace	goods_coverage
YS01	957	5.08421	0.79501	1287.17	1435.11	0.996714
YS02	901	7.27329	0.988425	1263.65	1340.85	0.996546
YS03	907	6.8618	0.980852	1174.25	1285.9	0.997179
YS04	907	7.35972	0.986704	1145.38	1210.8	0.997302
YS06	1274	8.02777	0.988246	1441.88	1494.39	0.997474
YS07	1206	6.33517	0.955979	1516.67	1618.75	0.994959
YS08	1122	6.55913	0.976074	1604.61	1736.85	0.99547
YS09	1170	5.90549	0.955883	1742.51	1849.39	0.994883
YS10	663	3.62758	0.812729	972.714	1065.26	0.99702

## Sheet: all.otus.profiling
OTU	Total_tags	YS01_tags	YS02_tags	YS03_tags	YS04_tags	YS06_tags	YS07_tags	YS08_tags	YS09_tags	YS10_tags	YS01_relative_abundance	YS02_relative_abundance	YS03_relative_abundance	YS04_relative_abundance	YS06_relative_abundance	YS07_relative_abundance	YS08_relative_abundance	YS09_relative_abundance	YS10_relative_abundance	Domain	Phylum	Class	Order	Family	Genus	Species
Otu000001	47867	70	45	84	73	52	1078	2209	7569	30865	0.073968	0.051131	0.085844	0.076628	0.056372	1.50944	2.41102	8.47479	33.8143	Bacteria	Proteobacteria	Alphaproteobacteria	Caulobacterales	Caulobacteraceae
Otu000002	45367	42425	782	1222	117	292	93	90	184	52	44.8301	0.888535	1.24883	0.122815	0.316548	0.130221	0.098231	0.206019	0.056969	Bacteria	Cyanobacteria	Oxyphotobacteria	Chloroplast
Otu000003	39719	43	28	49	43	30	1141	2479	7769	20947	0.045438	0.031815	0.050076	0.045137	0.032522	1.59766	2.70571	8.69872	22.9486	Bacteria	Proteobacteria	Alphaproteobacteria	Caulobacterales	Caulobacteraceae
Otu000004	22491	60	35	29	39	45	9801	2837	5311	185	0.063401	0.039768	0.029637	0.040938	0.048783	13.7236	3.09645	5.94657	0.202678	Bacteria	Proteobacteria	Gammaproteobacteria	Pseudomonadales	Pseudomonadaceae	Pseudomonas
Otu000005	22007	67	271	756	475	4669	4010	9515	990	33	0.070798	0.30792	0.772595	0.498609	5.06152	5.61491	10.3852	1.10847	0.036153	Bacteria	Firmicutes	Bacilli	Bacillales	Bacillaceae	Bacillus
Otu000006	21747	34	22	48	23	11	882	1633	4965	8689	0.035928	0.024997	0.049054	0.024143	0.011925	1.235	1.78234	5.55916	9.51927	Bacteria	Proteobacteria	Alphaproteobacteria	Caulobacterales	Caulobacteraceae
Otu000007	18895	54	20	29	26	17	7346	2850	4290	94	0.057061	0.022725	0.029637	0.027292	0.018429	10.2861	3.11064	4.80339	0.102982	Bacteria	Proteobacteria	Gammaproteobacteria	Pseudomonadales	Pseudomonadaceae	Pseudomonas
Otu000008	18250	860	645	5945	7173	1199	363	1220	618	117	0.908755	0.732871	6.0755	7.52952	1.2998	0.508282	1.33157	0.691956	0.12818	Bacteria	Proteobacteria	Gammaproteobacteria	Enterobacteriales	Enterobacteriaceae
Otu000009	13523	26	12	11	11	10	5011	2485	3008	113	0.027474	0.013635	0.011241	0.011547	0.010841	7.01654	2.71226	3.36797	0.123798	Bacteria	Proteobacteria	Gammaproteobacteria	Pseudomonadales	Pseudomonadaceae	Pseudomonas
Otu000010	12926	3789	4855	2945	369	533	37	95	236	6	4.0038	5.51642	3.00965	0.387341	0.577809	0.051808	0.103688	0.264242	0.006573	Bacteria	Proteobacteria	Gammaproteobacteria	Pseudomonadales	Moraxellaceae	Acinetobacter	Acinetobacter_lwoffii
Otu000011	10791	40	469	7454	41	67	298	955	476	427	0.042268	0.532894	7.61763	0.043038	0.072633	0.417268	1.04234	0.532963	0.467802	Bacteria	Firmicutes	Bacilli	Bacillales	Staphylococcaceae	Staphylococcus
Otu000012	10777	41	13	99	7	36	33	591	9852	49	0.043324	0.014771	0.101173	0.007348	0.039027	0.046207	0.645049	11.031	0.053682	Bacteria	Cyanobacteria	Oxyphotobacteria	Chloroplast
Otu000013	9594	16	19	15	98	12	78	17	286	8760	0.016907	0.021588	0.015329	0.102871	0.013009	0.109218	0.018555	0.320226	9.59705	Bacteria	Proteobacteria	Gammaproteobacteria	Betaproteobacteriales	Burkholderiaceae	Ralstonia
Otu000014	8805	58	177	15	4	373	1572	2506	798	448	0.061288	0.201114	0.015329	0.004199	0.404358	2.20116	2.73518	0.893497	0.490808	Bacteria	Firmicutes	Bacilli	Lactobacillales	Lactobacillaceae	Lactobacillus	Lactobacillus_helveticus
Otu000015	8197	827	256	2323	3824	786	37	32	96	9	0.873884	0.290876	2.37399	4.01407	0.852079	0.051808	0.034926	0.107488	0.00986	Bacteria	Bacteroidetes	Bacteroidia	Bacteroidales	Rikenellaceae	Alistipes
Otu000016	8114	1092	1018	605	272	447	143	1036	2103	45	1.15391	1.15669	0.618281	0.285519	0.484579	0.200232	1.13074	2.35467	0.0493	Bacteria	Proteobacteria	Gammaproteobacteria	Pseudomonadales	Moraxellaceae	Acinetobacter
Otu000017	6999	194	13	14	21	6097	17	602	20	12	0.204998	0.014771	0.014307	0.022044	6.60957	0.023804	0.657055	0.022393	0.013147	Bacteria	Proteobacteria	Gammaproteobacteria	Pseudomonadales	Moraxellaceae	Acinetobacter
Otu000018	6961	11	4	8	6	9	2904	978	1450	23	0.011624	0.004545	0.008176	0.006298	0.009757	4.06626	1.06744	1.62352	0.025198	Bacteria	Proteobacteria	Gammaproteobacteria	Pseudomonadales	Pseudomonadaceae	Pseudomonas
Otu000019	6809	16	14	11	9	8	2901	848	1614	23	0.016907	0.015907	0.011241	0.009447	0.008673	4.06206	0.925552	1.80715	0.025198	Bacteria	Proteobacteria	Gammaproteobacteria	Pseudomonadales	Pseudomonadaceae	Pseudomonas
Otu000020	6681	502	370	786	238	408	597	1320	417	258	0.530459	0.420407	0.803254	0.249829	0.4423	0.835935	1.44072	0.466903	0.282653	Bacteria	Proteobacteria	Gammaproteobacteria	Pseudomonadales	Pseudomonadaceae	Pseudomonas
Otu000021	6550	44	1	3	3	29	172	4	5935	5	0.046494	0.001136	0.003066	0.003149	0.031438	0.240839	0.004366	6.64524	0.005478	Bacteria	Proteobacteria	Alphaproteobacteria	Rickettsiales	Mitochondria
Otu000022	6351	8	9	3953	138	110	6	15	5	176	0.008454	0.010226	4.03977	0.144859	0.119248	0.008401	0.016372	0.005598	0.192818	Bacteria	Firmicutes	Bacilli	Bacillales	Staphylococcaceae	Staphylococcus
Otu000023	5659	395	950	1149	958	172	268	939	296	106	0.417393	1.07942	1.17422	1.00562	0.18646	0.375261	1.02487	0.331422	0.116129	Bacteria	Proteobacteria	Gammaproteobacteria	Betaproteobacteriales	Burkholderiaceae	Curvibacter
Otu000024	5626	1032	2105	1824	114	328	15	71	4	5	1.09051	2.39177	1.86404	0.119666	0.355575	0.021003	0.077493	0.004479	0.005478	Bacteria	Proteobacteria	Alphaproteobacteria	Sphingomonadales	Sphingomonadaceae	Sphingomonas	Sphingomonas_paucimobilis
Otu000025	5354	658	2519	524	895	724	8	13	6	4	0.695303	2.86218	0.535503	0.939485	0.784866	0.011202	0.014189	0.006718	0.004382	Bacteria	Proteobacteria	Deltaproteobacteria	Desulfuromonadales	Geobacteraceae	Geobacter
Otu000026	5332	473	1555	1247	376	69	260	629	559	4	0.499815	1.76684	1.27437	0.394689	0.074801	0.364059	0.686524	0.625896	0.004382	Bacteria	Proteobacteria	Alphaproteobacteria	Sphingomonadales	Sphingomonadaceae	Sphingomonas
Otu000027	5080	489	400	33	2774	1007	321	13	13	4	0.516722	0.454494	0.033724	2.91188	1.09166	0.449473	0.014189	0.014556	0.004382	Bacteria	Proteobacteria	Gammaproteobacteria	Enterobacteriales	Enterobacteriaceae	Escherichia-Shigella
Otu000028	4421	541	428	38	712	772	54	906	2	1	0.57167	0.486308	0.038834	0.747389	0.836902	0.075612	0.988856	0.002239	0.001096	Bacteria	Verrucomicrobia	Verrucomicrobiae	Verrucomicrobiales	Akkermansiaceae	Akkermansia
Otu000029	4396	2	8	4	4	4	200	2132	154	227	0.002113	0.00909	0.004088	0.004199	0.004336	0.280045	2.32698	0.172429	0.248691	Bacteria	Actinobacteria	Actinobacteria	Corynebacteriales	Corynebacteriaceae	Corynebacterium_1
Otu000030	4190	296	92	158	165	21	618	770	214	276	0.312781	0.104534	0.161468	0.173201	0.022765	0.86534	0.840419	0.239609	0.302373	Bacteria	Proteobacteria	Gammaproteobacteria	Xanthomonadales	Xanthomonadaceae	Stenotrophomonas
Otu000031	4087	25	120	6	6	293	795	1116	361	289	0.026417	0.136348	0.006132	0.006298	0.317632	1.11318	1.21806	0.404201	0.316615	Bacteria	Firmicutes	Bacilli	Lactobacillales	Lactobacillaceae	Lactobacillus	Lactobacillus_helveticus
Otu000032	4019	81	797	36	120	275	495	21	461	1457	0.085592	0.905579	0.03679	0.125964	0.298119	0.693112	0.022921	0.516168	1.59622	Bacteria	Proteobacteria	Alphaproteobacteria	Rhizobiales	Xanthobacteraceae	Bradyrhizobium
Otu000033	4003	10	3	5	4	1	105	328	585	2417	0.010567	0.003409	0.00511	0.004199	0.001084	0.147024	0.357997	0.655007	2.64796	Bacteria	Proteobacteria	Alphaproteobacteria	Caulobacterales	Caulobacteraceae
Otu000034	3469	492	753	1972	182	48	6	0	7	1	0.519892	0.855585	2.01529	0.191046	0.052035	0.008401	0	0.007838	0.001096	Bacteria	Proteobacteria	Gammaproteobacteria	Pseudomonadales	Moraxellaceae	Acinetobacter
Otu000035	3411	238	612	711	655	116	132	462	153	34	0.251493	0.695376	0.726608	0.687556	0.125752	0.18483	0.504251	0.17131	0.037249	Bacteria	Proteobacteria	Gammaproteobacteria	Betaproteobacteriales	Burkholderiaceae	Curvibacter
Otu000036	3377	669	363	602	195	14	182	301	162	289	0.706927	0.412453	0.615215	0.204692	0.015177	0.254841	0.328527	0.181387	0.316615	Bacteria	Proteobacteria	Alphaproteobacteria	Rhizobiales	Xanthobacteraceae	Bradyrhizobium
Otu000037	3374	10	3	83	3	43	646	817	551	2	0.010567	0.003409	0.084822	0.003149	0.046615	0.904547	0.891717	0.616938	0.002191	Bacteria	Cyanobacteria	Oxyphotobacteria	Chloroplast	Cocos_nucifera_coconut_palm
Otu000038	3295	11	4	5	5	2	1410	427	791	25	0.011624	0.004545	0.00511	0.005249	0.002168	1.97432	0.46605	0.885659	0.027389	Bacteria	Proteobacteria	Gammaproteobacteria	Pseudomonadales	Pseudomonadaceae	Pseudomonas
Otu000039	3197	5	1	18	2	0	303	2037	1	3	0.005283	0.001136	0.018395	0.002099	0	0.424269	2.22329	0.00112	0.003287	Bacteria	Firmicutes	Bacilli	Bacillales	Staphylococcaceae	Staphylococcus
Otu000040	3167	667	459	362	44	127	194	895	408	4	0.704813	0.521532	0.369946	0.046187	0.137677	0.271644	0.97685	0.456826	0.004382	Bacteria	Proteobacteria	Gammaproteobacteria	Pseudomonadales	Moraxellaceae	Acinetobacter	Acinetobacter_radioresistens
Otu000041	3127	4	808	2275	4	7	8	1	11	5	0.004227	0.918077	2.32494	0.004199	0.007588	0.011202	0.001091	0.012316	0.005478	Bacteria	Proteobacteria	Gammaproteobacteria	Oceanospirillales	Halomonadaceae	Chromohalobacter
Otu000042	3115	155	5	5	2	1607	2	1331	5	0	0.163787	0.005681	0.00511	0.002099	1.7421	0.0028	1.45272	0.005598	0	Bacteria	Bacteroidetes	Bacteroidia	Bacteroidales	Muribaculaceae
Otu000043	3105	104	5	7	6	65	7	2900	2	1	0.109896	0.005681	0.007154	0.006298	0.070465	0.009802	3.16521	0.002239	0.001096	Bacteria	Firmicutes	Clostridia	Clostridiales	Ruminococcaceae	Eubacterium_coprostanoligenes_group
Otu000044	3019	48	453	9	9	2335	28	3	128	5	0.050721	0.514714	0.009198	0.009447	2.5313	0.039206	0.003274	0.143318	0.005478	Bacteria	Firmicutes	Bacilli	Bacillales	Bacillaceae	Bacillus
Otu000045	2914	2	6	7	3	4	1	2886	2	1	0.002113	0.006817	0.007154	0.003149	0.004336	0.0014	3.14993	0.002239	0.001096	Bacteria	Bacteroidetes	Bacteroidia	Bacteroidales	Muribaculaceae
Otu000046	2555	8	34	2	3	2506	0	0	0	0	0.008454	0.038632	0.002044	0.003149	2.71668	0	0	0	0	Bacteria	Bacteroidetes	Bacteroidia	Bacteroidales	Prevotellaceae	Prevotella_1
Otu000047	2539	3	2	1	4	2	2	2519	3	2	0.00317	0.002272	0.001022	0.004199	0.002168	0.0028	2.74937	0.003359	0.002191	Bacteria	Cyanobacteria	Melainabacteria	Gastranaerophilales
Otu000048	2436	2	1105	6	258	4	59	251	571	176	0.002113	1.25554	0.006132	0.270823	0.004336	0.082613	0.273955	0.639332	0.192818	Bacteria	Firmicutes	Bacilli	Lactobacillales	Lactobacillaceae	Lactobacillus
Otu000049	2408	1	2376	2	0	16	3	1	2	2	0.001057	2.69969	0.002044	0	0.017345	0.004201	0.001091	0.002239	0.002191	Bacteria	Firmicutes	Clostridia	Clostridiales	Ruminococcaceae
Otu000050	2351	1	1	2325	4	3	7	5	3	1	0.001057	0.001136	2.37604	0.004199	0.003252	0.009802	0.005457	0.003359	0.001096	Bacteria	Proteobacteria	Gammaproteobacteria	Oceanospirillales	Alcanivoracaceae	Alcanivorax
Otu000051	2349	503	423	259	870	18	109	12	135	14	0.531516	0.480627	0.264685	0.913242	0.019513	0.152625	0.013097	0.151155	0.015338	Bacteria	Proteobacteria	Alphaproteobacteria	Rhizobiales	Rhizobiaceae	Allorhizobium-Neorhizobium-Pararhizobium-Rhizobium	Agrobacterium_radiobacter
Otu000052	2348	580	569	484	124	162	261	7	102	4	0.612881	0.646517	0.494625	0.130163	0.175619	0.365459	0.00764	0.114206	0.004382	Bacteria	Proteobacteria	Gammaproteobacteria	Betaproteobacteriales	Burkholderiaceae	Ralstonia
Otu000053	2329	60	616	1107	1	435	91	15	1	2	0.063401	0.69992	1.1313	0.00105	0.47157	0.127421	0.016372	0.00112	0.002191	Bacteria	Firmicutes	Clostridia	Clostridiales	Ruminococcaceae	Faecalibacterium
Otu000054	2304	0	2	2282	4	1	5	3	2	1	0	0.002272	2.33209	0.004199	0.001084	0.007001	0.003274	0.002239	0.001096	Bacteria	Firmicutes	Clostridia	Clostridiales	Ruminococcaceae
Otu000055	2228	3	1	10	1	3	845	367	572	11	0.00317	0.001136	0.01022	0.00105	0.003252	1.18319	0.400563	0.640451	0.012051	Bacteria	Proteobacteria	Gammaproteobacteria	Pseudomonadales	Pseudomonadaceae	Pseudomonas
Otu000056	2199	1321	7	355	195	67	20	53	75	48	1.39589	0.007954	0.362793	0.204692	0.072633	0.028005	0.057847	0.083975	0.052587	Bacteria	Actinobacteria	Actinobacteria	Bifidobacteriales	Bifidobacteriaceae	Bifidobacterium
Otu000057	2186	923	1	206	853	137	22	1	3	40	0.975326	0.001136	0.210522	0.895397	0.148518	0.030805	0.001091	0.003359	0.043822	Bacteria	Bacteroidetes	Bacteroidia	Bacteroidales	Muribaculaceae
Otu000058	2152	0	2	1	5	81	127	6	650	1262	0	0.002272	0.001022	0.005249	0.08781	0.177829	0.006549	0.727786	1.38259	Bacteria	Firmicutes	Bacilli	Lactobacillales	Lactobacillaceae	Pediococcus	Pediococcus_acidilactici
Otu000059	2129	0	1	908	1	1	0	2	23	4	0	0.001136	0.927932	0.00105	0.001084	0	0.002183	0.025752	0.004382	Bacteria	Firmicutes	Bacilli	Bacillales	Family_XII	Exiguobacterium
Otu000060	2068	21	315	66	116	28	56	119	268	52	0.022191	0.357914	0.067449	0.121766	0.030354	0.078413	0.129883	0.300072	0.056969	Bacteria	Proteobacteria	Gammaproteobacteria	Betaproteobacteriales	Burkholderiaceae	Pelomonas
Otu000061	1986	304	2	1	19	4	156	406	7	1	0.321234	0.002272	0.001022	0.019944	0.004336	0.218435	0.44313	0.007838	0.001096	Bacteria	Firmicutes	Bacilli	Bacillales	Bacillaceae	Bacillus
Otu000062	1972	434	279	630	202	401	13	8	5	0	0.458604	0.317009	0.643829	0.21204	0.434712	0.018203	0.008732	0.005598	0	Bacteria	Bacteroidetes	Bacteroidia	Bacteroidales	Prevotellaceae	Prevotella_1
Otu000063	1914	13	135	4	775	805	4	6	3	2	0.013737	0.153392	0.004088	0.81352	0.872676	0.005601	0.006549	0.003359	0.002191	Bacteria	Firmicutes	Bacilli	Bacillales	Bacillaceae	Bacillus
Otu000064	1898	2	0	1880	0	3	1	3	2	1	0.002113	0	1.92127	0	0.003252	0.0014	0.003274	0.002239	0.001096	Bacteria	Firmicutes	Bacilli	Bacillales	Staphylococcaceae	Staphylococcus
Otu000065	1866	2	1	2	3	7	2	1846	1	1	0.002113	0.001136	0.002044	0.003149	0.007588	0.0028	2.01482	0.00112	0.001096	Bacteria	Firmicutes	Clostridia	Clostridiales	Lachnospiraceae	A2
Otu000066	1801	6	4	5	0	1	788	249	397	8	0.00634	0.004545	0.00511	0	0.001084	1.10338	0.271772	0.444509	0.008764	Bacteria	Proteobacteria	Gammaproteobacteria	Pseudomonadales	Pseudomonadaceae	Pseudomonas
Otu000067	1790	1	500	11	1198	71	2	1	1	2	0.001057	0.568117	0.011241	1.25754	0.076969	0.0028	0.001091	0.00112	0.002191	Bacteria	Firmicutes	Negativicutes	Selenomonadales	Veillonellaceae
Otu000068	1783	441	954	294	92	0	0	0	0	2	0.466001	1.08397	0.300454	0.096573	0	0	0	0	0.002191	Bacteria	Bacteroidetes	Bacteroidia	Bacteroidales	Prevotellaceae	Prevotella_9
Otu000069	1776	1	1	0	0	1	0	1769	3	0	0.001057	0.001136	0	0	0.001084	0	1.93078	0.003359	0	Bacteria	Chloroflexi	Chloroflexia	Chloroflexales	Roseiflexaceae
Otu000070	1773	1	2	2	57	25	164	113	739	14	0.001057	0.002272	0.002044	0.059833	0.027102	0.229637	0.123334	0.827436	0.015338	Bacteria	Proteobacteria	Gammaproteobacteria	Vibrionales	Vibrionaceae	Vibrio
Otu000071	1762	88	403	834	365	68	1	0	1	0	0.092989	0.457903	0.852308	0.383142	0.073717	0.0014	0	0.00112	0	Bacteria	Firmicutes	Negativicutes	Selenomonadales	Acidaminococcaceae	Succiniclasticum
Otu000072	1749	1	1	1	2	0	55	106	364	857	0.001057	0.001136	0.001022	0.002099	0	0.077012	0.115694	0.40756	0.93889	Bacteria	Proteobacteria	Alphaproteobacteria	Caulobacterales	Caulobacteraceae
Otu000073	1743	3	7	2	1406	319	0	2	1	1	0.00317	0.007954	0.002044	1.47588	0.345818	0	0.002183	0.00112	0.001096	Bacteria	Bacteroidetes	Bacteroidia	Bacteroidales	Muribaculaceae
Otu000074	1725	0	0	2	286	1	1	2	1	1	0	0	0.002044	0.300215	0.001084	0.0014	0.002183	0.00112	0.001096	Bacteria	Chloroflexi	AD3
Otu000075	1714	7	2	6	4	391	235	1047	7	10	0.007397	0.002272	0.006132	0.004199	0.423871	0.329053	1.14275	0.007838	0.010956	Bacteria	Firmicutes	Bacilli	Bacillales	Staphylococcaceae	Staphylococcus
Otu000076	1694	52	82	832	644	81	0	2	1	0	0.054948	0.093171	0.850264	0.676009	0.08781	0	0.002183	0.00112	0	Bacteria	Bacteroidetes	Bacteroidia	Bacteroidales	Prevotellaceae	Prevotella_1
Otu000077	1660	2	1	3	2	2	656	205	394	12	0.002113	0.001136	0.003066	0.002099	0.002168	0.918549	0.223748	0.44115	0.013147	Bacteria	Proteobacteria	Gammaproteobacteria	Pseudomonadales	Pseudomonadaceae	Pseudomonas
Otu000078	1641	89	0	2	1537	1	0	5	2	5	0.094046	0	0.002044	1.61339	0.001084	0	0.005457	0.002239	0.005478	Bacteria	Firmicutes	Negativicutes	Selenomonadales	Veillonellaceae	Dialister
Otu000079	1628	91	107	501	835	90	0	1	0	1	0.096159	0.121577	0.511998	0.876502	0.097566	0	0.001091	0	0.001096	Bacteria	Bacteroidetes	Bacteroidia	Bacteroidales	Prevotellaceae	Prevotella_1
Otu000080	1625	0	1403	206	8	1	2	5	0	0	0	1.59414	0.210522	0.008398	0.001084	0.0028	0.005457	0	0	Bacteria	Bacteroidetes	Bacteroidia	Bacteroidales	Prevotellaceae	Prevotella_9
Otu000081	1609	2	4	2	2	12	280	715	377	2	0.002113	0.004545	0.002044	0.002099	0.013009	0.392064	0.780389	0.422116	0.002191	Bacteria	Firmicutes	Bacilli	Lactobacillales	Enterococcaceae	Enterococcus
Otu000082	1608	2	3	5	346	1	52	396	531	2	0.002113	0.003409	0.00511	0.363197	0.001084	0.072812	0.432215	0.594545	0.002191	Bacteria	Actinobacteria	Actinobacteria	Corynebacteriales	Corynebacteriaceae	Lawsonella
Otu000083	1602	47	2	2	4	127	72	18	982	1	0.049665	0.002272	0.002044	0.004199	0.137677	0.100816	0.019646	1.09952	0.001096	Bacteria	Firmicutes	Clostridia	Clostridiales	Ruminococcaceae
Otu000084	1595	1579	2	3	0	2	1	0	2	0	1.66852	0.002272	0.003066	0	0.002168	0.0014	0	0.002239	0	Bacteria	Proteobacteria	Alphaproteobacteria	Rickettsiales	Mitochondria	Brassica_nigra_black_mustard
Otu000085	1585	1	1556	2	5	0	2	1	0	0	0.001057	1.76798	0.002044	0.005249	0	0.0028	0.001091	0	0	Bacteria	Proteobacteria	Alphaproteobacteria	Rhizobiales
Otu000086	1580	8	0	107	1424	39	2	0	0	0	0.008454	0	0.109349	1.49478	0.042279	0.0028	0	0	0	Bacteria	Bacteroidetes	Bacteroidia	Bacteroidales	Prevotellaceae	Prevotellaceae_UCG-001
Otu000087	1579	273	125	256	498	57	17	2	331	17	0.288477	0.142029	0.26162	0.522752	0.061792	0.023804	0.002183	0.370611	0.018624	Bacteria	Proteobacteria	Gammaproteobacteria	Xanthomonadales	Xanthomonadaceae	Stenotrophomonas
Otu000088	1577	707	398	268	4	52	6	35	100	5	0.747081	0.452221	0.273883	0.004199	0.056372	0.008401	0.038201	0.111967	0.005478	Bacteria	Proteobacteria	Gammaproteobacteria	Betaproteobacteriales	Burkholderiaceae	Massilia
Otu000089	1574	3	0	3	3	1	0	1560	2	2	0.00317	0	0.003066	0.003149	0.001084	0	1.70267	0.002239	0.002191	Bacteria
Otu000090	1569	32	6	1334	2	13	152	17	7	0	0.033814	0.006817	1.36328	0.002099	0.014093	0.212834	0.018555	0.007838	0	Bacteria	Proteobacteria	Gammaproteobacteria	Pseudomonadales	Moraxellaceae	Acinetobacter	Acinetobacter_calcoaceticus
Otu000091	1554	199	56	355	520	180	54	110	17	18	0.210282	0.063629	0.362793	0.545846	0.195133	0.075612	0.12006	0.019034	0.01972	Bacteria	Firmicutes	Bacilli	Bacillales	Staphylococcaceae	Macrococcus
Otu000092	1518	1	1500	5	1	3	1	2	1	1	0.001057	1.70435	0.00511	0.00105	0.003252	0.0014	0.002183	0.00112	0.001096	Bacteria	Bacteroidetes	Bacteroidia	Bacteroidales
Otu000093	1507	309	63	1019	2	112	0	0	0	0	0.326518	0.071583	1.04137	0.002099	0.121416	0	0	0	0	Bacteria	Bacteroidetes	Bacteroidia	Bacteroidales	F082
Otu000094	1507	4	11	32	0	2	61	220	12	2	0.004227	0.012499	0.032702	0	0.002168	0.085414	0.24012	0.013436	0.002191	Bacteria	Proteobacteria	Alphaproteobacteria	Rhizobiales	Beijerinckiaceae	Methylobacterium
Otu000095	1500	308	116	1063	2	3	1	3	3	0	0.325461	0.131803	1.08633	0.002099	0.003252	0.0014	0.003274	0.003359	0	Bacteria	Firmicutes	Negativicutes	Selenomonadales	Veillonellaceae
Otu000096	1452	3	140	1301	1	1	4	0	1	0	0.00317	0.159073	1.32956	0.00105	0.001084	0.005601	0	0.00112	0	Bacteria	Proteobacteria	Gammaproteobacteria	Oceanospirillales	Halomonadaceae	Chromohalobacter
Otu000097	1452	121	510	51	549	212	3	2	1	2	0.12786	0.57948	0.05212	0.576287	0.229823	0.004201	0.002183	0.00112	0.002191	Bacteria	Firmicutes	Clostridia	Clostridiales	Ruminococcaceae	Ruminococcaceae_NK4A214_group
Otu000098	1451	2	2	0	5	2	9	1	25	1370	0.002113	0.002272	0	0.005249	0.002168	0.012602	0.001091	0.027992	1.50091	Bacteria	Proteobacteria	Gammaproteobacteria	Betaproteobacteriales	Burkholderiaceae	Ralstonia
Otu000099	1450	0	5	1	1	11	0	2	6	4	0	0.005681	0.001022	0.00105	0.011925	0	0.002183	0.006718	0.004382	Bacteria	Firmicutes	Clostridia	Clostridiales	Lachnospiraceae	Lachnoclostridium
Otu000100	1436	1	1423	1	3	1	2	1	3	0	0.001057	1.61686	0.001022	0.003149	0.001084	0.0028	0.001091	0.003359	0	Bacteria	Bacteroidetes	Bacteroidia	Bacteroidales	Barnesiellaceae
Otu000101	1415	27	18	57	99	1211	0	1	1	0	0.028531	0.020452	0.058251	0.103921	1.31281	0	0.001091	0.00112	0	Bacteria	Firmicutes	Negativicutes	Selenomonadales	Veillonellaceae	Selenomonas_1
Otu000102	1410	0	1409	0	1	0	0	0	0	0	0	1.60095	0	0.00105	0	0	0	0	0	Bacteria	Planctomycetes	Planctomycetacia	Gemmatales	Gemmataceae
Otu000103	1408	1	0	1	1	0	21	90	62	0	0.001057	0	0.001022	0.00105	0	0.029405	0.098231	0.06942	0	Bacteria	Proteobacteria	Gammaproteobacteria	Betaproteobacteriales	Burkholderiaceae	Variovorax	Variovorax_paradoxus
Otu000104	1392	103	69	316	709	70	11	7	19	13	0.108839	0.0784	0.322937	0.74424	0.075885	0.015402	0.00764	0.021274	0.014242	Bacteria	Proteobacteria	Alphaproteobacteria	Caulobacterales	Caulobacteraceae	Brevundimonas
Otu000105	1376	1	4	1360	0	1	3	2	2	1	0.001057	0.004545	1.38985	0	0.001084	0.004201	0.002183	0.002239	0.001096	Bacteria	Proteobacteria	Alphaproteobacteria	Rhodospirillales
Otu000106	1364	717	504	47	92	0	0	4	0	0	0.757648	0.572662	0.048032	0.096573	0	0	0.004366	0	0	Bacteria	Bacteroidetes	Bacteroidia	Bacteroidales	Muribaculaceae
Otu000107	1361	2	2	1041	312	0	0	1	0	1	0.002113	0.002272	1.06385	0.327507	0	0	0.001091	0	0.001096	Bacteria	Verrucomicrobia	Verrucomicrobiae	Opitutales	Opitutaceae	Diplosphaera	Opitutaceae_bacterium_TSB47
Otu000108	1347	471	604	251	0	14	4	1	1	1	0.497702	0.686286	0.25651	0	0.015177	0.005601	0.001091	0.00112	0.001096	Bacteria	Firmicutes	Clostridia	Clostridiales	Ruminococcaceae	Ruminococcus_2
Otu000109	1346	367	1	3	22	163	37	359	225	158	0.387806	0.001136	0.003066	0.023093	0.176703	0.051808	0.391832	0.251926	0.173098	Bacteria	Proteobacteria	Alphaproteobacteria	Rhizobiales	Xanthobacteraceae	Xanthobacter
Otu000110	1339	138	5	0	3	700	116	103	8	157	0.145823	0.005681	0	0.003149	0.758849	0.162426	0.11242	0.008957	0.172002	Bacteria	Cyanobacteria	Oxyphotobacteria	Chloroplast
Otu000111	1339	7	24	6	0	57	205	497	80	91	0.007397	0.02727	0.006132	0	0.061792	0.287047	0.542452	0.089574	0.099695	Bacteria	Firmicutes	Bacilli	Lactobacillales	Lactobacillaceae	Lactobacillus
Otu000112	1319	1	3	1	0	2	595	180	280	4	0.001057	0.003409	0.001022	0	0.002168	0.833135	0.196462	0.313508	0.004382	Bacteria	Proteobacteria	Gammaproteobacteria	Pseudomonadales	Pseudomonadaceae	Pseudomonas
Otu000113	1318	10	2	1	0	2	4	724	175	8	0.010567	0.002272	0.001022	0	0.002168	0.005601	0.790212	0.195942	0.008764	Bacteria	Proteobacteria	Gammaproteobacteria	Betaproteobacteriales	Burkholderiaceae	Delftia
Otu000114	1310	4	0	2	2	0	612	209	264	8	0.004227	0	0.002044	0.002099	0	0.856939	0.228114	0.295593	0.008764	Bacteria	Proteobacteria	Gammaproteobacteria	Pseudomonadales	Pseudomonadaceae	Pseudomonas
Otu000115	1308	64	78	70	276	0	7	30	2	53	0.067628	0.088626	0.071537	0.289718	0	0.009802	0.032744	0.002239	0.058064	Bacteria	Proteobacteria	Alphaproteobacteria	Sphingomonadales	Sphingomonadaceae	Sphingobium
Otu000116	1304	1	3	5	4	101	6	850	53	3	0.001057	0.003409	0.00511	0.004199	0.109491	0.008401	0.927735	0.059343	0.003287	Bacteria	Actinobacteria	Actinobacteria	Propionibacteriales	Propionibacteriaceae	Cutibacterium	Cutibacterium_acnes
Otu000117	1304	2	130	1	1167	1	0	2	0	1	0.002113	0.14771	0.001022	1.225	0.001084	0	0.002183	0	0.001096	Bacteria	Firmicutes	Negativicutes	Selenomonadales	Veillonellaceae	Quinella
Otu000118	1279	10	1232	8	4	3	2	9	5	0	0.010567	1.39984	0.008176	0.004199	0.003252	0.0028	0.009823	0.005598	0	Bacteria	Bacteroidetes	Bacteroidia	Bacteroidales	Barnesiellaceae	Barnesiella
Otu000119	1277	212	2	2	2	798	49	38	78	19	0.224019	0.002272	0.002044	0.002099	0.865088	0.068611	0.041475	0.087334	0.020816	Bacteria	Firmicutes	Bacilli	Bacillales	Bacillaceae	Bacillus
Otu000120	1263	23	1	2	1	0	52	62	688	183	0.024304	0.001136	0.002044	0.00105	0	0.072812	0.06767	0.770333	0.200486	Bacteria	Proteobacteria	Gammaproteobacteria	Pseudomonadales	Moraxellaceae	Acinetobacter
Otu000121	1257	2	5	2	5	0	36	65	415	1	0.002113	0.005681	0.002044	0.005249	0	0.050408	0.070944	0.464663	0.001096	Bacteria	Proteobacteria	Gammaproteobacteria	Betaproteobacteriales	Neisseriaceae
Otu000122	1256	1	1247	0	1	1	0	2	0	0	0.001057	1.41688	0	0.00105	0.001084	0	0.002183	0	0	Bacteria	Firmicutes	Clostridia	Clostridiales
Otu000123	1242	238	2	0	986	2	3	2	0	4	0.251493	0.002272	0	1.03501	0.002168	0.004201	0.002183	0	0.004382	Bacteria	Firmicutes	Negativicutes	Selenomonadales	Veillonellaceae	Dialister
Otu000124	1230	12	166	11	8	1	44	474	415	67	0.01268	0.188615	0.011241	0.008398	0.001084	0.06161	0.517349	0.464663	0.073402	Bacteria	Bacteroidetes	Bacteroidia	Chitinophagales	Chitinophagaceae	Sediminibacterium
Otu000125	1227	1	1221	2	0	0	2	1	0	0	0.001057	1.38734	0.002044	0	0	0.0028	0.001091	0	0	Bacteria	Planctomycetes	Planctomycetacia	Pirellulales	Pirellulaceae
Otu000126	1221	1	1205	2	4	5	2	1	0	0	0.001057	1.36916	0.002044	0.004199	0.00542	0.0028	0.001091	0	0	Bacteria	Bacteroidetes	Bacteroidia	Bacteroidales	Muribaculaceae
Otu000127	1218	237	154	2	818	4	0	2	0	0	0.250436	0.17498	0.002044	0.858657	0.004336	0	0.002183	0	0	Bacteria	Bacteroidetes	Bacteroidia	Bacteroidales	Prevotellaceae	Prevotella_1
Otu000128	1214	754	151	291	3	7	1	0	2	4	0.796745	0.171571	0.297388	0.003149	0.007588	0.0014	0	0.002239	0.004382	Bacteria	Actinobacteria	Coriobacteriia	Coriobacteriales	Atopobiaceae	Olsenella
Otu000129	1214	3	2	0	2	5	3	248	1	2	0.00317	0.002272	0	0.002099	0.00542	0.004201	0.27068	0.00112	0.002191	Bacteria	Proteobacteria	Deltaproteobacteria	Desulfovibrionales	Desulfovibrionaceae
Otu000130	1211	3	1202	0	1	3	2	0	0	0	0.00317	1.36575	0	0.00105	0.003252	0.0028	0	0	0	Bacteria	Bacteroidetes	Bacteroidia	Bacteroidales	Muribaculaceae
Otu000131	1193	111	122	50	651	250	3	0	3	1	0.117293	0.138621	0.051098	0.683357	0.271017	0.004201	0	0.003359	0.001096	Bacteria	Firmicutes	Negativicutes	Selenomonadales	Veillonellaceae	Anaerovibrio
Otu000132	1175	119	1	39	4	4	31	2	49	14	0.125746	0.001136	0.039856	0.004199	0.004336	0.043407	0.002183	0.054864	0.015338	Bacteria	Proteobacteria	Alphaproteobacteria	Caulobacterales	Caulobacteraceae	Caulobacter
Otu000133	1166	0	1	4	1	0	0	1158	0	0	0	0.001136	0.004088	0.00105	0	0	1.2639	0	0	Bacteria	Bacteroidetes	Bacteroidia	Bacteroidales	Prevotellaceae	Prevotellaceae_NK3B31_group
Otu000134	1166	0	1148	1	5	1	0	3	2	3	0	1.3044	0.001022	0.005249	0.001084	0	0.003274	0.002239	0.003287	Bacteria	Firmicutes	Clostridia	Clostridiales	Lachnospiraceae
Otu000135	1135	4	0	6	1036	83	0	0	4	0	0.004227	0	0.006132	1.08749	0.089978	0	0	0.004479	0	Bacteria	Bacteroidetes	Bacteroidia	Bacteroidales	Prevotellaceae	Prevotella_1
Otu000136	1114	19	6	655	70	5	75	82	71	0	0.020077	0.006817	0.669378	0.073479	0.00542	0.105017	0.089499	0.079497	0	Bacteria	Proteobacteria	Gammaproteobacteria	Xanthomonadales	Xanthomonadaceae	Stenotrophomonas
Otu000137	1112	3	8	0	0	1101	0	0	0	0	0.00317	0.00909	0	0	1.19356	0	0	0	0	Bacteria	Bacteroidetes	Bacteroidia	Bacteroidales	Prevotellaceae	Prevotella_1
Otu000138	1106	1	2	1037	0	61	1	0	2	1	0.001057	0.002272	1.05976	0	0.066128	0.0014	0	0.002239	0.001096	Bacteria	Actinobacteria	Actinobacteria	Corynebacteriales	Nocardiaceae	Rhodococcus	Rhodococcus_erythropolis
Otu000139	1097	2	122	1	0	0	1	85	61	0	0.002113	0.138621	0.001022	0	0	0.0014	0.092773	0.0683	0	Bacteria	Bacteroidetes	Bacteroidia	Flavobacteriales	Weeksellaceae	Elizabethkingia	Elizabethkingia_meningoseptica
Otu000140	1091	205	2	3	12	16	153	126	27	3	0.216622	0.002272	0.003066	0.012596	0.017345	0.214235	0.137523	0.030231	0.003287	Bacteria	Firmicutes	Bacilli	Bacillales	Bacillaceae	Bacillus	Bacillus_indicus
Otu000141	1090	2	0	264	809	1	2	1	2	3	0.002113	0	0.269795	0.84921	0.001084	0.0028	0.001091	0.002239	0.003287	Bacteria	Proteobacteria	Deltaproteobacteria	Desulfuromonadales	Geobacteraceae	Geobacter
Otu000142	1070	1	2	1	0	1	1	3	0	0	0.001057	0.002272	0.001022	0	0.001084	0.0014	0.003274	0	0	Bacteria	Firmicutes	Bacilli	Lactobacillales	Lactobacillaceae
Otu000143	1065	0	125	3	859	75	0	0	2	0	0	0.142029	0.003066	0.901695	0.081305	0	0	0.002239	0	Bacteria	Bacteroidetes	Bacteroidia	Bacteroidales	Bacteroidaceae	Bacteroides	Bacteroides_fragilis
Otu000144	1062	69	139	231	164	29	41	223	61	23	0.072912	0.157937	0.236071	0.172151	0.031438	0.057409	0.243394	0.0683	0.025198	Bacteria	Proteobacteria	Gammaproteobacteria	Betaproteobacteriales	Burkholderiaceae	Curvibacter
Otu000145	1048	3	3	1	1	1022	7	7	1	0	0.00317	0.003409	0.001022	0.00105	1.10792	0.009802	0.00764	0.00112	0	Bacteria	Firmicutes	Bacilli	Bacillales	Planococcaceae	Lysinibacillus
Otu000146	1047	1	1041	1	0	0	1	1	1	1	0.001057	1.18282	0.001022	0	0	0.0014	0.001091	0.00112	0.001096	Bacteria	Firmicutes	Clostridia	Clostridiales	Lachnospiraceae	Eubacterium_ruminantium_group
Otu000147	1046	2	1	0	2	454	27	5	5	2	0.002113	0.001136	0	0.002099	0.492168	0.037806	0.005457	0.005598	0.002191	Bacteria	Firmicutes	Clostridia	Clostridiales	Lachnospiraceae	Sellimonas
Otu000148	1045	271	20	77	372	83	121	4	81	1	0.286363	0.022725	0.07869	0.39049	0.089978	0.169427	0.004366	0.090693	0.001096	Bacteria	Proteobacteria	Gammaproteobacteria	Enterobacteriales	Enterobacteriaceae
Otu000149	1042	1	1	1	2	0	0	0	2	1034	0.001057	0.001136	0.001022	0.002099	0	0	0	0.002239	1.1328	Bacteria	Firmicutes	Negativicutes	Selenomonadales	Veillonellaceae	Megasphaera
Otu000150	1040	0	1	0	2	0	2	646	188	6	0	0.001136	0	0.002099	0	0.0028	0.705079	0.210498	0.006573	Bacteria	Bacteroidetes	Bacteroidia	Flavobacteriales	Flavobacteriaceae	Flavobacterium
Otu000151	1023	0	1	1	1018	0	0	3	0	0	0	0.001136	0.001022	1.0686	0	0	0.003274	0	0	Bacteria	Proteobacteria	Alphaproteobacteria	Elsterales
Otu000152	1022	1	912	1	6	93	1	3	3	1	0.001057	1.03625	0.001022	0.006298	0.100818	0.0014	0.003274	0.003359	0.001096	Bacteria	Firmicutes	Clostridia	Clostridiales	Lachnospiraceae
Otu000153	1009	159	702	2	111	16	0	16	0	2	0.168014	0.797637	0.002044	0.116517	0.017345	0	0.017463	0	0.002191	Bacteria	Firmicutes	Clostridia	Clostridiales	Ruminococcaceae	Eubacterium_coprostanoligenes_group
Otu000154	1006	647	56	2	73	31	1	1	122	15	0.683679	0.063629	0.002044	0.076628	0.033606	0.0014	0.001091	0.1366	0.016433	Bacteria	Proteobacteria	Alphaproteobacteria	Rhizobiales	Beijerinckiaceae	Methylobacterium
Otu000155	1002	77	1	0	2	1	1	912	1	2	0.081365	0.001136	0	0.002099	0.001084	0.0014	0.995405	0.00112	0.002191	Bacteria	Firmicutes	Bacilli	Lactobacillales	Lactobacillaceae	Lactobacillus
Otu000156	998	1	568	422	2	1	1	1	1	0	0.001057	0.645381	0.431264	0.002099	0.001084	0.0014	0.001091	0.00112	0	Bacteria	Firmicutes	Bacilli	Lactobacillales	Leuconostocaceae	Weissella	Weissella_confusa
Otu000157	987	0	0	4	0	1	397	137	247	9	0	0	0.004088	0	0.001084	0.55589	0.149529	0.276559	0.00986	Bacteria	Proteobacteria	Gammaproteobacteria	Pseudomonadales	Pseudomonadaceae	Pseudomonas
Otu000158	976	38	0	1	917	15	0	2	0	3	0.040154	0	0.001022	0.962578	0.016261	0	0.002183	0	0.003287	Bacteria	Chloroflexi	KD4-96
Otu000159	976	288	0	0	0	18	21	63	292	3	0.304327	0	0	0	0.019513	0.029405	0.068762	0.326944	0.003287	Bacteria	Proteobacteria	Gammaproteobacteria	Betaproteobacteriales	Burkholderiaceae	Cupriavidus
Otu000160	970	0	0	2	961	1	1	1	4	0	0	0	0.002044	1.00876	0.001084	0.0014	0.001091	0.004479	0	Bacteria	Proteobacteria	Alphaproteobacteria	Sphingomonadales	Sphingomonadaceae	Sphingobium
Otu000161	967	15	20	444	5	456	1	2	2	3	0.01585	0.022725	0.453746	0.005249	0.494336	0.0014	0.002183	0.002239	0.003287	Bacteria	Firmicutes	Bacilli	Lactobacillales	Lactobacillaceae	Lactobacillus	Lactobacillus_gasseri
Otu000162	961	295	56	572	0	34	2	0	1	1	0.311724	0.063629	0.584556	0	0.036858	0.0028	0	0.00112	0.001096	Bacteria	Bacteroidetes	Bacteroidia	Bacteroidales	Prevotellaceae	Prevotella_1
Otu000163	955	42	321	289	237	55	1	4	3	1	0.044381	0.364731	0.295344	0.24878	0.059624	0.0014	0.004366	0.003359	0.001096	Bacteria	Firmicutes	Negativicutes	Selenomonadales	Acidaminococcaceae	Succiniclasticum
Otu000164	947	0	1	0	1	1	16	56	138	621	0	0.001136	0	0.00105	0.001084	0.022404	0.061121	0.154515	0.680339	Bacteria	Proteobacteria	Alphaproteobacteria	Caulobacterales	Caulobacteraceae
Otu000165	943	4	292	636	1	5	2	1	1	1	0.004227	0.33178	0.649961	0.00105	0.00542	0.0028	0.001091	0.00112	0.001096	Bacteria	Bacteroidetes	Bacteroidia	Bacteroidales	Prevotellaceae	Prevotella_1
Otu000166	932	1	1	2	0	928	0	0	0	0	0.001057	0.001136	0.002044	0	1.00602	0	0	0	0	Bacteria	Bacteroidetes	Bacteroidia	Bacteroidales	Muribaculaceae
Otu000167	928	13	193	18	1	0	135	23	349	8	0.013737	0.219293	0.018395	0.00105	0	0.189031	0.025103	0.390765	0.008764	Bacteria	Bacteroidetes	Bacteroidia	Flavobacteriales	Weeksellaceae	Chryseobacterium
Otu000168	928	2	0	918	2	1	3	1	0	1	0.002113	0	0.938151	0.002099	0.001084	0.004201	0.001091	0	0.001096	Bacteria	Acidobacteria	Aminicenantia	Aminicenantales
Otu000169	927	2	1	1	916	1	1	2	2	1	0.002113	0.001136	0.001022	0.961528	0.001084	0.0014	0.002183	0.002239	0.001096	Bacteria	Chloroflexi	JG30-KF-CM66
Otu000170	922	1	1	0	917	0	0	1	2	0	0.001057	0.001136	0	0.962578	0	0	0.001091	0.002239	0	Bacteria	Bacteroidetes	Bacteroidia	Bacteroidales	Muribaculaceae
Otu000171	920	0	0	0	0	0	1	918	0	0	0	0	0	0	0	0.0014	1.00195	0	0	Bacteria	Planctomycetes	Planctomycetacia	Gemmatales	Gemmataceae	Gemmata
Otu000172	905	4	1	0	406	491	0	0	0	2	0.004227	0.001136	0	0.42618	0.532278	0	0	0	0.002191	Bacteria	Firmicutes	Clostridia	Clostridiales	Lachnospiraceae
Otu000173	905	0	894	3	4	0	0	0	2	1	0	1.01579	0.003066	0.004199	0	0	0	0.002239	0.001096	Bacteria	Chloroflexi	KD4-96
Otu000174	904	4	1	1	895	0	0	1	1	1	0.004227	0.001136	0.001022	0.939485	0	0	0.001091	0.00112	0.001096	Bacteria	Firmicutes	Clostridia	Clostridiales	Ruminococcaceae
Otu000175	902	51	194	28	566	44	6	7	2	2	0.053891	0.220429	0.028615	0.594132	0.047699	0.008401	0.00764	0.002239	0.002191	Bacteria	Proteobacteria	Gammaproteobacteria	Enterobacteriales	Enterobacteriaceae
Otu000176	898	334	382	33	23	40	80	1	5	0	0.352935	0.434042	0.033724	0.024143	0.043363	0.112018	0.001091	0.005598	0	Bacteria	Proteobacteria	Gammaproteobacteria	Pseudomonadales	Moraxellaceae	Acinetobacter
Otu000177	896	2	0	892	2	0	0	0	0	0	0.002113	0	0.911581	0.002099	0	0	0	0	0	Bacteria	Bacteroidetes	Bacteroidia	Bacteroidales	Barnesiellaceae
Otu000178	895	0	3	1	22	867	0	0	1	0	0	0.003409	0.001022	0.023093	0.939888	0	0	0.00112	0	Bacteria	Bacteroidetes	Bacteroidia	Bacteroidales	Bacteroidaceae	Bacteroides
Otu000179	883	876	0	0	0	0	5	0	0	1	0.925662	0	0	0	0	0.007001	0	0	0.001096	Bacteria	Firmicutes	Clostridia	Clostridiales	Ruminococcaceae
Otu000180	881	1	0	1	0	1	0	0	2	0	0.001057	0	0.001022	0	0.001084	0	0	0.002239	0	Bacteria	Firmicutes	Bacilli	Lactobacillales	Lactobacillaceae	Lactobacillus	Lactobacillus_ruminis
Otu000181	880	2	3	1	854	0	11	2	4	1	0.002113	0.003409	0.001022	0.896447	0	0.015402	0.002183	0.004479	0.001096	Bacteria	Proteobacteria	Gammaproteobacteria	Enterobacteriales	Enterobacteriaceae
Otu000182	873	1	2	3	1	1	346	118	192	4	0.001057	0.002272	0.003066	0.00105	0.001084	0.484478	0.128791	0.214977	0.004382	Bacteria	Proteobacteria	Gammaproteobacteria	Pseudomonadales	Pseudomonadaceae	Pseudomonas
Otu000183	872	0	1	2	1	867	0	0	1	0	0	0.001136	0.002044	0.00105	0.939888	0	0	0.00112	0	Bacteria	Bacteroidetes	Bacteroidia	Bacteroidales	Muribaculaceae
Otu000184	868	0	26	812	21	3	0	1	0	1	0	0.029542	0.829825	0.022044	0.003252	0	0.001091	0	0.001096	Bacteria	Firmicutes	Clostridia	Clostridiales	Lachnospiraceae	Pseudobutyrivibrio
Otu000185	864	164	0	26	158	4	0	502	0	0	0.173297	0	0.026571	0.165853	0.004336	0	0.547909	0	0	Bacteria	Proteobacteria	Alphaproteobacteria	Rhodobacterales	Rhodobacteraceae	Paracoccus	Paracoccus_caeni
Otu000186	862	52	1	9	730	68	0	0	0	1	0.054948	0.001136	0.009198	0.766284	0.073717	0	0	0	0.001096	Bacteria	Firmicutes	Clostridia	Clostridiales	Ruminococcaceae	Ruminococcus_2
Otu000187	861	0	739	119	1	0	0	1	1	0	0	0.839677	0.121612	0.00105	0	0	0.001091	0.00112	0	Bacteria	Firmicutes	Negativicutes	Selenomonadales	Veillonellaceae	Anaerovibrio
Otu000188	857	30	599	1	179	45	1	1	0	0	0.031701	0.680604	0.001022	0.187897	0.048783	0.0014	0.001091	0	0	Bacteria	Bacteroidetes	Bacteroidia	Bacteroidales	Prevotellaceae	Prevotella_9
Otu000189	857	2	1	1	2	3	336	134	209	2	0.002113	0.001136	0.001022	0.002099	0.003252	0.470476	0.146255	0.234011	0.002191	Bacteria	Proteobacteria	Gammaproteobacteria	Pseudomonadales	Pseudomonadaceae	Pseudomonas
Otu000190	856	1	1	0	0	0	348	147	219	3	0.001057	0.001136	0	0	0	0.487279	0.160444	0.245208	0.003287	Bacteria	Proteobacteria	Gammaproteobacteria	Pseudomonadales	Pseudomonadaceae	Pseudomonas
Otu000191	854	0	1	0	0	850	0	1	0	1	0	0.001136	0	0	0.921459	0	0.001091	0	0.001096	Bacteria	Firmicutes	Bacilli	Lactobacillales	Enterococcaceae	Tetragenococcus	Tetragenococcus_halophilus_subsp_halophilus
Otu000192	853	24	21	286	2	10	59	25	162	105	0.025361	0.023861	0.292278	0.002099	0.010841	0.082613	0.027286	0.181387	0.115033	Bacteria	Proteobacteria	Gammaproteobacteria	Pasteurellales	Pasteurellaceae	Pasteurella	Pasteurella_multocida
Otu000193	842	2	1	1	2	2	2	3	7	819	0.002113	0.001136	0.001022	0.002099	0.002168	0.0028	0.003274	0.007838	0.897259	Bacteria	Proteobacteria	Gammaproteobacteria	Oceanospirillales	Halomonadaceae	Halomonas	Halomonas_sp
Otu000194	840	0	1	1	2	836	0	0	0	0	0	0.001136	0.001022	0.002099	0.906282	0	0	0	0	Bacteria	Bacteroidetes	Bacteroidia	Bacteroidales	Muribaculaceae
Otu000195	833	61	10	124	3	35	81	42	171	37	0.064458	0.011362	0.126722	0.003149	0.037942	0.113418	0.045841	0.191464	0.040536	Bacteria	Proteobacteria	Gammaproteobacteria	Pasteurellales	Pasteurellaceae	Pasteurella	Pasteurella_multocida
Otu000196	827	495	50	94	23	24	57	2	82	0	0.523062	0.056812	0.096063	0.024143	0.026018	0.079813	0.002183	0.091813	0	Bacteria	Bacteroidetes	Bacteroidia	Bacteroidales	Prevotellaceae	Prevotella_1
Otu000197	823	3	2	2	771	32	5	2	2	0	0.00317	0.002272	0.002044	0.809321	0.03469	0.007001	0.002183	0.002239	0	Bacteria	Firmicutes	Clostridia	Clostridiales	Ruminococcaceae	Ruminococcaceae_UCG-005
Otu000198	823	0	0	812	1	1	0	3	2	3	0	0	0.829825	0.00105	0.001084	0	0.003274	0.002239	0.003287	Bacteria	Actinobacteria	Coriobacteriia	OPB41
Otu000199	822	1	2	0	806	5	2	1	0	2	0.001057	0.002272	0	0.846061	0.00542	0.0028	0.001091	0	0.002191	Bacteria	Firmicutes	Clostridia	Clostridiales	Lachnospiraceae
Otu000200	820	4	718	2	1	94	0	1	0	0	0.004227	0.815816	0.002044	0.00105	0.101903	0	0.001091	0	0	Bacteria	Firmicutes	Clostridia	Clostridiales	Ruminococcaceae	Subdoligranulum
Otu000201	816	0	810	2	0	1	0	0	0	3	0	0.92035	0.002044	0	0.001084	0	0	0	0.003287	Bacteria	Actinobacteria	Actinobacteria	Bifidobacteriales	Bifidobacteriaceae
Otu000202	808	0	1	0	804	1	1	0	0	0	0	0.001136	0	0.843962	0.001084	0.0014	0	0	0	Bacteria	Firmicutes	Clostridia	Clostridiales	Clostridiaceae_1	Clostridium_sensu_stricto_11
Otu000203	802	11	20	8	730	2	4	0	22	2	0.011624	0.022725	0.008176	0.766284	0.002168	0.005601	0	0.024633	0.002191	Bacteria	Proteobacteria	Gammaproteobacteria	Enterobacteriales	Enterobacteriaceae
Otu000204	802	17	390	290	0	102	2	1	0	0	0.017964	0.443131	0.296366	0	0.110575	0.0028	0.001091	0	0	Bacteria	Bacteroidetes	Bacteroidia	Bacteroidales	Prevotellaceae	Prevotella_1
Otu000205	794	4	127	2	261	395	2	1	0	2	0.004227	0.144302	0.002044	0.273973	0.428207	0.0028	0.001091	0	0.002191	Bacteria	Bacteroidetes	Bacteroidia	Bacteroidales	Prevotellaceae	Prevotella_1
Otu000206	794	0	0	0	793	0	0	0	0	1	0	0	0	0.832415	0	0	0	0	0.001096	Bacteria	Planctomycetes	Planctomycetacia	Gemmatales	Gemmataceae
Otu000207	792	214	75	154	151	197	0	0	0	1	0.226132	0.085218	0.157381	0.158505	0.213562	0	0	0	0.001096	Bacteria	Bacteroidetes	Bacteroidia	Bacteroidales	Bacteroidales_RF16_group
Otu000208	791	0	102	607	31	1	1	3	0	4	0	0.115896	0.620325	0.032541	0.001084	0.0014	0.003274	0	0.004382	Bacteria	Bacteroidetes	Bacteroidia	Flavobacteriales	Weeksellaceae	Chryseobacterium	Chryseobacterium_haifense
Otu000209	777	3	0	517	1	116	1	136	0	1	0.00317	0	0.528349	0.00105	0.125752	0.0014	0.148438	0	0.001096	Bacteria	Firmicutes	Clostridia	Clostridiales	Ruminococcaceae
Otu000210	776	0	0	671	0	2	99	0	0	0	0	0	0.685729	0	0.002168	0.138622	0	0	0	Bacteria	Verrucomicrobia	Verrucomicrobiae	Verrucomicrobiales	Akkermansiaceae	Akkermansia
Otu000211	772	90	31	1	461	0	1	2	0	2	0.095102	0.035223	0.001022	0.483913	0	0.0014	0.002183	0	0.002191	Bacteria	Proteobacteria	Gammaproteobacteria	Betaproteobacteriales	Burkholderiaceae	Hydrogenophaga
Otu000212	772	2	19	653	2	3	90	1	1	0	0.002113	0.021588	0.667334	0.002099	0.003252	0.12602	0.001091	0.00112	0	Bacteria	Firmicutes	Clostridia	Clostridiales	Lachnospiraceae	Lachnospiraceae_NK4A136_group
Otu000213	769	5	1	2	3	755	2	1	0	0	0.005283	0.001136	0.002044	0.003149	0.818473	0.0028	0.001091	0	0	Bacteria	Bacteroidetes	Bacteroidia	Bacteroidales	Muribaculaceae
Otu000214	761	2	0	758	0	0	1	0	0	0	0.002113	0	0.774639	0	0	0.0014	0	0	0	Bacteria	Bacteroidetes	Ignavibacteria	OPB56
Otu000215	757	1	2	0	743	1	5	2	1	2	0.001057	0.002272	0	0.77993	0.001084	0.007001	0.002183	0.00112	0.002191	Bacteria	Proteobacteria	Gammaproteobacteria	Enterobacteriales	Enterobacteriaceae
Otu000216	757	1	0	0	0	0	18	34	94	523	0.001057	0	0	0	0	0.025204	0.037109	0.105249	0.572975	Bacteria	Proteobacteria	Alphaproteobacteria	Caulobacterales	Caulobacteraceae
Otu000217	752	0	3	0	578	1	1	26	1	0	0	0.003409	0	0.606729	0.001084	0.0014	0.028378	0.00112	0	Bacteria	Firmicutes	Clostridia	Clostridiales	Lachnospiraceae
Otu000218	751	0	0	1	729	21	0	0	0	0	0	0	0.001022	0.765234	0.022765	0	0	0	0	Bacteria	Bacteroidetes	Bacteroidia	Bacteroidales	Prevotellaceae	Prevotella_1
Otu000219	744	341	203	20	0	179	0	1	0	0	0.360332	0.230656	0.020439	0	0.194048	0	0.001091	0	0	Bacteria	Bacteroidetes	Bacteroidia	Bacteroidales	Prevotellaceae	Prevotella_1	Prevotella_ruminicola
Otu000220	741	0	0	0	1	2	311	112	155	3	0	0	0	0.00105	0.002168	0.435471	0.122243	0.173549	0.003287	Bacteria	Proteobacteria	Gammaproteobacteria	Pseudomonadales	Pseudomonadaceae	Pseudomonas
Otu000221	741	0	637	2	95	3	0	1	2	0	0	0.723781	0.002044	0.099722	0.003252	0	0.001091	0.002239	0	Bacteria	Firmicutes	Bacilli	Bacillales	Staphylococcaceae	Staphylococcus
Otu000222	740	1	1	2	0	0	278	132	155	1	0.001057	0.001136	0.002044	0	0	0.389263	0.144072	0.173549	0.001096	Bacteria	Proteobacteria	Gammaproteobacteria	Pseudomonadales	Pseudomonadaceae	Pseudomonas
Otu000223	735	1	0	0	729	0	2	0	2	1	0.001057	0	0	0.765234	0	0.0028	0	0.002239	0.001096	Bacteria	Bacteroidetes	Bacteroidia	Bacteroidales	Muribaculaceae
Otu000224	734	1	2	1	1	0	1	0	728	0	0.001057	0.002272	0.001022	0.00105	0	0.0014	0	0.81512	0	Bacteria	Bacteroidetes	Bacteroidia	Bacteroidales	Prevotellaceae	Prevotella_1
Otu000225	733	0	1	1	2	240	3	0	0	3	0	0.001136	0.001022	0.002099	0.260177	0.004201	0	0	0.003287	Bacteria	Actinobacteria	Actinobacteria	Bifidobacteriales	Bifidobacteriaceae	Bifidobacterium	Bifidobacterium_longum_subsp_longum
Otu000226	730	0	1	0	1	0	0	3	237	1	0	0.001136	0	0.00105	0	0	0.003274	0.265362	0.001096	Bacteria	Firmicutes	Bacilli	Bacillales	Family_XII	Exiguobacterium
Otu000227	729	2	0	0	1	2	300	91	173	2	0.002113	0	0	0.00105	0.002168	0.420068	0.099322	0.193703	0.002191	Bacteria	Proteobacteria	Gammaproteobacteria	Pseudomonadales	Pseudomonadaceae	Pseudomonas
Otu000228	725	1	1	661	0	7	15	35	0	1	0.001057	0.001136	0.67551	0	0.007588	0.021003	0.038201	0	0.001096	Bacteria	Firmicutes	Bacilli	Bacillales	Staphylococcaceae	Staphylococcus
Otu000229	712	1	708	1	0	0	0	2	0	0	0.001057	0.804454	0.001022	0	0	0	0.002183	0	0	Bacteria	Patescibacteria	Saccharimonadia	Saccharimonadales	Saccharimonadaceae	Candidatus_Saccharimonas
Otu000230	710	705	1	0	1	0	1	1	1	0	0.744968	0.001136	0	0.00105	0	0.0014	0.001091	0.00112	0	Bacteria	Bacteroidetes	Ignavibacteria	Ignavibacteriales	Ignavibacteriaceae	Ignavibacterium
Otu000231	705	1	8	1	6	11	0	675	0	2	0.001057	0.00909	0.001022	0.006298	0.011925	0	0.736731	0	0.002191	Bacteria	Firmicutes	Clostridia	Clostridiales	Lachnospiraceae	Lachnoclostridium
Otu000232	700	0	0	0	698	1	0	0	0	0	0	0	0	0.732693	0.001084	0	0	0	0	Bacteria	Bacteroidetes	Bacteroidia	Bacteroidales	Muribaculaceae
Otu000233	698	1	697	0	0	0	0	0	0	0	0.001057	0.791955	0	0	0	0	0	0	0	Bacteria	Bacteroidetes	Bacteroidia	Bacteroidales	Prevotellaceae	Prevotellaceae_NK3B31_group
Otu000234	693	3	0	0	1	0	2	43	0	75	0.00317	0	0	0.00105	0	0.0028	0.046932	0	0.082167	Bacteria	Proteobacteria	Alphaproteobacteria	Rickettsiales	SM2D12
Otu000235	689	2	2	65	3	1	546	18	23	13	0.002113	0.002272	0.066427	0.003149	0.001084	0.764524	0.019646	0.025752	0.014242	Bacteria	Proteobacteria	Gammaproteobacteria	Pseudomonadales	Pseudomonadaceae	Pseudomonas
Otu000236	687	1	109	4	106	9	248	0	0	4	0.001057	0.12385	0.004088	0.111269	0.009757	0.347256	0	0	0.004382	Bacteria	Actinobacteria	Acidimicrobiia	Actinomarinales	Actinomarinaceae	Candidatus_Actinomarina
Otu000237	687	1	1	0	1	1	311	100	152	3	0.001057	0.001136	0	0.00105	0.001084	0.435471	0.109145	0.17019	0.003287	Bacteria	Proteobacteria	Gammaproteobacteria	Pseudomonadales	Pseudomonadaceae	Pseudomonas
Otu000238	685	80	15	55	485	50	0	0	0	0	0.084535	0.017044	0.056207	0.509106	0.054203	0	0	0	0	Archaea	Euryarchaeota	Methanobacteria	Methanobacteriales	Methanobacteriaceae	Methanobrevibacter
Otu000239	673	1	0	1	0	1	282	110	151	2	0.001057	0	0.001022	0	0.001084	0.394864	0.12006	0.16907	0.002191	Bacteria	Proteobacteria	Gammaproteobacteria	Pseudomonadales	Pseudomonadaceae	Pseudomonas
Otu000240	671	0	0	0	670	0	0	0	0	1	0	0	0	0.703301	0	0	0	0	0.001096	Bacteria	Bacteroidetes	Bacteroidia	Bacteroidales	Rikenellaceae	Rikenellaceae_RC9_gut_group
Otu000241	665	0	45	619	0	1	0	0	0	0	0	0.051131	0.632588	0	0.001084	0	0	0	0	Bacteria	Bacteroidetes	Bacteroidia	Bacteroidales	Prevotellaceae	Prevotella_1
Otu000242	663	661	0	0	1	1	0	0	0	0	0.698473	0	0	0.00105	0.001084	0	0	0	0	Bacteria	Patescibacteria	Saccharimonadia	Saccharimonadales	bacterium_LWQ8
Otu000243	650	0	649	0	0	0	1	0	0	0	0	0.737416	0	0	0	0.0014	0	0	0	Bacteria	Patescibacteria	Saccharimonadia	Saccharimonadales	Saccharimonadaceae
Otu000244	645	0	4	2	2	1	71	91	70	403	0	0.004545	0.002044	0.002099	0.001084	0.099416	0.099322	0.078377	0.441508	Bacteria	Proteobacteria	Gammaproteobacteria	Enterobacteriales	Enterobacteriaceae	Serratia	Serratia_marcescens
Otu000245	643	639	0	0	0	0	0	0	2	2	0.675226	0	0	0	0	0	0	0.002239	0.002191	Bacteria	Acidobacteria	Acidobacteriia	Subgroup_13
Otu000246	640	3	5	2	0	1	5	8	3	12	0.00317	0.005681	0.002044	0	0.001084	0.007001	0.008732	0.003359	0.013147	Bacteria	Proteobacteria	Alphaproteobacteria	Rhizobiales	Xanthobacteraceae
Otu000247	640	0	0	0	0	0	21	309	64	11	0	0	0	0	0	0.029405	0.337259	0.071659	0.012051	Bacteria	Bacteroidetes	Bacteroidia	Sphingobacteriales	Sphingobacteriaceae	Pedobacter
Otu000248	639	38	49	1	233	6	0	1	308	2	0.040154	0.055675	0.001022	0.244581	0.006504	0	0.001091	0.344858	0.002191	Bacteria	Firmicutes	Clostridia	Clostridiales	Ruminococcaceae	Ruminococcaceae_UCG-014
Otu000249	637	0	0	635	0	0	0	1	0	1	0	0	0.648939	0	0	0	0.001091	0	0.001096	Bacteria	Bacteroidetes	Bacteroidia	Chitinophagales	Saprospiraceae
Otu000250	630	2	1	1	624	0	1	1	0	0	0.002113	0.001136	0.001022	0.655015	0	0.0014	0.001091	0	0	Bacteria	Chloroflexi	Anaerolineae	Anaerolineales	Anaerolineaceae
Otu000251	630	0	0	0	628	0	1	1	0	0	0	0	0	0.659214	0	0.0014	0.001091	0	0	Bacteria	Bacteroidetes	Bacteroidia	Bacteroidales	Muribaculaceae
Otu000252	629	55	166	8	1	8	0	387	0	1	0.058118	0.188615	0.008176	0.00105	0.008673	0	0.422392	0	0.001096	Bacteria	Firmicutes	Clostridia	Clostridiales	Lachnospiraceae	Lachnospiraceae_NK3A20_group
Otu000253	625	180	0	5	1	437	0	0	2	0	0.190204	0	0.00511	0.00105	0.473738	0	0	0.002239	0	Bacteria	Bacteroidetes	Bacteroidia	Bacteroidales	Prevotellaceae	Prevotella_1
Otu000254	625	0	11	0	2	1	1	608	1	0	0	0.012499	0	0.002099	0.001084	0.0014	0.663603	0.00112	0	Bacteria	Firmicutes	Clostridia	Clostridiales	Ruminococcaceae	Ruminococcaceae_UCG-014
Otu000255	625	1	2	2	602	4	6	3	0	2	0.001057	0.002272	0.002044	0.631921	0.004336	0.008401	0.003274	0	0.002191	Bacteria	Firmicutes	Bacilli	Lactobacillales	Streptococcaceae	Lactococcus	Lactococcus_lactis
Otu000256	625	2	551	12	2	55	0	0	3	0	0.002113	0.626065	0.012263	0.002099	0.059624	0	0	0.003359	0	Bacteria	Proteobacteria	Gammaproteobacteria	Oceanospirillales	Halomonadaceae	Chromohalobacter
Otu000257	622	1	0	2	2	615	0	0	0	2	0.001057	0	0.002044	0.002099	0.666703	0	0	0	0.002191	Bacteria	Bacteroidetes	Bacteroidia	Bacteroidales	Rikenellaceae	Alistipes
Otu000258	614	181	0	0	0	433	0	0	0	0	0.191261	0	0	0	0.469402	0	0	0	0	Bacteria	Bacteroidetes	Bacteroidia	Sphingobacteriales	Lentimicrobiaceae	Lentimicrobium
Otu000259	613	1	0	294	310	1	1	1	0	1	0.001057	0	0.300454	0.325408	0.001084	0.0014	0.001091	0	0.001096	Bacteria	Firmicutes	Clostridia	Clostridiales	Lachnospiraceae
Otu000260	612	0	0	608	0	1	2	0	1	0	0	0	0.621347	0	0.001084	0.0028	0	0.00112	0	Bacteria	Actinobacteria	Actinobacteria	Kineosporiales	Kineosporiaceae	Pseudokineococcus	Ornithinimicrobium_sp_YIM_KMY41
Otu000261	609	4	0	588	0	16	0	0	0	0	0.004227	0	0.600907	0	0.017345	0	0	0	0	Bacteria	Bacteroidetes	Bacteroidia	Bacteroidales	Prevotellaceae	Prevotella_1
Otu000262	603	6	1	1	0	1	10	6	106	1	0.00634	0.001136	0.001022	0	0.001084	0.014002	0.006549	0.118685	0.001096	Bacteria	Proteobacteria	Gammaproteobacteria	Xanthomonadales	Xanthomonadaceae	Stenotrophomonas
Otu000263	602	0	2	2	338	137	1	0	0	1	0	0.002272	0.002044	0.3548	0.148518	0.0014	0	0	0.001096	Bacteria	Firmicutes	Bacilli	Bacillales	Bacillaceae	Bacillus
Otu000264	601	215	286	19	9	11	55	1	5	0	0.227189	0.324963	0.019417	0.009447	0.011925	0.077012	0.001091	0.005598	0	Bacteria	Proteobacteria	Gammaproteobacteria	Pseudomonadales	Moraxellaceae	Acinetobacter
Otu000265	600	32	0	0	0	110	30	0	428	0	0.033814	0	0	0	0.119248	0.042007	0	0.479219	0	Bacteria	Bacteroidetes	Bacteroidia	Bacteroidales	Bacteroidaceae	Bacteroides
Otu000266	596	0	2	1	0	0	241	100	131	3	0	0.002272	0.001022	0	0	0.337455	0.109145	0.146677	0.003287	Bacteria	Proteobacteria	Gammaproteobacteria	Pseudomonadales	Pseudomonadaceae	Pseudomonas
Otu000267	592	0	583	2	2	0	0	4	0	0	0	0.662425	0.002044	0.002099	0	0	0.004366	0	0	Bacteria	Proteobacteria	Deltaproteobacteria	Desulfuromonadales	Geobacteraceae	Geobacter
Otu000268	590	580	2	1	1	2	2	0	0	1	0.612881	0.002272	0.001022	0.00105	0.002168	0.0028	0	0	0.001096	Bacteria	Firmicutes	Clostridia	Clostridiales	Lachnospiraceae	Anaerostipes
Otu000269	590	1	0	0	0	1	0	588	0	0	0.001057	0	0	0	0.001084	0	0.641774	0	0	Bacteria	Verrucomicrobia	Verrucomicrobiae	Chthoniobacterales	Chthoniobacteraceae	Candidatus_Udaeobacter
Otu000270	582	1	0	2	0	0	247	103	123	4	0.001057	0	0.002044	0	0	0.345856	0.11242	0.137719	0.004382	Bacteria	Proteobacteria	Gammaproteobacteria	Pseudomonadales	Pseudomonadaceae	Pseudomonas
Otu000271	579	0	573	3	0	0	0	1	0	0	0	0.651062	0.003066	0	0	0	0.001091	0	0	Bacteria	Firmicutes	Erysipelotrichia	Erysipelotrichales	Erysipelotrichaceae	Solobacterium
Otu000272	574	0	571	1	0	2	0	0	0	0	0	0.64879	0.001022	0	0.002168	0	0	0	0	Bacteria	Bacteroidetes	Bacteroidia	Bacteroidales	Prevotellaceae	Prevotella_9
Otu000273	571	229	34	63	2	221	0	0	21	1	0.241982	0.038632	0.064383	0.002099	0.239579	0	0	0.023513	0.001096	Bacteria	Bacteroidetes	Bacteroidia	Bacteroidales	Prevotellaceae
Otu000274	570	347	219	0	0	2	0	0	0	2	0.366672	0.248835	0	0	0.002168	0	0	0	0.002191	Bacteria
Otu000275	568	0	1	0	563	0	1	0	1	1	0	0.001136	0	0.590983	0	0.0014	0	0.00112	0.001096	Bacteria	Bacteroidetes	Bacteroidia	Chitinophagales	Chitinophagaceae	Taibaiella
Otu000276	566	0	1	558	2	3	1	0	1	0	0	0.001136	0.570249	0.002099	0.003252	0.0014	0	0.00112	0	Bacteria	Firmicutes	Clostridia	Clostridiales	Lachnospiraceae	Butyrivibrio_2
Otu000277	565	0	1	0	0	0	1	0	1	1	0	0.001136	0	0	0	0.0014	0	0.00112	0.001096	Bacteria	Proteobacteria	Alphaproteobacteria
Otu000278	564	0	0	562	0	1	0	0	1	0	0	0	0.574337	0	0.001084	0	0	0.00112	0	Bacteria	Patescibacteria	Saccharimonadia	Saccharimonadales
Otu000279	563	0	1	0	558	2	1	0	1	0	0	0.001136	0	0.585735	0.002168	0.0014	0	0.00112	0	Bacteria	Firmicutes	Clostridia	Clostridiales	Ruminococcaceae
Otu000280	562	0	3	554	0	1	1	2	1	0	0	0.003409	0.566161	0	0.001084	0.0014	0.002183	0.00112	0	Bacteria	Proteobacteria	Gammaproteobacteria	Pseudomonadales	Moraxellaceae	Acinetobacter
Otu000281	560	0	0	1	558	1	0	0	0	0	0	0	0.001022	0.585735	0.001084	0	0	0	0	Bacteria	Verrucomicrobia	Verrucomicrobiae	Pedosphaerales	Pedosphaeraceae
Otu000282	559	0	0	1	1	0	251	59	133	3	0	0	0.001022	0.00105	0	0.351457	0.064396	0.148916	0.003287	Bacteria	Proteobacteria	Gammaproteobacteria	Pseudomonadales	Pseudomonadaceae	Pseudomonas
Otu000283	558	0	0	1	553	1	3	0	0	0	0	0	0.001022	0.580486	0.001084	0.004201	0	0	0	Bacteria	Planctomycetes	Planctomycetacia	Gemmatales	Gemmataceae
Otu000284	558	17	538	1	1	0	0	0	0	1	0.017964	0.611294	0.001022	0.00105	0	0	0	0	0.001096	Bacteria	Bacteroidetes	Bacteroidia	Bacteroidales	Prevotellaceae
Otu000285	557	0	0	0	1	0	2	551	2	1	0	0	0	0.00105	0	0.0028	0.601391	0.002239	0.001096	Bacteria	Proteobacteria	Alphaproteobacteria	Azospirillales	Azospirillaceae	Niveispirillum	Niveispirillum_irakense
Otu000286	556	1	0	555	0	0	0	0	0	0	0.001057	0	0.567183	0	0	0	0	0	0	Bacteria	Patescibacteria	Saccharimonadia	Saccharimonadales
Otu000287	556	0	0	0	1	554	0	0	0	0	0	0	0	0.00105	0.600575	0	0	0	0	Bacteria	Actinobacteria	Thermoleophilia	Solirubrobacterales	Solirubrobacteraceae	Patulibacter
Otu000288	555	1	1	0	550	0	0	1	1	0	0.001057	0.001136	0	0.577337	0	0	0.001091	0.00112	0	Bacteria	Firmicutes	Clostridia	Clostridiales	Lachnospiraceae	Lachnospiraceae_NK3A20_group
Otu000289	555	98	1	1	454	0	0	1	0	0	0.103556	0.001136	0.001022	0.476565	0	0	0.001091	0	0	Bacteria	Actinobacteria	Actinobacteria	Propionibacteriales	Nocardioidaceae
Otu000290	554	0	549	1	1	1	0	1	1	0	0	0.623793	0.001022	0.00105	0.001084	0	0.001091	0.00112	0	Bacteria	Firmicutes	Clostridia	Clostridiales
Otu000291	554	90	25	133	4	3	34	0	255	2	0.095102	0.028406	0.13592	0.004199	0.003252	0.047608	0	0.285516	0.002191	Bacteria	Proteobacteria	Gammaproteobacteria	Pseudomonadales	Moraxellaceae	Enhydrobacter
Otu000292	553	0	1	1	1	546	1	1	2	0	0	0.001136	0.001022	0.00105	0.591902	0.0014	0.001091	0.002239	0	Bacteria	Proteobacteria	Gammaproteobacteria	Betaproteobacteriales	Burkholderiaceae	Comamonas
Otu000293	551	1	9	1	3	537	0	0	0	0	0.001057	0.010226	0.001022	0.003149	0.582145	0	0	0	0	Bacteria	Bacteroidetes	Bacteroidia	Bacteroidales	Prevotellaceae	Prevotella_1
Otu000294	549	0	547	1	1	0	0	0	0	0	0	0.62152	0.001022	0.00105	0	0	0	0	0	Bacteria
Otu000295	548	0	0	0	1	0	0	0	1	0	0	0	0	0.00105	0	0	0	0.00112	0	Bacteria	Firmicutes	Clostridia	Clostridiales	Ruminococcaceae
Otu000296	547	46	499	0	1	0	0	0	0	1	0.048608	0.566981	0	0.00105	0	0	0	0	0.001096	Bacteria	Firmicutes	Clostridia	Clostridiales	Ruminococcaceae	Ruminococcaceae_NK4A214_group
Otu000297	540	0	1	1	533	2	1	0	1	0	0	0.001136	0.001022	0.559492	0.002168	0.0014	0	0.00112	0	Bacteria	Bacteroidetes	Bacteroidia	Bacteroidales	Muribaculaceae
Otu000298	540	14	485	33	2	0	0	0	4	0	0.014794	0.551074	0.033724	0.002099	0	0	0	0.004479	0	Bacteria	Firmicutes	Clostridia	Clostridiales	Christensenellaceae	Christensenellaceae_R-7_group
Otu000299	540	192	49	110	0	189	0	0	0	0	0.202885	0.055675	0.112415	0	0.204889	0	0	0	0	Bacteria	Bacteroidetes	Bacteroidia	Bacteroidales	Prevotellaceae	Prevotella_7
Otu000300	536	0	0	528	1	1	3	0	0	0	0	0	0.53959	0.00105	0.001084	0.004201	0	0	0	Bacteria	Firmicutes	Clostridia	Clostridiales	Ruminococcaceae
Otu000301	535	4	0	1	3	7	0	518	0	0	0.004227	0	0.001022	0.003149	0.007588	0	0.565373	0	0	Bacteria	Firmicutes	Negativicutes	Selenomonadales	Veillonellaceae
Otu000302	533	2	4	6	2	508	2	6	0	0	0.002113	0.004545	0.006132	0.002099	0.550707	0.0028	0.006549	0	0	Bacteria	Firmicutes	Bacilli	Lactobacillales	Lactobacillaceae	Lactobacillus	Lactobacillus_murinus
Otu000303	532	1	0	0	2	4	85	368	72	0	0.001057	0	0	0.002099	0.004336	0.119019	0.401655	0.080616	0	Bacteria	Bacteroidetes	Bacteroidia	Bacteroidales	Muribaculaceae
Otu000304	527	0	0	0	0	526	0	1	0	0	0	0	0	0	0.570221	0	0.001091	0	0	Bacteria	Bacteroidetes	Bacteroidia	Bacteroidales	Rikenellaceae	Alistipes
Otu000305	526	1	523	0	0	0	0	1	0	1	0.001057	0.594251	0	0	0	0	0.001091	0	0.001096	Bacteria	Acidobacteria	Subgroup_6
Otu000306	523	0	1	0	521	0	0	0	0	0	0	0.001136	0	0.546896	0	0	0	0	0	Bacteria	Firmicutes	Clostridia	Clostridiales	Lachnospiraceae
Otu000307	521	2	128	24	0	169	9	0	0	189	0.002113	0.145438	0.024527	0	0.183208	0.012602	0	0	0.20706	Bacteria	Bacteroidetes	Bacteroidia	Bacteroidales	Prevotellaceae	Prevotella_7
Otu000308	514	0	16	11	465	18	2	2	0	0	0	0.01818	0.011241	0.488112	0.019513	0.0028	0.002183	0	0	Bacteria	Firmicutes	Clostridia	Clostridiales	Ruminococcaceae	Eubacterium_coprostanoligenes_group
Otu000309	508	1	0	0	503	0	0	2	0	2	0.001057	0	0	0.528001	0	0	0.002183	0	0.002191	Bacteria	Firmicutes	Negativicutes	Selenomonadales	Veillonellaceae
Otu000310	507	38	26	2	238	202	0	1	0	0	0.040154	0.029542	0.002044	0.249829	0.218982	0	0.001091	0	0	Bacteria	Firmicutes	Negativicutes	Selenomonadales	Veillonellaceae	Veillonellaceae_UCG-001
Otu000311	504	0	0	1	1	1	0	0	0	1	0	0	0.001022	0.00105	0.001084	0	0	0	0.001096	Bacteria	Firmicutes	Clostridia	Clostridiales
Otu000312	504	0	499	0	0	0	2	1	0	1	0	0.566981	0	0	0	0.0028	0.001091	0	0.001096	Bacteria	Firmicutes	Negativicutes	Selenomonadales	Veillonellaceae	Quinella
Otu000313	502	0	499	1	0	1	0	0	0	1	0	0.566981	0.001022	0	0.001084	0	0	0	0.001096	Bacteria	Planctomycetes	OM190
Otu000314	498	1	0	0	497	0	0	0	0	0	0.001057	0	0	0.521703	0	0	0	0	0	Bacteria	Bacteroidetes	Bacteroidia	Bacteroidales	Muribaculaceae
Otu000315	498	225	0	0	1	133	138	0	0	0	0.237756	0	0	0.00105	0.144181	0.193231	0	0	0	Bacteria	Bacteroidetes	Bacteroidia	Bacteroidales	Bacteroidaceae	Bacteroides	Bacteroides_vulgatus
Otu000316	495	0	0	0	494	0	0	0	0	1	0	0	0	0.518554	0	0	0	0	0.001096	Bacteria	Patescibacteria	ABY1	Candidatus_Magasanikbacteria
Otu000317	494	46	0	1	7	0	1	0	435	3	0.048608	0	0.001022	0.007348	0	0.0014	0	0.487057	0.003287	Bacteria	Proteobacteria	Gammaproteobacteria	Pseudomonadales	Moraxellaceae	Acinetobacter
Otu000318	492	11	81	242	113	45	0	0	0	0	0.011624	0.092035	0.247312	0.118616	0.048783	0	0	0	0	Bacteria	Firmicutes	Negativicutes	Selenomonadales	Acidaminococcaceae	Succiniclasticum
Otu000319	490	1	1	0	485	0	1	1	1	0	0.001057	0.001136	0	0.509106	0	0.0014	0.001091	0.00112	0	Bacteria	Verrucomicrobia	Verrucomicrobiae	Pedosphaerales	Pedosphaeraceae
Otu000320	488	18	209	78	4	4	1	1	172	0	0.01902	0.237473	0.079712	0.004199	0.004336	0.0014	0.001091	0.192583	0	Bacteria	Proteobacteria	Gammaproteobacteria	Betaproteobacteriales	Burkholderiaceae	Massilia
Otu000321	488	0	0	487	0	0	1	0	0	0	0	0	0.49769	0	0	0.0014	0	0	0	Bacteria	Proteobacteria	Gammaproteobacteria	Betaproteobacteriales
Otu000322	486	1	478	2	0	2	0	0	1	2	0.001057	0.54312	0.002044	0	0.002168	0	0	0.00112	0.002191	Bacteria	Firmicutes	Clostridia	Clostridiales	Ruminococcaceae
Otu000323	483	0	481	0	1	0	0	0	0	0	0	0.546529	0	0.00105	0	0	0	0	0	Bacteria	Firmicutes	Clostridia	Clostridiales	Lachnospiraceae	Lachnospiraceae_NK3A20_group
Otu000324	479	1	0	1	1	2	11	130	163	22	0.001057	0	0.001022	0.00105	0.002168	0.015402	0.141889	0.182506	0.024102	Bacteria	Proteobacteria	Gammaproteobacteria	Pseudomonadales	Moraxellaceae	Acinetobacter
Otu000325	475	0	0	1	0	276	0	0	196	1	0	0	0.001022	0	0.299203	0	0	0.219455	0.001096	Bacteria	Firmicutes	Bacilli	Bacillales	Planococcaceae	Kurthia
Otu000326	474	0	0	0	473	0	0	0	0	1	0	0	0	0.49651	0	0	0	0	0.001096	Bacteria	Planctomycetes	Phycisphaerae	Tepidisphaerales	WD2101_soil_group
Otu000327	473	0	1	2	0	0	7	30	77	293	0	0.001136	0.002044	0	0	0.009802	0.032744	0.086215	0.320997	Bacteria	Proteobacteria	Alphaproteobacteria	Caulobacterales	Caulobacteraceae
Otu000328	469	7	444	9	0	2	3	1	0	1	0.007397	0.504488	0.009198	0	0.002168	0.004201	0.001091	0	0.001096	Bacteria	Cyanobacteria	Oxyphotobacteria	Chloroplast
Otu000329	464	0	0	1	0	462	0	1	0	0	0	0	0.001022	0	0.50084	0	0.001091	0	0	Bacteria	Bacteroidetes	Bacteroidia	Bacteroidales	Bacteroidaceae	Bacteroides	Bacteroides_acidifaciens
Otu000330	457	1	0	0	456	0	0	0	0	0	0.001057	0	0	0.478665	0	0	0	0	0	Bacteria	Planctomycetes	Planctomycetacia	Pirellulales	Pirellulaceae	Rhodopirellula
Otu000331	457	1	15	0	5	360	58	14	1	2	0.001057	0.017044	0	0.005249	0.390265	0.081213	0.01528	0.00112	0.002191	Bacteria	Actinobacteria	Actinobacteria	Micrococcales	Micrococcaceae	Glutamicibacter
Otu000332	452	1	1	1	6	310	129	1	0	2	0.001057	0.001136	0.001022	0.006298	0.336062	0.180629	0.001091	0	0.002191	Bacteria	Actinobacteria	Actinobacteria	Micrococcales	Micrococcaceae	Glutamicibacter
Otu000333	448	0	2	0	3	440	0	1	0	0	0	0.002272	0	0.003149	0.476991	0	0.001091	0	0	Bacteria	Bacteroidetes	Bacteroidia	Bacteroidales	Muribaculaceae
Otu000334	447	3	441	0	0	0	0	0	1	1	0.00317	0.501079	0	0	0	0	0	0.00112	0.001096	Bacteria	Proteobacteria	Deltaproteobacteria	Desulfuromonadales	Geobacteraceae	Geobacter
Otu000335	447	0	0	0	445	0	0	0	0	1	0	0	0	0.467118	0	0	0	0	0.001096	Bacteria	Actinobacteria	Coriobacteriia	Coriobacteriales	Eggerthellaceae	Enterorhabdus
Otu000336	446	0	441	0	0	3	0	1	0	0	0	0.501079	0	0	0.003252	0	0.001091	0	0	Bacteria	Firmicutes	Clostridia	Clostridiales	Ruminococcaceae	Ruminococcaceae_UCG-014
Otu000337	445	1	0	0	1	439	2	1	0	0	0.001057	0	0	0.00105	0.475907	0.0028	0.001091	0	0	Bacteria	Bacteroidetes	Bacteroidia	Bacteroidales	Muribaculaceae
Otu000338	444	3	6	0	432	1	0	1	0	0	0.00317	0.006817	0	0.453472	0.001084	0	0.001091	0	0	Bacteria	Firmicutes	Clostridia	Clostridiales	Lachnospiraceae	Lachnospiraceae_NK4A136_group
Otu000339	439	2	1	432	0	0	2	1	0	0	0.002113	0.001136	0.441483	0	0	0.0028	0.001091	0	0	Bacteria	Proteobacteria	Deltaproteobacteria	MBNT15
Otu000340	439	0	0	0	0	437	0	1	0	0	0	0	0	0	0.473738	0	0.001091	0	0	Bacteria	Firmicutes	Negativicutes	Selenomonadales	Veillonellaceae	Megamonas
Otu000341	436	0	1	1	431	0	1	0	1	0	0	0.001136	0.001022	0.452422	0	0.0014	0	0.00112	0	Bacteria	Proteobacteria	Gammaproteobacteria	Betaproteobacteriales	SC-I-84
Otu000342	436	0	436	0	0	0	0	0	0	0	0	0.495398	0	0	0	0	0	0	0	Bacteria	Bacteroidetes	Bacteroidia	Bacteroidales	Prevotellaceae	Prevotella_1	Prevotella_sp_R79
Otu000343	433	0	0	1	1	423	3	1	3	0	0	0	0.001022	0.00105	0.458561	0.004201	0.001091	0.003359	0	Bacteria	Firmicutes	Clostridia	DTU014
Otu000344	433	0	55	284	0	92	0	1	0	1	0	0.062493	0.290234	0	0.099734	0	0.001091	0	0.001096	Bacteria	Firmicutes	Clostridia	Clostridiales	Ruminococcaceae
Otu000345	433	1	0	0	422	0	2	7	1	0	0.001057	0	0	0.442975	0	0.0028	0.00764	0.00112	0	Bacteria	Proteobacteria	Alphaproteobacteria	Rhizobiales	Beijerinckiaceae	Methylobacterium	Methylobacterium_aquaticum
Otu000346	432	1	0	9	1	40	381	0	0	0	0.001057	0	0.009198	0.00105	0.043363	0.533486	0	0	0	Bacteria	Firmicutes	Clostridia	Clostridiales	Ruminococcaceae	Ruminococcus_2
Otu000347	427	4	1	1	0	12	102	92	22	1	0.004227	0.001136	0.001022	0	0.013009	0.142823	0.100414	0.024633	0.001096	Bacteria	Cyanobacteria	Oxyphotobacteria	Chloroplast
Otu000348	425	0	0	1	2	2	91	69	259	0	0	0	0.001022	0.002099	0.002168	0.127421	0.07531	0.289995	0	Bacteria	Bacteroidetes	Bacteroidia	Bacteroidales	Prevotellaceae	Prevotella_7
Otu000349	421	3	0	1	0	0	72	2	2	1	0.00317	0	0.001022	0	0	0.100816	0.002183	0.002239	0.001096	Bacteria	Proteobacteria	Alphaproteobacteria	Micavibrionales
Otu000350	421	419	0	2	0	0	0	0	0	0	0.442754	0	0.002044	0	0	0	0	0	0	Bacteria	Actinobacteria	Coriobacteriia	Coriobacteriales	Eggerthellaceae	Parvibacter
Otu000351	419	1	412	0	1	0	2	1	0	1	0.001057	0.468129	0	0.00105	0	0.0028	0.001091	0	0.001096	Bacteria	Firmicutes	Clostridia	Clostridiales	Lachnospiraceae
Otu000352	419	0	0	0	404	13	0	0	0	1	0	0	0	0.42408	0.014093	0	0	0	0.001096	Bacteria	Proteobacteria	Alphaproteobacteria	Sphingomonadales	Sphingomonadaceae	Sphingobium
Otu000353	417	0	0	0	0	0	2	0	7	398	0	0	0	0	0	0.0028	0	0.007838	0.436031	Bacteria	Proteobacteria	Gammaproteobacteria	Betaproteobacteriales	Burkholderiaceae	Ralstonia
Otu000354	416	0	1	0	401	9	3	0	0	1	0	0.001136	0	0.420931	0.009757	0.004201	0	0	0.001096	Bacteria	Proteobacteria	Gammaproteobacteria	Betaproteobacteriales	Burkholderiaceae
Otu000355	413	31	1	0	359	20	0	0	0	0	0.032757	0.001136	0	0.376844	0.021681	0	0	0	0	Bacteria	Firmicutes	Clostridia	Clostridiales	Ruminococcaceae	Ruminococcaceae_UCG-014
Otu000356	413	0	0	1	0	0	159	56	105	3	0	0	0.001022	0	0	0.222636	0.061121	0.117565	0.003287	Bacteria	Proteobacteria	Gammaproteobacteria	Pseudomonadales	Pseudomonadaceae	Pseudomonas
Otu000357	409	31	351	2	0	14	3	1	2	2	0.032757	0.398818	0.002044	0	0.015177	0.004201	0.001091	0.002239	0.002191	Bacteria	Proteobacteria	Gammaproteobacteria	Aeromonadales	Succinivibrionaceae	Succinivibrio
Otu000358	408	5	1	0	393	2	3	1	2	1	0.005283	0.001136	0	0.412533	0.002168	0.004201	0.001091	0.002239	0.001096	Bacteria	Firmicutes	Clostridia	Clostridiales	Ruminococcaceae
Otu000359	404	25	0	0	373	4	0	1	1	0	0.026417	0	0	0.391539	0.004336	0	0.001091	0.00112	0	Bacteria	Firmicutes	Negativicutes	Selenomonadales	Veillonellaceae	Megasphaera
Otu000360	404	0	0	0	398	0	1	3	0	2	0	0	0	0.417782	0	0.0014	0.003274	0	0.002191	Bacteria	Actinobacteria	Actinobacteria	Pseudonocardiales	Pseudonocardiaceae	Actinomycetospora
Otu000361	403	58	293	1	1	49	0	0	1	0	0.061288	0.332917	0.001022	0.00105	0.053119	0	0	0.00112	0	Bacteria	Firmicutes	Clostridia	Clostridiales	Ruminococcaceae	Subdoligranulum
Otu000362	402	89	312	1	0	0	0	0	0	0	0.094046	0.354505	0.001022	0	0	0	0	0	0	Bacteria	Bacteroidetes	Bacteroidia	Bacteroidales	Prevotellaceae	Prevotella_1	Prevotella_bryantii
Otu000363	398	95	14	30	38	182	38	0	0	0	0.100386	0.015907	0.030659	0.039889	0.197301	0.053209	0	0	0	Bacteria	Firmicutes	Negativicutes	Selenomonadales	Veillonellaceae	Selenomonas_1
Otu000364	398	191	114	45	0	47	0	0	1	0	0.201828	0.129531	0.045988	0	0.050951	0	0	0.00112	0	Bacteria	Proteobacteria	Gammaproteobacteria	Aeromonadales	Succinivibrionaceae	Succinivibrionaceae_UCG-001
Otu000365	397	0	3	0	0	392	0	2	0	0	0	0.003409	0	0	0.424955	0	0.002183	0	0	Bacteria
Otu000366	396	0	389	0	0	0	0	3	2	0	0	0.441995	0	0	0	0	0.003274	0.002239	0	Bacteria	Proteobacteria	Gammaproteobacteria	Betaproteobacteriales	Burkholderiaceae	Achromobacter	Achromobacter_xylosoxidans_subsp_xylosoxidans
Otu000367	396	1	0	0	0	6	82	127	18	1	0.001057	0	0	0	0.006504	0.114819	0.138615	0.020154	0.001096	Bacteria	Cyanobacteria	Oxyphotobacteria	Chloroplast
Otu000368	396	1	0	1	0	325	2	63	3	0	0.001057	0	0.001022	0	0.352323	0.0028	0.068762	0.003359	0	Bacteria	Firmicutes	Clostridia	Clostridiales	Ruminococcaceae	Subdoligranulum
Otu000369	394	3	1	5	10	4	51	302	5	1	0.00317	0.001136	0.00511	0.010497	0.004336	0.071412	0.329619	0.005598	0.001096	Bacteria	Firmicutes	Clostridia	Clostridiales	Lachnospiraceae	Ruminococcus_torques_group
Otu000370	394	0	1	1	388	0	0	0	1	2	0	0.001136	0.001022	0.407285	0	0	0	0.00112	0.002191	Bacteria	Actinobacteria	Acidimicrobiia	IMCC26256
Otu000371	393	4	26	302	27	1	1	1	3	25	0.004227	0.029542	0.308629	0.028342	0.001084	0.0014	0.001091	0.003359	0.027389	Bacteria	Proteobacteria	Gammaproteobacteria	Betaproteobacteriales	Methylophilaceae	Methylophilus
Otu000372	392	59	3	6	99	51	137	6	27	2	0.062345	0.003409	0.006132	0.103921	0.055288	0.191831	0.006549	0.030231	0.002191	Bacteria	Proteobacteria	Gammaproteobacteria	Pseudomonadales	Moraxellaceae	Acinetobacter
Otu000373	392	1	0	0	0	0	44	2	0	0	0.001057	0	0	0	0	0.06161	0.002183	0	0	Bacteria	Firmicutes	Bacilli	Lactobacillales	Lactobacillaceae	Lactobacillus	Lactobacillus_aviarius
Otu000374	391	0	3	1	0	0	0	386	0	1	0	0.003409	0.001022	0	0	0	0.421301	0	0.001096	Bacteria	Bacteroidetes	Bacteroidia	Bacteroidales	Muribaculaceae
Otu000375	390	0	382	3	2	0	1	0	2	0	0	0.434042	0.003066	0.002099	0	0.0014	0	0.002239	0	Bacteria	Firmicutes	Clostridia	Clostridiales	Christensenellaceae	Christensenellaceae_R-7_group
Otu000376	387	2	1	4	377	0	1	1	1	0	0.002113	0.001136	0.004088	0.395738	0	0.0014	0.001091	0.00112	0	Bacteria	Firmicutes	Clostridia	Clostridiales	Ruminococcaceae	Ruminococcus_2
Otu000377	387	0	0	0	385	0	0	1	0	1	0	0	0	0.404136	0	0	0.001091	0	0.001096	Bacteria	Firmicutes	Clostridia	Clostridiales	Lachnospiraceae
Otu000378	386	133	1	1	0	244	2	1	1	1	0.14054	0.001136	0.001022	0	0.264513	0.0028	0.001091	0.00112	0.001096	Bacteria	Firmicutes	Negativicutes	Selenomonadales	Veillonellaceae	Veillonellaceae_UCG-001
Otu000379	382	0	1	0	2	18	0	361	0	0	0	0.001136	0	0.002099	0.019513	0	0.394014	0	0	Bacteria	Bacteroidetes	Bacteroidia	Bacteroidales	Prevotellaceae	Prevotellaceae_UCG-001
Otu000380	382	107	6	264	1	0	1	1	0	0	0.113066	0.006817	0.269795	0.00105	0	0.0014	0.001091	0	0	Bacteria	Firmicutes	Negativicutes	Selenomonadales	Veillonellaceae
Otu000381	381	0	2	2	1	0	371	0	1	4	0	0.002272	0.002044	0.00105	0	0.519484	0	0.00112	0.004382	Bacteria	Actinobacteria	Acidimicrobiia	Actinomarinales
Otu000382	380	1	3	0	160	212	0	2	1	0	0.001057	0.003409	0	0.167953	0.229823	0	0.002183	0.00112	0	Bacteria	Firmicutes	Clostridia	Clostridiales	Lachnospiraceae	Lachnospiraceae_NK4A136_group
Otu000383	378	1	1	0	0	0	1	0	1	374	0.001057	0.001136	0	0	0	0.0014	0	0.00112	0.409737	Bacteria	Proteobacteria	Gammaproteobacteria	Betaproteobacteriales	Hydrogenophilaceae	Tepidiphilus
Otu000384	375	369	3	1	0	0	1	0	0	0	0.389919	0.003409	0.001022	0	0	0.0014	0	0	0	Bacteria	Firmicutes	Clostridia	Clostridiales
Otu000385	373	1	1	0	366	0	0	1	0	2	0.001057	0.001136	0	0.384191	0	0	0.001091	0	0.002191	Bacteria	Gemmatimonadetes	Gemmatimonadetes	Gemmatimonadales	Gemmatimonadaceae
Otu000386	370	0	1	0	0	366	0	2	0	1	0	0.001136	0	0	0.396769	0	0.002183	0	0.001096	Bacteria	Gemmatimonadetes	Gemmatimonadetes	Gemmatimonadales	Gemmatimonadaceae
Otu000387	370	1	1	364	0	0	0	0	2	0	0.001057	0.001136	0.37199	0	0	0	0	0.002239	0	Bacteria	Proteobacteria	Gammaproteobacteria	Betaproteobacteriales	Rhodocyclaceae	Dechlorosoma
Otu000388	369	1	0	0	0	2	361	1	1	1	0.001057	0	0	0	0.002168	0.505482	0.001091	0.00112	0.001096	Bacteria	Proteobacteria	Alphaproteobacteria	Rhodobacterales	Rhodobacteraceae	Sulfitobacter
Otu000389	368	0	0	363	2	0	0	0	2	1	0	0	0.370968	0.002099	0	0	0	0.002239	0.001096	Bacteria	Firmicutes	Clostridia	Clostridiales	Lachnospiraceae
Otu000390	367	0	0	0	0	1	0	0	0	0	0	0	0	0	0.001084	0	0	0	0	Bacteria	Firmicutes	Bacilli	Lactobacillales	Carnobacteriaceae	Carnobacterium
Otu000391	367	0	1	0	0	362	0	1	1	2	0	0.001136	0	0	0.392433	0	0.001091	0.00112	0.002191	Bacteria	Proteobacteria	Gammaproteobacteria	Gammaproteobacteria_Incertae_Sedis	Unknown_Family	Acidibacter
Otu000392	365	38	0	0	0	21	0	0	306	0	0.040154	0	0	0	0.022765	0	0	0.342619	0	Bacteria	Bacteroidetes	Bacteroidia	Bacteroidales	Prevotellaceae	Prevotella_1
Otu000393	365	0	0	364	0	0	0	0	0	1	0	0	0.37199	0	0	0	0	0	0.001096	Bacteria	Proteobacteria	Deltaproteobacteria	Desulfuromonadales	Geobacteraceae	Geobacter
Otu000394	365	1	0	0	0	363	0	0	1	0	0.001057	0	0	0	0.393517	0	0	0.00112	0	Bacteria	Bacteroidetes	Bacteroidia	Bacteroidales	Muribaculaceae
Otu000395	364	2	1	0	114	244	1	0	1	1	0.002113	0.001136	0	0.119666	0.264513	0.0014	0	0.00112	0.001096	Bacteria	Bacteroidetes	Bacteroidia	Bacteroidales	Rikenellaceae	Alistipes
Otu000396	357	0	1	0	351	0	2	1	1	1	0	0.001136	0	0.368446	0	0.0028	0.001091	0.00112	0.001096	Bacteria	Actinobacteria	Actinobacteria	Micrococcales	Micrococcaceae
Otu000397	357	353	0	0	2	0	0	0	0	1	0.373012	0	0	0.002099	0	0	0	0	0.001096	Bacteria	Firmicutes	Clostridia	Clostridiales	Lachnospiraceae
Otu000398	354	0	0	0	348	4	0	0	0	0	0	0	0	0.365297	0.004336	0	0	0	0	Bacteria	Bacteroidetes	Bacteroidia	Bacteroidales	F082
Otu000399	353	0	0	353	0	0	0	0	0	0	0	0	0.360749	0	0	0	0	0	0	Bacteria	Firmicutes	Bacilli	Bacillales	Bacillaceae	Marinococcus	Marinococcus_halophilus
Otu000400	350	0	346	1	0	0	0	1	2	0	0	0.393137	0.001022	0	0	0	0.001091	0.002239	0	Bacteria	Rokubacteria	NC10	Rokubacteriales
Otu000401	349	0	0	1	0	0	140	63	81	2	0	0	0.001022	0	0	0.196032	0.068762	0.090693	0.002191	Bacteria	Proteobacteria	Gammaproteobacteria	Pseudomonadales	Pseudomonadaceae	Pseudomonas
Otu000402	348	0	0	0	345	0	1	0	0	2	0	0	0	0.362148	0	0.0014	0	0	0.002191	Bacteria	Armatimonadetes	Fimbriimonadia	Fimbriimonadales	Fimbriimonadaceae
Otu000403	348	0	0	346	0	1	0	0	0	1	0	0	0.353595	0	0.001084	0	0	0	0.001096	Bacteria	Actinobacteria	Coriobacteriia	Coriobacteriales	Atopobiaceae
Otu000404	345	1	0	340	1	0	1	0	0	2	0.001057	0	0.347464	0.00105	0	0.0014	0	0	0.002191	Bacteria	Proteobacteria	Alphaproteobacteria	Rhizobiales	KF-JG30-B3
Otu000405	343	285	2	11	1	44	0	0	0	0	0.301157	0.002272	0.011241	0.00105	0.047699	0	0	0	0	Bacteria	Bacteroidetes	Bacteroidia	Bacteroidales	F082
Otu000406	342	0	0	341	0	1	0	0	0	0	0	0	0.348485	0	0.001084	0	0	0	0	Bacteria	Bacteroidetes	Bacteroidia	Bacteroidales	Muribaculaceae
Otu000407	341	1	0	0	339	0	0	0	0	0	0.001057	0	0	0.355849	0	0	0	0	0	Bacteria	Actinobacteria	Actinobacteria	Propionibacteriales	Nocardioidaceae	Nocardioides
Otu000408	341	1	0	0	0	1	305	31	2	0	0.001057	0	0	0	0.001084	0.427069	0.033835	0.002239	0	Bacteria	Actinobacteria	Actinobacteria	Frankiales	Geodermatophilaceae	Blastococcus
Otu000409	340	0	0	0	0	0	32	4	299	1	0	0	0	0	0	0.044807	0.004366	0.334781	0.001096	Bacteria	Proteobacteria	Gammaproteobacteria	Pseudomonadales	Pseudomonadaceae	Pseudomonas
Otu000410	340	0	0	0	2	1	143	48	76	2	0	0	0	0.002099	0.001084	0.200232	0.05239	0.085095	0.002191	Bacteria	Proteobacteria	Gammaproteobacteria	Pseudomonadales	Pseudomonadaceae	Pseudomonas
Otu000411	338	1	1	0	333	0	0	2	0	0	0.001057	0.001136	0	0.349551	0	0	0.002183	0	0	Bacteria	Cyanobacteria	Melainabacteria	Gastranaerophilales
Otu000412	338	0	0	326	1	11	0	0	0	0	0	0	0.333156	0.00105	0.011925	0	0	0	0	Bacteria	Firmicutes	Bacilli	Lactobacillales	Streptococcaceae	Streptococcus
Otu000413	337	238	47	12	0	21	0	13	5	0	0.251493	0.053403	0.012263	0	0.022765	0	0.014189	0.005598	0	Bacteria	Proteobacteria	Alphaproteobacteria	Rhodobacterales	Rhodobacteraceae	Paracoccus
Otu000414	337	79	129	1	1	124	0	2	0	0	0.083479	0.146574	0.001022	0.00105	0.134425	0	0.002183	0	0	Bacteria	Firmicutes	Bacilli	Bacillales	Bacillaceae	Bacillus
Otu000415	336	1	0	0	332	0	0	1	2	0	0.001057	0	0	0.348502	0	0	0.001091	0.002239	0	Bacteria	Bacteroidetes	Bacteroidia	Bacteroidales	F082
Otu000416	335	299	0	1	0	33	1	0	0	0	0.315951	0	0.001022	0	0.035774	0.0014	0	0	0	Bacteria	Bacteroidetes	Bacteroidia	Bacteroidales	Bacteroidaceae	Bacteroides
Otu000417	335	0	334	0	0	0	0	0	1	0	0	0.379502	0	0	0	0	0	0.00112	0	Bacteria	Planctomycetes	Phycisphaerae	Phycisphaerales	Phycisphaeraceae	AKYG587
Otu000418	333	0	0	1	0	1	1	329	0	0	0	0	0.001022	0	0.001084	0.0014	0.359088	0	0	Bacteria	Firmicutes	Bacilli	Bacillales	Staphylococcaceae
Otu000419	333	0	333	0	0	0	0	0	0	0	0	0.378366	0	0	0	0	0	0	0	Bacteria	Bacteroidetes	Bacteroidia	Bacteroidales	Prevotellaceae	Prevotella_9
Otu000420	332	0	325	2	0	0	1	3	0	0	0	0.369276	0.002044	0	0	0.0014	0.003274	0	0	Bacteria	Cyanobacteria	Melainabacteria	Gastranaerophilales
Otu000421	332	3	2	0	1	0	145	48	72	1	0.00317	0.002272	0	0.00105	0	0.203033	0.05239	0.080616	0.001096	Bacteria	Proteobacteria	Gammaproteobacteria	Pseudomonadales	Pseudomonadaceae	Pseudomonas
Otu000422	330	8	26	7	1	1	0	2	284	0	0.008454	0.029542	0.007154	0.00105	0.001084	0	0.002183	0.317986	0	Bacteria	Proteobacteria	Gammaproteobacteria	Betaproteobacteriales	Burkholderiaceae	Massilia
Otu000423	330	1	1	1	0	0	1	0	324	2	0.001057	0.001136	0.001022	0	0	0.0014	0	0.362773	0.002191	Bacteria	Proteobacteria	Gammaproteobacteria	Betaproteobacteriales	Burkholderiaceae	Rhizobacter
Otu000424	328	5	1	321	0	0	0	0	1	0	0.005283	0.001136	0.328046	0	0	0	0	0.00112	0	Bacteria	Firmicutes	Clostridia	Clostridiales	Ruminococcaceae	Ruminococcaceae_UCG-014
Otu000425	327	0	1	0	324	0	0	0	1	0	0	0.001136	0	0.340104	0	0	0	0.00112	0	Bacteria	Proteobacteria	Alphaproteobacteria	Rhizobiales	Rhizobiaceae
Otu000426	327	0	0	0	1	0	15	19	35	207	0	0	0	0.00105	0	0.021003	0.020738	0.039188	0.22678	Bacteria	Proteobacteria	Alphaproteobacteria	Caulobacterales	Caulobacteraceae
Otu000427	325	2	0	1	1	230	0	0	1	90	0.002113	0	0.001022	0.00105	0.249336	0	0	0.00112	0.0986	Bacteria	Firmicutes	Clostridia	Clostridiales	Lachnospiraceae	Blautia
Otu000428	324	0	322	0	1	0	0	0	0	0	0	0.365868	0	0.00105	0	0	0	0	0	Bacteria	Firmicutes	Clostridia	Clostridiales
Otu000429	323	0	323	0	0	0	0	0	0	0	0	0.367004	0	0	0	0	0	0	0	Bacteria	Planctomycetes	Planctomycetacia	Planctomycetales
Otu000430	322	0	1	321	0	0	0	0	0	0	0	0.001136	0.328046	0	0	0	0	0	0	Bacteria	Firmicutes	Bacilli	Bacillales	Bacillaceae	Anoxybacillus
Otu000431	321	0	1	0	0	279	0	41	0	0	0	0.001136	0	0	0.302455	0	0.04475	0	0	Bacteria	Firmicutes	Clostridia	Clostridiales	Lachnospiraceae	Lachnospiraceae_NK4A136_group
Otu000432	321	0	2	0	319	0	0	0	0	0	0	0.002272	0	0.334855	0	0	0	0	0	Bacteria	Bacteroidetes	Bacteroidia	Bacteroidales	Prevotellaceae
Otu000433	321	0	0	0	0	317	0	2	0	1	0	0	0	0	0.34365	0	0.002183	0	0.001096	Bacteria	Bacteroidetes	Bacteroidia	Bacteroidales	Muribaculaceae
Otu000434	320	102	1	215	0	0	2	0	0	0	0.107783	0.001136	0.21972	0	0	0.0028	0	0	0	Bacteria	Bacteroidetes	Bacteroidia	Bacteroidales	Prevotellaceae	Prevotellaceae_YAB2003_group
Otu000435	320	0	0	0	320	0	0	0	0	0	0	0	0	0.335905	0	0	0	0	0	Bacteria	Firmicutes	Clostridia	Clostridiales	Ruminococcaceae	Ruminococcus_2
Otu000436	320	0	0	317	2	0	0	0	0	0	0	0	0.323959	0.002099	0	0	0	0	0	Bacteria	Firmicutes	Clostridia	Clostridiales	Ruminococcaceae
Otu000437	319	0	0	1	0	316	0	2	0	0	0	0	0.001022	0	0.342566	0	0.002183	0	0	Bacteria	Bacteroidetes	Bacteroidia	Bacteroidales	Muribaculaceae
Otu000438	319	0	0	1	1	0	141	48	74	2	0	0	0.001022	0.00105	0	0.197432	0.05239	0.082856	0.002191	Bacteria	Proteobacteria	Gammaproteobacteria	Pseudomonadales	Pseudomonadaceae	Pseudomonas
Otu000439	319	0	1	37	5	275	0	0	0	0	0	0.001136	0.037812	0.005249	0.298119	0	0	0	0	Bacteria	Firmicutes	Clostridia	Clostridiales	Lachnospiraceae	Lachnospiraceae_NK4A136_group
Otu000440	319	0	316	0	1	0	0	0	0	0	0	0.35905	0	0.00105	0	0	0	0	0	Bacteria	Firmicutes	Negativicutes	Selenomonadales	Veillonellaceae
Otu000441	318	10	3	4	4	282	8	3	4	0	0.010567	0.003409	0.004088	0.004199	0.305708	0.011202	0.003274	0.004479	0	Bacteria	Firmicutes	Clostridia	Clostridiales	Ruminococcaceae	Faecalibacterium
Otu000442	318	0	0	2	0	1	126	60	68	2	0	0	0.002044	0	0.001084	0.176429	0.065487	0.076138	0.002191	Bacteria	Proteobacteria	Gammaproteobacteria	Pseudomonadales	Pseudomonadaceae	Pseudomonas
Otu000443	317	0	1	87	2	227	0	0	0	0	0	0.001136	0.08891	0.002099	0.246084	0	0	0	0	Bacteria	Bacteroidetes	Bacteroidia	Bacteroidales	Muribaculaceae
Otu000444	316	0	316	0	0	0	0	0	0	0	0	0.35905	0	0	0	0	0	0	0	Bacteria	Planctomycetes	Planctomycetacia	Planctomycetales	Gimesiaceae
Otu000445	316	0	199	26	8	83	0	0	0	0	0	0.226111	0.026571	0.008398	0.089978	0	0	0	0	Bacteria	Firmicutes	Negativicutes	Selenomonadales	Veillonellaceae
Otu000446	313	1	0	0	0	312	0	0	0	0	0.001057	0	0	0	0.33823	0	0	0	0	Bacteria	Bacteroidetes	Bacteroidia	Bacteroidales	Rikenellaceae	Alistipes
Otu000447	312	0	0	0	198	114	0	0	0	0	0	0	0	0.207841	0.123584	0	0	0	0	Bacteria	Firmicutes	Clostridia	Clostridiales	Lachnospiraceae
Otu000448	312	0	0	0	0	0	2	134	175	1	0	0	0	0	0	0.0028	0.146255	0.195942	0.001096	Bacteria	Proteobacteria	Gammaproteobacteria	Enterobacteriales	Enterobacteriaceae	Serratia
Otu000449	311	0	0	0	309	0	0	0	2	0	0	0	0	0.324358	0	0	0	0.002239	0	Bacteria	Gemmatimonadetes	S0134_terrestrial_group
Otu000450	310	0	1	0	0	307	2	0	0	0	0	0.001136	0	0	0.332809	0.0028	0	0	0	Bacteria	Bacteroidetes	Bacteroidia	Bacteroidales	Rikenellaceae	Alistipes
Otu000451	309	6	0	2	291	7	0	0	3	0	0.00634	0	0.002044	0.305464	0.007588	0	0	0.003359	0	Bacteria	Firmicutes	Clostridia	Clostridiales	Lachnospiraceae	Lachnospiraceae_ND3007_group
Otu000452	308	0	24	0	0	283	0	1	0	0	0	0.02727	0	0	0.306792	0	0.001091	0	0	Bacteria	Firmicutes	Bacilli	Bacillales	Bacillaceae	Fictibacillus
Otu000453	308	3	4	2	2	4	2	225	1	1	0.00317	0.004545	0.002044	0.002099	0.004336	0.0028	0.245577	0.00112	0.001096	Bacteria	Firmicutes	Clostridia	Clostridiales	Ruminococcaceae	Ruminiclostridium_9
Otu000454	307	0	0	0	0	304	0	2	0	1	0	0	0	0	0.329557	0	0.002183	0	0.001096	Bacteria	Chloroflexi	Ktedonobacteria	Ktedonobacterales	JG30-KF-AS9
Otu000455	307	0	2	3	0	290	0	1	5	1	0	0.002272	0.003066	0	0.31438	0	0.001091	0.005598	0.001096	Bacteria	Bacteroidetes	Bacteroidia	Bacteroidales	Rikenellaceae	Alistipes	Alistipes_inops
Otu000456	306	0	0	0	0	2	0	211	25	8	0	0	0	0	0.002168	0	0.230297	0.027992	0.008764	Bacteria	Proteobacteria	Alphaproteobacteria	Caulobacterales	Caulobacteraceae	Brevundimonas	Brevundimonas_diminuta
Otu000457	305	0	0	0	116	189	0	0	0	0	0	0	0	0.121766	0.204889	0	0	0	0	Bacteria	Firmicutes	Clostridia	Clostridiales	Lachnospiraceae	Coprococcus_1
Otu000458	305	1	1	1	0	247	0	55	0	0	0.001057	0.001136	0.001022	0	0.267765	0	0.06003	0	0	Bacteria	Proteobacteria	Gammaproteobacteria	Pseudomonadales	Moraxellaceae	Acinetobacter
Otu000459	304	1	1	2	1	299	0	0	0	0	0.001057	0.001136	0.002044	0.00105	0.324137	0	0	0	0	Bacteria	Firmicutes	Clostridia	Clostridiales	Clostridiales_vadinBB60_group
Otu000460	304	0	0	1	0	302	0	0	0	0	0	0	0.001022	0	0.327389	0	0	0	0	Bacteria	Bacteroidetes	Bacteroidia	Flavobacteriales	Flavobacteriaceae	Flavobacterium
Otu000461	303	0	0	14	246	43	0	0	0	0	0	0	0.014307	0.258227	0.046615	0	0	0	0	Bacteria	Bacteroidetes	Bacteroidia	Bacteroidales	Prevotellaceae	Prevotella_1
Otu000462	300	8	0	287	1	0	0	2	1	0	0.008454	0	0.2933	0.00105	0	0	0.002183	0.00112	0	Bacteria	Firmicutes	Clostridia	Clostridiales	Lachnospiraceae	Lachnospiraceae_NK3A20_group
Otu000463	298	0	0	0	297	0	0	0	0	1	0	0	0	0.311762	0	0	0	0	0.001096	Bacteria	Firmicutes	Clostridia	Clostridiales	Lachnospiraceae	Eubacterium_fissicatena_group
Otu000464	298	0	127	1	2	168	0	0	0	0	0	0.144302	0.001022	0.002099	0.182124	0	0	0	0	Bacteria	Bacteroidetes	Bacteroidia	Bacteroidales	Rikenellaceae	Rikenellaceae_RC9_gut_group
Otu000465	297	0	296	0	0	0	1	0	0	0	0	0.336325	0	0	0	0.0014	0	0	0	Bacteria	Firmicutes	Erysipelotrichia	Erysipelotrichales	Erysipelotrichaceae	Erysipelatoclostridium
Otu000466	297	0	0	0	0	292	0	1	2	1	0	0	0	0	0.316548	0	0.001091	0.002239	0.001096	Bacteria	Firmicutes	Bacilli	Bacillales	Planococcaceae	Solibacillus
Otu000467	296	0	44	193	0	58	0	0	0	0	0	0.049994	0.197237	0	0.062876	0	0	0	0	Bacteria	Bacteroidetes	Bacteroidia	Bacteroidales	Prevotellaceae
Otu000468	295	0	0	0	1	212	1	78	3	0	0	0	0	0.00105	0.229823	0.0014	0.085133	0.003359	0	Bacteria	Actinobacteria	Actinobacteria	Streptomycetales	Streptomycetaceae	Streptomyces
Otu000469	295	88	23	16	44	124	0	0	0	0	0.092989	0.026133	0.016351	0.046187	0.134425	0	0	0	0	Bacteria	Bacteroidetes	Bacteroidia	Bacteroidales	Prevotellaceae	Prevotellaceae_UCG-001
Otu000470	295	0	2	0	0	0	131	57	63	0	0	0.002272	0	0	0	0.18343	0.062213	0.070539	0	Bacteria	Proteobacteria	Gammaproteobacteria	Pseudomonadales	Pseudomonadaceae	Pseudomonas
Otu000471	294	85	0	0	0	85	2	122	0	0	0.089819	0	0	0	0.092146	0.0028	0.133157	0	0	Bacteria	Bacteroidetes	Bacteroidia	Bacteroidales	Rikenellaceae	Rikenellaceae_RC9_gut_group
Otu000472	292	1	0	0	290	0	0	0	0	1	0.001057	0	0	0.304414	0	0	0	0	0.001096	Bacteria	Actinobacteria	Acidimicrobiia
Otu000473	291	0	8	1	0	18	51	82	33	18	0	0.00909	0.001022	0	0.019513	0.071412	0.089499	0.036949	0.01972	Bacteria	Firmicutes	Bacilli	Lactobacillales	Lactobacillaceae	Lactobacillus	Lactobacillus_helveticus
Otu000474	291	1	1	1	1	173	3	72	31	0	0.001057	0.001136	0.001022	0.00105	0.187544	0.004201	0.078585	0.03471	0	Bacteria	Proteobacteria	Gammaproteobacteria	Pseudomonadales	Pseudomonadaceae	Pseudomonas
Otu000475	291	0	0	0	0	0	134	44	51	4	0	0	0	0	0	0.18763	0.048024	0.057103	0.004382	Bacteria	Proteobacteria	Gammaproteobacteria	Pseudomonadales	Pseudomonadaceae	Pseudomonas
Otu000476	290	0	0	0	0	290	0	0	0	0	0	0	0	0	0.31438	0	0	0	0	Bacteria	Bacteroidetes	Bacteroidia	Bacteroidales	Prevotellaceae	Prevotella_1
Otu000477	289	1	1	8	2	243	11	17	1	0	0.001057	0.001136	0.008176	0.002099	0.263429	0.015402	0.018555	0.00112	0	Bacteria	Firmicutes	Clostridia	Clostridiales	Clostridiaceae_1	Clostridium_sensu_stricto_1
Otu000478	289	1	288	0	0	0	0	0	0	0	0.001057	0.327236	0	0	0	0	0	0	0	Bacteria	Bacteroidetes	Bacteroidia	Bacteroidales	Prevotellaceae	Prevotella_1
Otu000479	288	0	0	0	0	287	0	0	1	0	0	0	0	0	0.311128	0	0	0.00112	0	Bacteria	Planctomycetes	Planctomycetacia	Gemmatales	Gemmataceae
Otu000480	287	1	0	31	1	252	2	0	0	0	0.001057	0	0.03168	0.00105	0.273186	0.0028	0	0	0	Bacteria	Bacteroidetes	Bacteroidia	Bacteroidales	Muribaculaceae
Otu000481	286	72	175	1	0	37	0	1	0	0	0.076082	0.198841	0.001022	0	0.040111	0	0.001091	0	0	Bacteria	Proteobacteria	Gammaproteobacteria	Aeromonadales	Succinivibrionaceae	Succinivibrio
Otu000482	284	0	241	0	40	0	0	1	2	0	0	0.273833	0	0.041988	0	0	0.001091	0.002239	0	Bacteria	Firmicutes	Bacilli	Bacillales	Staphylococcaceae	Staphylococcus
Otu000483	284	150	80	13	0	39	0	0	2	0	0.158504	0.090899	0.013285	0	0.042279	0	0	0.002239	0	Bacteria	Bacteroidetes	Bacteroidia	Bacteroidales	Prevotellaceae	Prevotella_1	Prevotella_ruminicola
Otu000484	283	0	283	0	0	0	0	0	0	0	0	0.321554	0	0	0	0	0	0	0	Bacteria	Bacteroidetes	Bacteroidia	Bacteroidales	Prevotellaceae	Prevotella_2
Otu000485	282	17	3	44	1	3	28	14	66	5	0.017964	0.003409	0.044966	0.00105	0.003252	0.039206	0.01528	0.073898	0.005478	Bacteria	Proteobacteria	Gammaproteobacteria	Pasteurellales	Pasteurellaceae	Pasteurella	Pasteurella_multocida
Otu000486	282	0	0	0	0	0	1	0	0	280	0	0	0	0	0	0.0014	0	0	0.306755	Bacteria	Proteobacteria	Alphaproteobacteria	Micropepsales	Micropepsaceae
Otu000487	281	0	1	279	0	0	0	0	0	0	0	0.001136	0.285124	0	0	0	0	0	0	Bacteria	Bacteroidetes	Bacteroidia	Bacteroidales	Prevotellaceae	Prevotella_1
Otu000488	280	0	0	2	1	1	6	267	1	1	0	0	0.002044	0.00105	0.001084	0.008401	0.291418	0.00112	0.001096	Bacteria	Proteobacteria	Gammaproteobacteria	Pseudomonadales	Pseudomonadaceae
Otu000489	279	84	0	1	0	189	0	0	4	0	0.088762	0	0.001022	0	0.204889	0	0	0.004479	0	Bacteria	Proteobacteria	Gammaproteobacteria	Aeromonadales	Succinivibrionaceae	Succinivibrionaceae_UCG-002
Otu000490	277	19	2	16	151	15	6	0	35	9	0.020077	0.002272	0.016351	0.158505	0.016261	0.008401	0	0.039188	0.00986	Bacteria	Proteobacteria	Gammaproteobacteria	Enterobacteriales	Enterobacteriaceae	Citrobacter	Citrobacter_amalonaticus
Otu000491	275	53	1	128	0	91	0	0	2	0	0.056005	0.001136	0.13081	0	0.09865	0	0	0.002239	0	Bacteria	Bacteroidetes	Bacteroidia	Bacteroidales	Prevotellaceae	Prevotella_1
Otu000492	275	63	0	0	0	0	0	0	0	0	0.066572	0	0	0	0	0	0	0	0	Bacteria	Proteobacteria	Alphaproteobacteria	Sphingomonadales	Sphingomonadaceae
Otu000493	275	0	0	0	274	0	0	0	0	1	0	0	0	0.287619	0	0	0	0	0.001096	Bacteria	Proteobacteria	Alphaproteobacteria	Sphingomonadales	Sphingomonadaceae
Otu000494	274	1	1	0	2	0	0	270	0	0	0.001057	0.001136	0	0.002099	0	0	0.294692	0	0	Bacteria	Proteobacteria	Deltaproteobacteria	Myxococcales	Archangiaceae	Anaeromyxobacter
Otu000495	271	0	1	1	0	0	1	268	0	0	0	0.001136	0.001022	0	0	0.0014	0.292509	0	0	Bacteria	Firmicutes	Clostridia	Clostridiales	Lachnospiraceae
Otu000496	270	103	99	24	18	3	2	17	3	0	0.108839	0.112487	0.024527	0.018895	0.003252	0.0028	0.018555	0.003359	0	Bacteria	Proteobacteria	Gammaproteobacteria	Betaproteobacteriales	Rhodocyclaceae	Methyloversatilis
Otu000497	269	0	0	263	1	1	2	0	0	1	0	0	0.268773	0.00105	0.001084	0.0028	0	0	0.001096	Bacteria	Gemmatimonadetes	Longimicrobia	Longimicrobiales	Longimicrobiaceae
Otu000498	268	267	1	0	0	0	0	0	0	0	0.282137	0.001136	0	0	0	0	0	0	0	Bacteria	Firmicutes	Erysipelotrichia	Erysipelotrichales	Erysipelotrichaceae	Solobacterium
Otu000499	268	0	267	0	0	0	0	0	1	0	0	0.303375	0	0	0	0	0	0.00112	0	Bacteria	Proteobacteria	Gammaproteobacteria	OM182_clade
Otu000500	267	0	1	1	0	0	5	15	33	169	0	0.001136	0.001022	0	0	0.007001	0.016372	0.036949	0.185149	Bacteria	Proteobacteria	Alphaproteobacteria	Caulobacterales	Caulobacteraceae
Otu000501	266	0	266	0	0	0	0	0	0	0	0	0.302238	0	0	0	0	0	0	0	Bacteria	Bacteroidetes	Bacteroidia	Cytophagales	Microscillaceae	Ohtaekwangia
Otu000502	266	1	0	0	0	105	159	0	1	0	0.001057	0	0	0	0.113827	0.222636	0	0.00112	0	Bacteria	Firmicutes	Negativicutes	Selenomonadales	Acidaminococcaceae	Phascolarctobacterium	Phascolarctobacterium_faecium
Otu000503	266	0	244	0	1	21	0	0	0	0	0	0.277241	0	0.00105	0.022765	0	0	0	0	Bacteria	Bacteroidetes	Bacteroidia	Bacteroidales	Prevotellaceae	Prevotella_1
Otu000504	266	0	68	0	1	181	1	2	12	0	0	0.077264	0	0.00105	0.196217	0.0014	0.002183	0.013436	0	Bacteria	Firmicutes	Bacilli	Bacillales	Bacillaceae	Bacillus
Otu000505	265	53	10	15	2	5	19	148	12	0	0.056005	0.011362	0.015329	0.002099	0.00542	0.026604	0.161535	0.013436	0	Bacteria	Proteobacteria	Gammaproteobacteria	Pseudomonadales	Moraxellaceae	Acinetobacter
Otu000506	264	1	0	1	1	7	0	252	0	0	0.001057	0	0.001022	0.00105	0.007588	0	0.275046	0	0	Bacteria	Firmicutes	Clostridia	Clostridiales	Lachnospiraceae
Otu000507	263	0	0	0	0	7	86	41	31	0	0	0	0	0	0.007588	0.12042	0.04475	0.03471	0	Bacteria	Cyanobacteria	Oxyphotobacteria	Chloroplast
Otu000508	263	39	62	15	17	0	2	13	56	1	0.041211	0.070447	0.015329	0.017845	0	0.0028	0.014189	0.062702	0.001096	Bacteria	Proteobacteria	Gammaproteobacteria	Pseudomonadales	Moraxellaceae	Acinetobacter
Otu000509	261	0	0	1	0	0	4	21	0	7	0	0	0.001022	0	0	0.005601	0.022921	0	0.007669	Bacteria	Bacteroidetes	Bacteroidia	Flavobacteriales	Weeksellaceae	Chryseobacterium	Chryseobacterium_piscium
Otu000510	261	0	55	199	1	0	3	3	0	0	0	0.062493	0.203368	0.00105	0	0.004201	0.003274	0	0	Bacteria	Actinobacteria	Actinobacteria	Micrococcales	Micrococcaceae	Kocuria	Kocuria_palustris
Otu000511	259	0	0	1	256	0	0	1	0	0	0	0	0.001022	0.268724	0	0	0.001091	0	0	Bacteria	Acidobacteria	Blastocatellia_Subgroup_4	Pyrinomonadales	Pyrinomonadaceae	RB41
Otu000512	258	16	2	0	45	194	0	0	1	0	0.016907	0.002272	0	0.047237	0.21031	0	0	0.00112	0	Bacteria	Firmicutes	Clostridia	Clostridiales	Lachnospiraceae	Roseburia
Otu000513	257	0	220	37	0	0	0	0	0	0	0	0.249972	0.037812	0	0	0	0	0	0	Bacteria	Firmicutes	Bacilli	Lactobacillales	Leuconostocaceae	Weissella
Otu000514	256	0	0	0	0	254	2	0	0	0	0	0	0	0	0.275354	0.0028	0	0	0	Bacteria	Planctomycetes	Phycisphaerae	Phycisphaerales	Phycisphaeraceae	SM1A02
Otu000515	256	164	1	0	0	88	0	1	1	0	0.173297	0.001136	0	0	0.095398	0	0.001091	0.00112	0	Bacteria	Proteobacteria	Gammaproteobacteria	Aeromonadales	Succinivibrionaceae	Succinivibrionaceae_UCG-002
Otu000516	256	0	0	2	252	2	0	0	0	0	0	0	0.002044	0.264525	0.002168	0	0	0	0	Bacteria	Bacteroidetes	Bacteroidia	Bacteroidales	Prevotellaceae
Otu000517	255	0	0	1	0	47	112	16	38	0	0	0	0.001022	0	0.050951	0.156825	0.017463	0.042547	0	Bacteria	Firmicutes	Bacilli	Bacillales	Paenibacillaceae	Brevibacillus
Otu000518	255	195	0	0	1	53	2	1	1	1	0.206055	0	0	0.00105	0.057456	0.0028	0.001091	0.00112	0.001096	Bacteria	Proteobacteria	Gammaproteobacteria	Aeromonadales	Succinivibrionaceae	Succinimonas
Otu000519	253	248	0	4	0	0	1	0	0	0	0.262059	0	0.004088	0	0	0.0014	0	0	0	Bacteria	Firmicutes	Clostridia	Clostridiales	Ruminococcaceae
Otu000520	253	1	1	0	1	250	0	0	0	0	0.001057	0.001136	0	0.00105	0.271017	0	0	0	0	Bacteria	Bacteroidetes	Bacteroidia	Bacteroidales	Prevotellaceae	Prevotella_2
Otu000521	253	6	122	0	124	1	0	0	0	0	0.00634	0.138621	0	0.130163	0.001084	0	0	0	0	Archaea	Euryarchaeota	Methanobacteria	Methanobacteriales	Methanobacteriaceae	Methanobrevibacter
Otu000522	251	81	0	0	165	0	1	0	2	0	0.085592	0	0	0.173201	0	0.0014	0	0.002239	0	Bacteria	Firmicutes	Clostridia	Clostridiales	Lachnospiraceae	Lachnospiraceae_ND3007_group
Otu000523	251	0	0	0	251	0	0	0	0	0	0	0	0	0.263476	0	0	0	0	0	Bacteria	Acidobacteria	Subgroup_6
Otu000524	251	9	225	0	17	0	0	0	0	0	0.00951	0.255653	0	0.017845	0	0	0	0	0	Bacteria	Bacteroidetes	Bacteroidia	Bacteroidales	Prevotellaceae	Prevotella_7	Prevotella_sp_RZ
Otu000525	250	0	247	1	0	0	0	0	0	1	0	0.28065	0.001022	0	0	0	0	0	0.001096	Bacteria	Proteobacteria	Gammaproteobacteria	Betaproteobacteriales	SC-I-84
Otu000526	250	0	169	0	0	78	1	0	1	0	0	0.192024	0	0	0.084557	0.0014	0	0.00112	0	Bacteria	Bacteroidetes	Bacteroidia	Bacteroidales	Prevotellaceae	Prevotella_7
Otu000527	249	0	0	1	0	0	0	1	1	2	0	0	0.001022	0	0	0	0.001091	0.00112	0.002191	Bacteria	Proteobacteria	Gammaproteobacteria	Vibrionales	Vibrionaceae	Vibrio
Otu000528	249	0	160	0	0	1	88	0	0	0	0	0.181798	0	0	0.001084	0.12322	0	0	0	Bacteria	Actinobacteria	Actinobacteria	Corynebacteriales	Mycobacteriaceae	Mycobacterium
Otu000529	249	0	1	0	0	245	2	0	0	1	0	0.001136	0	0	0.265597	0.0028	0	0	0.001096	Bacteria	Acidobacteria	Holophagae	Subgroup_7
Otu000530	248	0	0	0	0	248	0	0	0	0	0	0	0	0	0.268849	0	0	0	0	Bacteria	Bacteroidetes	Bacteroidia	Bacteroidales	Muribaculaceae
Otu000531	247	0	0	247	0	0	0	0	0	0	0	0	0.252422	0	0	0	0	0	0	Bacteria	Chlamydiae	Chlamydiae	Chlamydiales	cvE6
Otu000532	247	0	0	0	0	246	0	0	1	0	0	0	0	0	0.266681	0	0	0.00112	0	Bacteria	Bacteroidetes	Bacteroidia	Bacteroidales	Prevotellaceae	Prevotella_9
Otu000533	247	2	0	1	7	230	6	0	0	1	0.002113	0	0.001022	0.007348	0.249336	0.008401	0	0	0.001096	Bacteria	Actinobacteria	Actinobacteria	Micrococcales	Micrococcaceae	Glutamicibacter
Otu000534	246	0	242	1	0	2	0	0	1	0	0	0.274969	0.001022	0	0.002168	0	0	0.00112	0	Bacteria	Proteobacteria	Deltaproteobacteria	Syntrophobacterales	Syntrophobacteraceae
Otu000535	245	1	0	1	0	0	112	33	57	1	0.001057	0	0.001022	0	0	0.156825	0.036018	0.063821	0.001096	Bacteria	Proteobacteria	Gammaproteobacteria	Pseudomonadales	Pseudomonadaceae	Pseudomonas
Otu000536	245	0	0	62	0	181	1	0	0	0	0	0	0.063361	0	0.196217	0.0014	0	0	0	Bacteria	Firmicutes	Clostridia	Clostridiales	Ruminococcaceae	Ruminococcaceae_UCG-002
Otu000537	244	0	0	0	0	243	0	0	1	0	0	0	0	0	0.263429	0	0	0.00112	0	Bacteria	Proteobacteria	Gammaproteobacteria	Pseudomonadales	Moraxellaceae	Acinetobacter
Otu000538	241	1	0	0	0	135	1	0	13	91	0.001057	0	0	0	0.146349	0.0014	0	0.014556	0.099695	Bacteria	Cyanobacteria	Oxyphotobacteria	Chloroplast
Otu000539	240	2	19	16	12	180	0	0	1	0	0.002113	0.021588	0.016351	0.012596	0.195133	0	0	0.00112	0	Bacteria	Bacteroidetes	Bacteroidia	Flavobacteriales	Flavobacteriaceae	Flavobacterium
Otu000540	240	0	1	0	0	0	0	0	238	1	0	0.001136	0	0	0	0	0	0.266482	0.001096	Bacteria	Actinobacteria	Coriobacteriia	Coriobacteriales	Eggerthellaceae
Otu000541	240	0	0	237	0	0	1	0	1	1	0	0	0.242203	0	0	0.0014	0	0.00112	0.001096	Bacteria
Otu000542	238	83	0	0	0	1	0	143	0	0	0.087705	0	0	0	0.001084	0	0.156078	0	0	Bacteria	Firmicutes	Bacilli	Bacillales	Bacillaceae	Bacillus	Bacillus_indicus
Otu000543	236	0	0	0	0	235	0	0	0	1	0	0	0	0	0.254756	0	0	0	0.001096	Bacteria	Planctomycetes	Phycisphaerae	Phycisphaerales	Phycisphaeraceae	CL500-3
Otu000544	236	2	2	0	0	2	65	36	32	1	0.002113	0.002272	0	0	0.002168	0.091015	0.039292	0.035829	0.001096	Bacteria	Cyanobacteria	Oxyphotobacteria	Chloroplast
Otu000545	236	6	7	85	92	45	0	0	0	1	0.00634	0.007954	0.086866	0.096573	0.048783	0	0	0	0.001096	Bacteria	Bacteroidetes	Bacteroidia	Bacteroidales	F082
Otu000546	236	0	0	0	0	235	0	0	0	1	0	0	0	0	0.254756	0	0	0	0.001096	Bacteria	Firmicutes	Bacilli	Bacillales	Planococcaceae	Lysinibacillus
Otu000547	236	0	0	0	0	0	105	30	63	1	0	0	0	0	0	0.147024	0.032744	0.070539	0.001096	Bacteria	Proteobacteria	Gammaproteobacteria	Pseudomonadales	Pseudomonadaceae	Pseudomonas
Otu000548	235	1	0	0	230	0	1	2	1	0	0.001057	0	0	0.241432	0	0.0014	0.002183	0.00112	0	Bacteria	Patescibacteria	Saccharimonadia	Saccharimonadales
Otu000549	234	0	14	3	1	1	0	0	214	0	0	0.015907	0.003066	0.00105	0.001084	0	0	0.239609	0	Bacteria	Bacteroidetes	Bacteroidia	Flavobacteriales	Flavobacteriaceae	Flavobacterium
Otu000550	234	0	1	0	0	1	0	0	0	0	0	0.001136	0	0	0.001084	0	0	0	0	Bacteria	Proteobacteria	Gammaproteobacteria	Betaproteobacteriales	SC-I-84
Otu000551	233	93	24	0	1	102	11	1	0	1	0.098272	0.02727	0	0.00105	0.110575	0.015402	0.001091	0	0.001096	Bacteria	Firmicutes	Clostridia	Clostridiales
Otu000552	232	43	0	189	0	0	0	0	0	0	0.045438	0	0.193149	0	0	0	0	0	0	Bacteria	Bacteroidetes	Bacteroidia	Bacteroidales	Muribaculaceae
Otu000553	231	1	0	0	0	230	0	0	0	0	0.001057	0	0	0	0.249336	0	0	0	0	Bacteria	Firmicutes	Bacilli	Bacillales	Planococcaceae	Lysinibacillus
Otu000554	230	71	0	159	0	0	0	0	0	0	0.075025	0	0.16249	0	0	0	0	0	0	Bacteria	Bacteroidetes	Bacteroidia	Bacteroidales	F082
Otu000555	230	210	0	0	0	0	18	0	1	0	0.221905	0	0	0	0	0.025204	0	0.00112	0	Bacteria	Proteobacteria	Gammaproteobacteria	Xanthomonadales	Xanthomonadaceae
Otu000556	230	0	0	0	2	0	82	0	1	1	0	0	0	0.002099	0	0.114819	0	0.00112	0.001096	Bacteria	Proteobacteria	Alphaproteobacteria	Rickettsiales	Mitochondria
Otu000557	230	228	0	0	0	0	2	0	0	0	0.240926	0	0	0	0	0.0028	0	0	0	Bacteria	Bacteroidetes	Bacteroidia	Bacteroidales	Prevotellaceae
Otu000558	228	2	0	0	1	222	0	0	1	0	0.002113	0	0	0.00105	0.240663	0	0	0.00112	0	Bacteria	Bacteroidetes	Bacteroidia	Bacteroidales	Rikenellaceae	Alistipes
Otu000559	226	0	0	0	0	1	223	2	0	0	0	0	0	0	0.001084	0.312251	0.002183	0	0	Bacteria	Firmicutes	Clostridia	Clostridiales	Lachnospiraceae	Eubacterium_ruminantium_group
Otu000560	226	1	0	0	0	225	0	0	0	0	0.001057	0	0	0	0.243916	0	0	0	0	Bacteria	Bacteroidetes	Bacteroidia	Bacteroidales	Bacteroidaceae	Bacteroides
Otu000561	226	0	1	0	0	225	0	0	0	0	0	0.001136	0	0	0.243916	0	0	0	0	Bacteria	Bacteroidetes	Bacteroidia	Bacteroidales	Muribaculaceae
Otu000562	226	0	0	3	221	2	0	0	0	0	0	0	0.003066	0.231984	0.002168	0	0	0	0	Bacteria	Firmicutes	Clostridia	Clostridiales	Lachnospiraceae
Otu000563	226	1	1	194	10	4	1	0	12	2	0.001057	0.001136	0.198259	0.010497	0.004336	0.0014	0	0.013436	0.002191	Bacteria	Proteobacteria	Gammaproteobacteria	Enterobacteriales	Enterobacteriaceae	Pantoea	Pantoea_ananatis
Otu000564	225	0	0	156	67	0	0	0	1	1	0	0	0.159424	0.07033	0	0	0	0.00112	0.001096	Bacteria	Proteobacteria	Gammaproteobacteria	Xanthomonadales	Xanthomonadaceae	Lysobacter
Otu000565	222	220	0	0	0	1	0	0	0	1	0.232472	0	0	0	0.001084	0	0	0	0.001096	Bacteria	Proteobacteria	Alphaproteobacteria	Rhizobiales	Stappiaceae
Otu000566	222	0	0	222	0	0	0	0	0	0	0	0	0.226873	0	0	0	0	0	0	Bacteria
Otu000567	221	0	221	0	0	0	0	0	0	0	0	0.251108	0	0	0	0	0	0	0	Bacteria	Bacteroidetes	Bacteroidia	Bacteroidales	Prevotellaceae	Prevotella_9
Otu000568	221	3	49	59	77	30	2	0	0	1	0.00317	0.055675	0.060295	0.080827	0.032522	0.0028	0	0	0.001096	Bacteria	Firmicutes	Negativicutes	Selenomonadales	Acidaminococcaceae	Succiniclasticum
Otu000569	221	0	205	0	0	14	0	0	1	1	0	0.232928	0	0	0.015177	0	0	0.00112	0.001096	Bacteria	Firmicutes	Clostridia	Clostridiales	Lachnospiraceae	Eubacterium_ventriosum_group
Otu000570	220	0	0	0	1	86	0	133	0	0	0	0	0	0.00105	0.09323	0	0.145163	0	0	Bacteria	Firmicutes	Clostridia	Clostridiales	Lachnospiraceae	Blautia
Otu000571	218	0	0	0	1	216	0	0	1	0	0	0	0	0.00105	0.234159	0	0	0.00112	0	Bacteria	Planctomycetes	Planctomycetacia	Gemmatales	Gemmataceae
Otu000572	218	0	0	0	1	140	0	2	75	0	0	0	0	0.00105	0.15177	0	0.002183	0.083975	0	Bacteria	Firmicutes	Clostridia	Clostridiales	Lachnospiraceae	Ruminococcus_torques_group
Otu000573	217	1	2	0	211	1	1	1	0	0	0.001057	0.002272	0	0.221487	0.001084	0.0014	0.001091	0	0	Bacteria	Planctomycetes	Planctomycetacia	Pirellulales	Pirellulaceae	Pirellula
Otu000574	217	0	93	0	0	10	1	107	4	2	0	0.10567	0	0	0.010841	0.0014	0.116785	0.004479	0.002191	Bacteria	Firmicutes	Clostridia	Clostridiales	Lachnospiraceae
Otu000575	216	0	0	0	0	0	0	0	216	0	0	0	0	0	0	0	0	0.241849	0	Bacteria	Bacteroidetes	Bacteroidia	Bacteroidales	Bacteroidaceae	Bacteroides	Bacteroides_vulgatus
Otu000576	216	0	0	0	0	0	102	35	42	1	0	0	0	0	0	0.142823	0.038201	0.047026	0.001096	Bacteria	Proteobacteria	Gammaproteobacteria	Pseudomonadales	Pseudomonadaceae	Pseudomonas
Otu000577	215	0	0	0	215	0	0	0	0	0	0	0	0	0.225686	0	0	0	0	0	Bacteria	Firmicutes	Clostridia	Clostridiales	Lachnospiraceae	Lachnospiraceae_NK4A136_group	Clostridiales_bacterium_CIEAF_020
Otu000578	214	0	0	0	0	1	4	11	41	127	0	0	0	0	0.001084	0.005601	0.012006	0.045906	0.139135	Bacteria	Proteobacteria	Alphaproteobacteria	Caulobacterales	Caulobacteraceae
Otu000579	213	0	0	25	0	1	1	2	1	0	0	0	0.025549	0	0.001084	0.0014	0.002183	0.00112	0	Bacteria	Proteobacteria	Gammaproteobacteria	Betaproteobacteriales	Burkholderiaceae	Acidovorax
Otu000580	213	15	1	85	41	71	0	0	0	0	0.01585	0.001136	0.086866	0.043038	0.076969	0	0	0	0	Bacteria	Bacteroidetes	Bacteroidia	Bacteroidales	Bacteroidales_RF16_group	rumen_bacterium_YS3
Otu000581	213	0	1	95	44	71	0	2	0	0	0	0.001136	0.097085	0.046187	0.076969	0	0.002183	0	0	Bacteria	Firmicutes	Negativicutes	Selenomonadales	Veillonellaceae	Anaerovibrio
Otu000582	213	1	0	0	0	0	81	29	59	0	0.001057	0	0	0	0	0.113418	0.031652	0.066061	0	Bacteria	Proteobacteria	Gammaproteobacteria	Pseudomonadales	Pseudomonadaceae	Pseudomonas
Otu000583	212	205	0	2	1	0	0	0	0	3	0.216622	0	0.002044	0.00105	0	0	0	0	0.003287	Bacteria	Proteobacteria	Alphaproteobacteria	Rhodospirillales	Magnetospirillaceae	Telmatospirillum
Otu000584	211	210	1	0	0	0	0	0	0	0	0.221905	0.001136	0	0	0	0	0	0	0	Bacteria	Firmicutes	Clostridia	Clostridiales	Lachnospiraceae	Lachnospiraceae_FCS020_group
Otu000585	211	0	0	0	1	25	3	0	0	0	0	0	0	0.00105	0.027102	0.004201	0	0	0	Bacteria	Firmicutes	Clostridia	Clostridiales	Eubacteriaceae	Eubacterium	Eubacterium_limosum
Otu000586	210	0	0	208	0	0	0	0	1	0	0	0	0.212566	0	0	0	0	0.00112	0	Bacteria	Bacteroidetes	Bacteroidia	Flavobacteriales	Flavobacteriaceae	Flavobacterium
Otu000587	210	4	0	203	0	0	1	0	2	0	0.004227	0	0.207456	0	0	0.0014	0	0.002239	0	Bacteria	Bacteroidetes	Bacteroidia	Bacteroidales	Prevotellaceae	Prevotella_1
Otu000588	210	1	0	0	2	0	0	207	0	0	0.001057	0	0	0.002099	0	0	0.225931	0	0	Bacteria	Cyanobacteria	Oxyphotobacteria	Nostocales	Chroococcidiopsaceae	Chroococcidiopsis_PCC_7203
Otu000589	209	1	5	19	13	124	42	1	0	0	0.001057	0.005681	0.019417	0.013646	0.134425	0.05881	0.001091	0	0	Bacteria	Firmicutes	Bacilli	Lactobacillales	Lactobacillaceae	Lactobacillus	Lactobacillus_reuteri
Otu000590	208	0	0	1	0	1	0	206	0	0	0	0	0.001022	0	0.001084	0	0.224839	0	0	Bacteria	Firmicutes	Clostridia	Clostridiales	Lachnospiraceae
Otu000591	207	109	0	0	0	96	0	2	0	0	0.115179	0	0	0	0.104071	0	0.002183	0	0	Bacteria	Cyanobacteria	Oxyphotobacteria	Chloroplast
Otu000592	206	0	0	0	0	204	0	2	0	0	0	0	0	0	0.22115	0	0.002183	0	0	Bacteria	Bacteroidetes	Bacteroidia	Bacteroidales	Muribaculaceae
Otu000593	206	0	0	205	1	0	0	0	0	0	0	0	0.2095	0.00105	0	0	0	0	0	Bacteria	Planctomycetes	Phycisphaerae	Phycisphaerales	Phycisphaeraceae	Urania-1B-19_marine_sediment_group
Otu000594	206	0	0	1	0	0	5	7	31	131	0	0	0.001022	0	0	0.007001	0.00764	0.03471	0.143518	Bacteria	Proteobacteria	Alphaproteobacteria	Caulobacterales	Caulobacteraceae
Otu000595	205	0	2	0	0	0	203	0	0	0	0	0.002272	0	0	0	0.284246	0	0	0	Bacteria	Verrucomicrobia	Verrucomicrobiae	Pedosphaerales	Pedosphaeraceae	Oikopleura_dioica
Otu000596	204	130	30	1	1	0	0	0	0	42	0.13737	0.034087	0.001022	0.00105	0	0	0	0	0.046013	Bacteria	Actinobacteria	Actinobacteria	Corynebacteriales	Nocardiaceae	Rhodococcus	Rhodococcus_fascians
Otu000597	204	0	1	9	0	0	0	186	0	6	0	0.001136	0.009198	0	0	0	0.20301	0	0.006573	Bacteria	Firmicutes	Bacilli	Bacillales	Staphylococcaceae	Staphylococcus
Otu000598	203	1	40	0	161	0	0	0	0	1	0.001057	0.045449	0	0.169002	0	0	0	0	0.001096	Bacteria	Bacteroidetes	Bacteroidia	Bacteroidales	Rikenellaceae	Rikenellaceae_RC9_gut_group
Otu000599	201	0	0	1	0	200	0	0	0	0	0	0	0.001022	0	0.216814	0	0	0	0	Bacteria	Bacteroidetes	Bacteroidia	Bacteroidales	Muribaculaceae
Otu000600	201	0	197	0	1	1	0	1	0	0	0	0.223838	0	0.00105	0.001084	0	0.001091	0	0	Bacteria	Bacteroidetes	Bacteroidia	Cytophagales	Microscillaceae
Otu000601	201	0	201	0	0	0	0	0	0	0	0	0.228383	0	0	0	0	0	0	0	Bacteria	Bacteroidetes	Bacteroidia	Bacteroidales	Prevotellaceae
Otu000602	199	0	0	0	0	0	2	12	27	134	0	0	0	0	0	0.0028	0.013097	0.030231	0.146804	Bacteria	Proteobacteria	Alphaproteobacteria	Caulobacterales	Caulobacteraceae
Otu000603	196	83	1	0	110	0	1	0	0	1	0.087705	0.001136	0	0.115467	0	0.0014	0	0	0.001096	Bacteria	Patescibacteria	Saccharimonadia	Saccharimonadales	Saccharimonadaceae	Candidatus_Saccharimonas
Otu000604	196	0	0	0	196	0	0	0	0	0	0	0	0	0.205742	0	0	0	0	0	Bacteria	Verrucomicrobia	Verrucomicrobiae	Verrucomicrobiales	Verrucomicrobiaceae	Brevifollis
Otu000605	196	0	0	0	1	194	1	0	0	0	0	0	0	0.00105	0.21031	0.0014	0	0	0	Bacteria	Bacteroidetes	Bacteroidia	Bacteroidales	Bacteroidaceae	Bacteroides	Bacteroides_caccae
Otu000606	196	0	10	162	0	23	0	0	0	0	0	0.011362	0.165556	0	0.024934	0	0	0	0	Bacteria	Firmicutes	Erysipelotrichia	Erysipelotrichales	Erysipelotrichaceae	Sharpea	Lachnospiraceae_bacterium_DJF_LS97k1
Otu000607	195	191	0	4	0	0	0	0	0	0	0.201828	0	0.004088	0	0	0	0	0	0	Bacteria	Bacteroidetes	Bacteroidia	Bacteroidales	Prevotellaceae	Prevotella_7
Otu000608	195	1	97	1	1	20	0	74	1	0	0.001057	0.110215	0.001022	0.00105	0.021681	0	0.080768	0.00112	0	Bacteria	Firmicutes	Clostridia	Clostridiales	Lachnospiraceae	Lachnospiraceae_UCG-006
Otu000609	195	0	1	0	1	193	0	0	0	0	0	0.001136	0	0.00105	0.209225	0	0	0	0	Bacteria	Actinobacteria	Actinobacteria	Propionibacteriales	Nocardioidaceae
Otu000610	194	0	191	1	0	0	2	0	0	0	0	0.217021	0.001022	0	0	0.0028	0	0	0	Bacteria	Actinobacteria	Thermoleophilia	Gaiellales	Gaiellaceae	Gaiella
Otu000611	194	0	0	0	0	0	2	15	0	2	0	0	0	0	0	0.0028	0.016372	0	0.002191	Bacteria	Bacteroidetes	Bacteroidia	Flavobacteriales	Weeksellaceae	Chryseobacterium	Chryseobacterium_piscium
Otu000612	194	0	0	0	191	0	0	1	1	1	0	0	0	0.200493	0	0	0.001091	0.00112	0.001096	Bacteria	Firmicutes	Negativicutes	Selenomonadales	Veillonellaceae	Selenomonas_1
Otu000613	193	0	192	0	1	0	0	0	0	0	0	0.218157	0	0.00105	0	0	0	0	0	Bacteria	Firmicutes	Clostridia	Clostridiales	Lachnospiraceae
Otu000614	193	122	0	0	58	0	0	0	0	0	0.128916	0	0	0.060883	0	0	0	0	0	Bacteria	Proteobacteria	Gammaproteobacteria	Betaproteobacteriales	Burkholderiaceae	Undibacterium
Otu000615	193	1	0	189	0	0	1	2	0	0	0.001057	0	0.193149	0	0	0.0014	0.002183	0	0	Bacteria	Firmicutes	Clostridia	Clostridiales	Ruminococcaceae	Ruminococcaceae_NK4A214_group
Otu000616	192	0	1	0	76	115	0	0	0	0	0	0.001136	0	0.079777	0.124668	0	0	0	0	Bacteria	Firmicutes	Clostridia	Clostridiales	Ruminococcaceae	Ruminococcaceae_UCG-014
Otu000617	191	0	0	0	0	191	0	0	0	0	0	0	0	0	0.207057	0	0	0	0	Bacteria	Firmicutes	Clostridia	Clostridiales	Ruminococcaceae	Oscillibacter
Otu000618	191	0	0	2	1	0	0	0	188	0	0	0	0.002044	0.00105	0	0	0	0.210498	0	Bacteria	Acidobacteria	Subgroup_17	Acidobacteria_bacterium_RBG_16_70_10
Otu000619	191	0	189	0	0	0	0	0	1	1	0	0.214748	0	0	0	0	0	0.00112	0.001096	Bacteria	Synergistetes	Synergistia	Synergistales	Synergistaceae	Syner-01
Otu000620	190	0	0	0	190	0	0	0	0	0	0	0	0	0.199444	0	0	0	0	0	Bacteria	Planctomycetes	OM190
Otu000621	189	4	0	176	0	8	0	0	1	0	0.004227	0	0.179863	0	0.008673	0	0	0.00112	0	Bacteria	Bacteroidetes	Bacteroidia	Bacteroidales	Prevotellaceae	Prevotella_1
Otu000622	189	27	3	58	75	24	0	0	1	1	0.028531	0.003409	0.059273	0.078728	0.026018	0	0	0.00112	0.001096	Bacteria	Bacteroidetes	Bacteroidia	Bacteroidales	Rikenellaceae	Alistipes
Otu000623	189	0	0	0	0	189	0	0	0	0	0	0	0	0	0.204889	0	0	0	0	Bacteria	Bacteroidetes	Bacteroidia	Bacteroidales	Muribaculaceae
Otu000624	188	36	1	99	32	19	0	1	0	0	0.038041	0.001136	0.101173	0.033591	0.020597	0	0.001091	0	0	Bacteria	Firmicutes	Clostridia	Clostridiales	Clostridiaceae_1	Clostridium_sensu_stricto_1
Otu000625	187	1	1	1	0	1	0	0	0	0	0.001057	0.001136	0.001022	0	0.001084	0	0	0	0	Bacteria	Proteobacteria	Gammaproteobacteria	Betaproteobacteriales	Burkholderiaceae	Diaphorobacter	Diaphorobacter_sp_J5-51
Otu000626	187	183	2	2	0	0	0	0	0	0	0.193375	0.002272	0.002044	0	0	0	0	0	0	Bacteria	Cyanobacteria	Oxyphotobacteria	Chloroplast	Boechera_gunnisoniana
Otu000627	187	2	0	0	0	183	0	1	1	0	0.002113	0	0	0	0.198385	0	0.001091	0.00112	0	Bacteria	Bacteroidetes	Bacteroidia	Bacteroidales	Rikenellaceae	Alistipes
Otu000628	186	0	3	1	139	43	0	0	0	0	0	0.003409	0.001022	0.145909	0.046615	0	0	0	0	Bacteria	Bacteroidetes	Bacteroidia	Bacteroidales	Prevotellaceae	Alloprevotella
Otu000629	185	0	0	0	0	185	0	0	0	0	0	0	0	0	0.200553	0	0	0	0	Bacteria	Chloroflexi	Ktedonobacteria	Ktedonobacterales	JG30-KF-AS9
Otu000630	184	0	0	0	15	169	0	0	0	0	0	0	0	0.015746	0.183208	0	0	0	0	Bacteria	Bacteroidetes	Bacteroidia	Bacteroidales	Prevotellaceae	Prevotella_1
Otu000631	184	0	0	0	1	180	1	2	0	0	0	0	0	0.00105	0.195133	0.0014	0.002183	0	0	Bacteria	Firmicutes	Clostridia	Clostridiales	Lachnospiraceae
Otu000632	184	0	0	0	184	0	0	0	0	0	0	0	0	0.193145	0	0	0	0	0	Bacteria	Bacteroidetes	Bacteroidia	Bacteroidales	Prevotellaceae
Otu000633	184	19	70	9	33	51	1	0	1	0	0.020077	0.079536	0.009198	0.03464	0.055288	0.0014	0	0.00112	0	Bacteria	Proteobacteria	Alphaproteobacteria	Acetobacterales	Acetobacteraceae	Roseomonas
Otu000634	183	0	0	0	1	182	0	0	0	0	0	0	0	0.00105	0.197301	0	0	0	0	Bacteria	Firmicutes	Clostridia	Clostridiales	Ruminococcaceae	Ruminococcus_1
Otu000635	182	99	13	0	54	16	0	0	0	0	0.104612	0.014771	0	0.056684	0.017345	0	0	0	0	Bacteria	Firmicutes	Clostridia	Clostridiales	Lachnospiraceae	Lachnospiraceae_NK3A20_group	bacterium_VCD2007
Otu000636	182	0	1	0	180	0	1	0	0	0	0	0.001136	0	0.188947	0	0.0014	0	0	0	Bacteria	Planctomycetes	Planctomycetacia	Gemmatales	Gemmataceae
Otu000637	181	0	0	0	181	0	0	0	0	0	0	0	0	0.189996	0	0	0	0	0	Bacteria	Acidobacteria	Subgroup_6
Otu000638	179	0	0	0	0	2	174	0	0	0	0	0	0	0	0.002168	0.243639	0	0	0	Bacteria	Firmicutes	Clostridia	Clostridiales	Lachnospiraceae	Blautia	Lachnospiraceae_bacterium_28-4
Otu000639	179	0	0	0	0	179	0	0	0	0	0	0	0	0	0.194048	0	0	0	0	Bacteria	Bacteroidetes	Bacteroidia	Bacteroidales	Prevotellaceae	Prevotellaceae_UCG-001
Otu000640	179	0	0	0	176	0	0	0	1	1	0	0	0	0.184748	0	0	0	0.00112	0.001096	Bacteria	Firmicutes	Clostridia	Clostridiales	Christensenellaceae	Christensenellaceae_R-7_group	Clostridiales_bacterium_enrichment_culture_clone_LDC-1
Otu000641	179	0	0	0	179	0	0	0	0	0	0	0	0	0.187897	0	0	0	0	0	Bacteria	Planctomycetes	Planctomycetacia	Gemmatales	Gemmataceae
Otu000642	178	0	1	0	0	0	0	0	0	177	0	0.001136	0	0	0	0	0	0	0.193913	Bacteria	Firmicutes	Clostridia	Clostridiales	Lachnospiraceae
Otu000643	178	1	0	0	173	0	2	1	0	1	0.001057	0	0	0.181599	0	0.0028	0.001091	0	0.001096	Bacteria	Cyanobacteria	Oxyphotobacteria	Chloroplast
Otu000644	177	176	0	0	0	0	0	0	0	0	0.185978	0	0	0	0	0	0	0	0	Bacteria	Proteobacteria	Gammaproteobacteria
Otu000645	177	0	0	0	1	0	80	22	44	0	0	0	0	0.00105	0	0.112018	0.024012	0.049265	0	Bacteria	Proteobacteria	Gammaproteobacteria	Pseudomonadales	Pseudomonadaceae	Pseudomonas
Otu000646	177	105	0	57	0	15	0	0	0	0	0.110953	0	0.058251	0	0.016261	0	0	0	0	Bacteria	Firmicutes	Clostridia	Clostridiales	Ruminococcaceae	Ruminococcus_2
Otu000647	177	0	0	5	3	0	13	154	0	0	0	0	0.00511	0.003149	0	0.018203	0.168084	0	0	Bacteria	Firmicutes	Bacilli	Bacillales	Staphylococcaceae	Staphylococcus
Otu000648	177	0	1	175	0	0	0	0	0	1	0	0.001136	0.178842	0	0	0	0	0	0.001096	Bacteria	Bacteroidetes	Bacteroidia	Flavobacteriales	Flavobacteriaceae	Flavobacterium
Otu000649	177	0	0	0	0	176	0	1	0	0	0	0	0	0	0.190796	0	0.001091	0	0	Bacteria	Bacteroidetes	Bacteroidia	Bacteroidales	F082
Otu000650	176	169	2	4	0	1	0	0	0	0	0.178581	0.002272	0.004088	0	0.001084	0	0	0	0	Bacteria	Cyanobacteria	Oxyphotobacteria	Chloroplast	Boechera_gunnisoniana
Otu000651	176	174	0	1	0	1	0	0	0	0	0.183864	0	0.001022	0	0.001084	0	0	0	0	Bacteria	Firmicutes	Clostridia	Clostridiales	Lachnospiraceae
Otu000652	175	0	0	2	35	0	138	0	0	0	0	0	0.002044	0.03674	0	0.193231	0	0	0	Bacteria	Actinobacteria	Actinobacteria	Propionibacteriales	Nocardioidaceae	Aeromicrobium
Otu000653	175	0	0	0	0	1	5	7	36	106	0	0	0	0	0.001084	0.007001	0.00764	0.040308	0.116129	Bacteria	Proteobacteria	Alphaproteobacteria	Caulobacterales	Caulobacteraceae
Otu000654	173	0	0	1	0	0	78	26	33	2	0	0	0.001022	0	0	0.109218	0.028378	0.036949	0.002191	Bacteria	Proteobacteria	Gammaproteobacteria	Pseudomonadales	Pseudomonadaceae	Pseudomonas
Otu000655	173	12	1	0	0	70	89	0	1	0	0.01268	0.001136	0	0	0.075885	0.12462	0	0.00112	0	Bacteria	Bacteroidetes	Bacteroidia	Bacteroidales	Tannerellaceae	Parabacteroides	Parabacteroides_goldsteinii
Otu000656	173	0	37	14	0	121	0	0	0	1	0	0.042041	0.014307	0	0.131172	0	0	0	0.001096	Bacteria	Bacteroidetes	Bacteroidia	Bacteroidales	Rikenellaceae	Rikenellaceae_RC9_gut_group
Otu000657	172	172	0	0	0	0	0	0	0	0	0.181751	0	0	0	0	0	0	0	0	Bacteria	Firmicutes	Clostridia	Clostridiales	Ruminococcaceae	Ruminococcus_2
Otu000658	172	0	0	0	0	0	66	26	40	1	0	0	0	0	0	0.092415	0.028378	0.044787	0.001096	Bacteria	Proteobacteria	Gammaproteobacteria	Pseudomonadales	Pseudomonadaceae	Pseudomonas
Otu000659	172	139	0	0	30	3	0	0	0	0	0.14688	0	0	0.031491	0.003252	0	0	0	0	Bacteria	Bacteroidetes	Bacteroidia	Bacteroidales	Muribaculaceae
Otu000660	172	0	0	0	0	0	3	12	22	114	0	0	0	0	0	0.004201	0.013097	0.024633	0.124893	Bacteria	Proteobacteria	Alphaproteobacteria	Caulobacterales	Caulobacteraceae
Otu000661	171	0	0	0	0	0	0	0	0	1	0	0	0	0	0	0	0	0	0.001096	Bacteria	Proteobacteria	Gammaproteobacteria	Xanthomonadales	Xanthomonadaceae	Stenotrophomonas
Otu000662	171	0	1	0	1	168	0	0	1	0	0	0.001136	0	0.00105	0.182124	0	0	0.00112	0	Bacteria	Cyanobacteria	Oxyphotobacteria	Synechococcales	Cyanobiaceae	Cyanobium_PCC-6307
Otu000663	171	0	0	0	0	0	64	26	38	2	0	0	0	0	0	0.089615	0.028378	0.042547	0.002191	Bacteria	Proteobacteria	Gammaproteobacteria	Pseudomonadales	Pseudomonadaceae	Pseudomonas
Otu000664	170	0	0	0	0	169	0	0	0	0	0	0	0	0	0.183208	0	0	0	0	Bacteria	Planctomycetes	Planctomycetacia	Gemmatales	Gemmataceae
Otu000665	170	0	0	0	0	0	74	21	36	0	0	0	0	0	0	0.103617	0.022921	0.040308	0	Bacteria	Proteobacteria	Gammaproteobacteria	Pseudomonadales	Pseudomonadaceae	Pseudomonas
Otu000666	169	135	0	10	5	1	8	9	1	0	0.142653	0	0.01022	0.005249	0.001084	0.011202	0.009823	0.00112	0	Bacteria	Proteobacteria	Alphaproteobacteria	Rhizobiales	Beijerinckiaceae	Bosea
Otu000667	169	1	0	0	0	166	0	2	0	0	0.001057	0	0	0	0.179956	0	0.002183	0	0	Bacteria	Firmicutes	Bacilli	Bacillales	Bacillaceae	Bacillus
Otu000668	169	0	0	1	0	0	2	0	1	164	0	0	0.001022	0	0	0.0028	0	0.00112	0.179671	Bacteria	Proteobacteria	Alphaproteobacteria	Tistrellales	Geminicoccaceae	Candidatus_Alysiosphaera
Otu000669	165	0	0	0	0	163	1	0	0	1	0	0	0	0	0.176703	0.0014	0	0	0.001096	Bacteria	Firmicutes	Clostridia	Clostridiales	Ruminococcaceae	Faecalibacterium
Otu000670	165	164	0	1	0	0	0	0	0	0	0.173297	0	0.001022	0	0	0	0	0	0	Bacteria	Bacteroidetes	Bacteroidia	Bacteroidales	Prevotellaceae	Prevotella_9
Otu000671	165	157	0	0	2	6	0	0	0	0	0.165901	0	0	0.002099	0.006504	0	0	0	0	Bacteria	Bacteroidetes	Bacteroidia	Bacteroidales	Prevotellaceae	Prevotella_1
Otu000672	164	0	0	164	0	0	0	0	0	0	0	0	0.1676	0	0	0	0	0	0	Bacteria	Bacteroidetes	Bacteroidia	Flavobacteriales	Flavobacteriaceae	Galbibacter
Otu000673	164	11	0	0	152	0	0	0	0	1	0.011624	0	0	0.159555	0	0	0	0	0.001096	Bacteria	Bacteroidetes	Bacteroidia	Bacteroidales	Prevotellaceae	Alloprevotella
Otu000674	164	21	6	55	63	18	0	0	1	0	0.022191	0.006817	0.056207	0.066131	0.019513	0	0	0.00112	0	Bacteria	Bacteroidetes	Bacteroidia	Bacteroidales	Rikenellaceae	Alistipes
Otu000675	163	162	0	0	0	0	0	0	0	0	0.171184	0	0	0	0	0	0	0	0	Bacteria	Bacteroidetes	Bacteroidia	Bacteroidales	Muribaculaceae
Otu000676	163	0	0	0	0	162	0	0	0	0	0	0	0	0	0.175619	0	0	0	0	Bacteria	Planctomycetes	Planctomycetacia	Pirellulales	Pirellulaceae
Otu000677	161	0	0	0	0	0	4	9	17	112	0	0	0	0	0	0.005601	0.009823	0.019034	0.122702	Bacteria	Proteobacteria	Alphaproteobacteria	Caulobacterales	Caulobacteraceae
Otu000678	161	0	1	56	0	0	8	24	19	34	0	0.001136	0.057229	0	0	0.011202	0.026195	0.021274	0.037249	Bacteria	Firmicutes	Bacilli	Bacillales	Staphylococcaceae	Staphylococcus
Otu000679	161	0	0	1	0	156	1	0	0	0	0	0	0.001022	0	0.169115	0.0014	0	0	0	Bacteria	Proteobacteria	Gammaproteobacteria	Pseudomonadales	Pseudomonadaceae	Pseudomonas
Otu000680	161	161	0	0	0	0	0	0	0	0	0.170127	0	0	0	0	0	0	0	0	Bacteria	Chloroflexi	Chloroflexia	Thermomicrobiales	JG30-KF-CM45	bacterium_QTYC46b
Otu000681	160	0	0	0	0	159	0	0	0	1	0	0	0	0	0.172367	0	0	0	0.001096	Bacteria	Bacteroidetes	Bacteroidia	Bacteroidales	Muribaculaceae	Muribaculum
Otu000682	159	1	1	0	2	154	0	1	0	0	0.001057	0.001136	0	0.002099	0.166947	0	0.001091	0	0	Bacteria	Bacteroidetes	Bacteroidia	Bacteroidales	Prevotellaceae
Otu000683	157	0	0	0	0	0	67	19	40	0	0	0	0	0	0	0.093815	0.020738	0.044787	0	Bacteria	Proteobacteria	Gammaproteobacteria	Pseudomonadales	Pseudomonadaceae	Pseudomonas
Otu000684	156	0	0	2	0	153	0	0	1	0	0	0	0.002044	0	0.165863	0	0	0.00112	0	Bacteria	Proteobacteria	Deltaproteobacteria	Desulfuromonadales
Otu000685	156	12	0	0	0	144	0	0	0	0	0.01268	0	0	0	0.156106	0	0	0	0	Bacteria	Firmicutes	Clostridia	Clostridiales	Lachnospiraceae	Ruminococcus_gnavus_group
Otu000686	156	0	0	0	151	0	0	0	0	1	0	0	0	0.158505	0	0	0	0	0.001096	Bacteria	Bacteroidetes	Bacteroidia	Flavobacteriales	Weeksellaceae	Chryseobacterium
Otu000687	156	0	0	1	0	155	0	0	0	0	0	0	0.001022	0	0.168031	0	0	0	0	Bacteria	Firmicutes	Clostridia	Clostridiales	Lachnospiraceae	Eubacterium_xylanophilum_group
Otu000688	155	82	2	0	1	70	0	0	0	0	0.086649	0.002272	0	0.00105	0.075885	0	0	0	0	Bacteria	Bacteroidetes	Bacteroidia	Bacteroidales	Prevotellaceae	Prevotellaceae_UCG-001
Otu000689	154	0	0	0	1	0	74	23	28	1	0	0	0	0.00105	0	0.103617	0.025103	0.031351	0.001096	Bacteria	Proteobacteria	Gammaproteobacteria	Pseudomonadales	Pseudomonadaceae	Pseudomonas
Otu000690	154	1	0	81	0	0	8	4	28	30	0.001057	0	0.082778	0	0	0.011202	0.004366	0.031351	0.032867	Bacteria	Proteobacteria	Gammaproteobacteria	Pasteurellales	Pasteurellaceae	Pasteurella
Otu000691	154	0	0	0	0	151	0	3	0	0	0	0	0	0	0.163695	0	0.003274	0	0	Bacteria	Bacteroidetes	Bacteroidia	Bacteroidales	Muribaculaceae
Otu000692	152	1	0	0	0	151	0	0	0	0	0.001057	0	0	0	0.163695	0	0	0	0	Bacteria	Bacteroidetes	Bacteroidia	Bacteroidales	Muribaculaceae
Otu000693	152	0	0	0	0	152	0	0	0	0	0	0	0	0	0.164779	0	0	0	0	Bacteria	Bacteroidetes	Bacteroidia	Bacteroidales	Muribaculaceae
Otu000694	151	0	0	0	0	37	67	47	0	0	0	0	0	0	0.040111	0.093815	0.051298	0	0	Bacteria	Proteobacteria	Gammaproteobacteria	Xanthomonadales	Xanthomonadaceae	Pseudoxanthomonas
Otu000695	150	2	0	1	0	0	71	13	35	4	0.002113	0	0.001022	0	0	0.099416	0.014189	0.039188	0.004382	Bacteria	Proteobacteria	Gammaproteobacteria	Pseudomonadales	Pseudomonadaceae	Pseudomonas
Otu000696	150	0	0	0	0	150	0	0	0	0	0	0	0	0	0.16261	0	0	0	0	Bacteria	Bacteroidetes	Bacteroidia	Bacteroidales	Bacteroidaceae	Bacteroides	Bacteroides_coprocola_DSM_17136
Otu000697	150	0	0	1	0	0	149	0	0	0	0	0	0.001022	0	0	0.208634	0	0	0	Bacteria	Chloroflexi	Chloroflexia	Thermomicrobiales	AKYG1722
Otu000698	150	2	0	1	1	1	67	19	42	2	0.002113	0	0.001022	0.00105	0.001084	0.093815	0.020738	0.047026	0.002191	Bacteria	Proteobacteria	Gammaproteobacteria	Pseudomonadales	Pseudomonadaceae	Pseudomonas
Otu000699	150	3	0	20	0	0	13	46	17	24	0.00317	0	0.020439	0	0	0.018203	0.050207	0.019034	0.026293	Bacteria	Proteobacteria	Gammaproteobacteria	Pseudomonadales	Pseudomonadaceae	Pseudomonas
Otu000700	149	0	0	147	0	2	0	0	0	0	0	0	0.150227	0	0.002168	0	0	0	0	Bacteria	Bacteroidetes	Bacteroidia	Bacteroidales	Prevotellaceae	Prevotella_1
Otu000701	149	0	0	0	0	0	0	149	0	0	0	0	0	0	0	0	0.162626	0	0	Bacteria	Bacteroidetes	Bacteroidia	Bacteroidales	Muribaculaceae
Otu000702	149	0	0	0	0	147	1	0	0	1	0	0	0	0	0.159358	0.0014	0	0	0.001096	Bacteria	Proteobacteria	Gammaproteobacteria	Pasteurellales	Pasteurellaceae	Haemophilus
Otu000703	149	1	5	0	142	0	1	0	0	0	0.001057	0.005681	0	0.149058	0	0.0014	0	0	0	Bacteria	Firmicutes	Clostridia	Clostridiales	Christensenellaceae	Christensenellaceae_R-7_group
Otu000704	149	0	0	0	0	147	2	0	0	0	0	0	0	0	0.159358	0.0028	0	0	0	Bacteria	Bacteroidetes	Bacteroidia	Bacteroidales	Bacteroidaceae	Bacteroides	Bacteroides_ovatus_CL02T12C04
Otu000705	148	20	0	1	1	0	13	17	1	0	0.021134	0	0.001022	0.00105	0	0.018203	0.018555	0.00112	0	Bacteria	Firmicutes	Bacilli	Bacillales	Bacillaceae	Bacillus
Otu000706	148	0	0	0	0	146	0	1	1	0	0	0	0	0	0.158274	0	0.001091	0.00112	0	Bacteria	Bacteroidetes	Bacteroidia	Bacteroidales	Muribaculaceae
Otu000707	147	1	5	1	138	0	1	0	0	0	0.001057	0.005681	0.001022	0.144859	0	0.0014	0	0	0	Bacteria	Proteobacteria	Gammaproteobacteria	Betaproteobacteriales	Burkholderiaceae	Aquabacterium
Otu000708	147	0	0	117	0	0	30	0	0	0	0	0	0.119568	0	0	0.042007	0	0	0	Bacteria	Firmicutes	Clostridia	Clostridiales	Ruminococcaceae	Saccharofermentans
Otu000709	147	0	0	0	0	1	0	1	145	0	0	0	0	0	0.001084	0	0.001091	0.162352	0	Bacteria	Firmicutes	Negativicutes	Selenomonadales	Veillonellaceae	Veillonella
Otu000710	147	0	0	0	147	0	0	0	0	0	0	0	0	0.154306	0	0	0	0	0	Bacteria	Proteobacteria	Gammaproteobacteria	Betaproteobacteriales	SC-I-84
Otu000711	146	0	1	0	0	0	64	13	37	0	0	0.001136	0	0	0	0.089615	0.014189	0.041428	0	Bacteria	Proteobacteria	Gammaproteobacteria	Pseudomonadales	Pseudomonadaceae	Pseudomonas
Otu000712	146	0	0	1	0	0	62	22	31	0	0	0	0.001022	0	0	0.086814	0.024012	0.03471	0	Bacteria	Proteobacteria	Gammaproteobacteria	Pseudomonadales	Pseudomonadaceae	Pseudomonas
Otu000713	145	145	0	0	0	0	0	0	0	0	0.15322	0	0	0	0	0	0	0	0	Bacteria	Bacteroidetes	Bacteroidia	Sphingobacteriales	Sphingobacteriaceae	Sphingobacterium	Sphingobacterium_multivorum
Otu000714	145	2	0	0	0	1	0	0	14	128	0.002113	0	0	0	0.001084	0	0	0.015675	0.140231	Bacteria	Cyanobacteria	Oxyphotobacteria	Chloroplast
Otu000715	144	0	0	0	0	1	0	0	1	0	0	0	0	0	0.001084	0	0	0.00112	0	Bacteria	Verrucomicrobia	Verrucomicrobiae	Chthoniobacterales	Chthoniobacteraceae	Candidatus_Udaeobacter
Otu000716	144	0	1	0	0	0	75	19	22	0	0	0.001136	0	0	0	0.105017	0.020738	0.024633	0	Bacteria	Proteobacteria	Gammaproteobacteria	Pseudomonadales	Pseudomonadaceae	Pseudomonas
Otu000717	144	0	0	0	0	0	55	18	42	1	0	0	0	0	0	0.077012	0.019646	0.047026	0.001096	Bacteria	Proteobacteria	Gammaproteobacteria	Pseudomonadales	Pseudomonadaceae	Pseudomonas
Otu000718	143	1	0	130	0	12	0	0	0	0	0.001057	0	0.132854	0	0.013009	0	0	0	0	Bacteria	Bacteroidetes	Bacteroidia	Bacteroidales	Muribaculaceae
Otu000719	143	101	0	1	0	1	11	29	0	0	0.106726	0	0.001022	0	0.001084	0.015402	0.031652	0	0	Bacteria	Actinobacteria	Actinobacteria	Micrococcales	Micrococcaceae
Otu000720	143	0	0	0	1	142	0	0	0	0	0	0	0	0.00105	0.153938	0	0	0	0	Bacteria	Bacteroidetes	Bacteroidia	Bacteroidales	Prevotellaceae	Prevotella_1
Otu000721	143	142	1	0	0	0	0	0	0	0	0.15005	0.001136	0	0	0	0	0	0	0	Bacteria	Gemmatimonadetes	Gemmatimonadetes	Gemmatimonadales	Gemmatimonadaceae	Gemmatimonas
Otu000722	143	0	0	0	0	0	67	21	32	0	0	0	0	0	0	0.093815	0.022921	0.035829	0	Bacteria	Proteobacteria	Gammaproteobacteria	Pseudomonadales	Pseudomonadaceae	Pseudomonas
Otu000723	142	0	127	0	0	0	0	0	15	0	0	0.144302	0	0	0	0	0	0.016795	0	Bacteria	Patescibacteria	Saccharimonadia	Saccharimonadales	Saccharimonadaceae
Otu000724	142	0	2	0	0	140	0	0	0	0	0	0.002272	0	0	0.15177	0	0	0	0	Bacteria	Bacteroidetes	Bacteroidia	Flavobacteriales	Weeksellaceae	Moheibacter
Otu000725	141	0	0	0	140	0	0	1	0	0	0	0	0	0.146958	0	0	0.001091	0	0	Bacteria	Firmicutes	Clostridia	Clostridiales	Lachnospiraceae	Lachnospiraceae_NK4A136_group
Otu000726	141	0	1	0	0	140	0	0	0	0	0	0.001136	0	0	0.15177	0	0	0	0	Bacteria	Gemmatimonadetes	Gemmatimonadetes	Gemmatimonadales	Gemmatimonadaceae	Gemmatimonas
Otu000727	141	0	0	141	0	0	0	0	0	0	0	0	0.144095	0	0	0	0	0	0	Bacteria	Firmicutes	Bacilli	Bacillales	Staphylococcaceae	Staphylococcus
Otu000728	141	0	0	141	0	0	0	0	0	0	0	0	0.144095	0	0	0	0	0	0	Bacteria	Verrucomicrobia	Verrucomicrobiae	Chthoniobacterales	Chthoniobacteraceae	Chthoniobacter
Otu000729	141	0	0	0	0	0	61	14	32	0	0	0	0	0	0	0.085414	0.01528	0.035829	0	Bacteria	Proteobacteria	Gammaproteobacteria	Pseudomonadales	Pseudomonadaceae	Pseudomonas
Otu000730	141	0	0	0	140	0	0	0	0	1	0	0	0	0.146958	0	0	0	0	0.001096	Bacteria	Patescibacteria	Parcubacteria	Candidatus_Azambacteria
Otu000731	140	0	0	1	0	139	0	0	0	0	0	0	0.001022	0	0.150686	0	0	0	0	Bacteria	Bacteroidetes	Bacteroidia	Bacteroidales	Prevotellaceae	Prevotella_1
Otu000732	140	1	0	0	0	0	138	0	0	0	0.001057	0	0	0	0	0.193231	0	0	0	Bacteria	Bacteroidetes	Bacteroidia	Cytophagales	Hymenobacteraceae	Pontibacter
Otu000733	140	2	1	0	0	135	0	0	0	1	0.002113	0.001136	0	0	0.146349	0	0	0	0.001096	Bacteria	Proteobacteria	Gammaproteobacteria	SAR86_clade
Otu000734	140	0	0	0	0	0	59	25	27	1	0	0	0	0	0	0.082613	0.027286	0.030231	0.001096	Bacteria	Proteobacteria	Gammaproteobacteria	Pseudomonadales	Pseudomonadaceae	Pseudomonas
Otu000735	140	0	0	0	0	0	140	0	0	0	0	0	0	0	0	0.196032	0	0	0	Bacteria	Patescibacteria	Parcubacteria
Otu000736	139	0	0	0	0	137	0	2	0	0	0	0	0	0	0.148518	0	0.002183	0	0	Bacteria	Bacteroidetes	Bacteroidia	Bacteroidales	Muribaculaceae
Otu000737	138	138	0	0	0	0	0	0	0	0	0.145823	0	0	0	0	0	0	0	0	Bacteria	Bacteroidetes	Ignavibacteria	Ignavibacteriales	PHOS-HE36
Otu000738	137	0	0	0	0	0	54	25	22	4	0	0	0	0	0	0.075612	0.027286	0.024633	0.004382	Bacteria	Proteobacteria	Gammaproteobacteria	Pseudomonadales	Pseudomonadaceae	Pseudomonas
Otu000739	137	0	136	1	0	0	0	0	0	0	0	0.154528	0.001022	0	0	0	0	0	0	Bacteria	Firmicutes	Clostridia	Clostridiales	Lachnospiraceae	Lachnospiraceae_NK3A20_group	bacterium_VCD2007
Otu000740	136	0	0	125	0	0	0	5	0	4	0	0	0.127744	0	0	0	0.005457	0	0.004382	Bacteria	Firmicutes	Bacilli	Bacillales	Staphylococcaceae	Staphylococcus
Otu000741	136	0	0	0	0	133	0	1	1	1	0	0	0	0	0.144181	0	0.001091	0.00112	0.001096	Bacteria	Proteobacteria	Deltaproteobacteria	Oligoflexales	0319-6G20
Otu000742	136	6	1	124	0	4	1	0	0	0	0.00634	0.001136	0.126722	0	0.004336	0.0014	0	0	0	Bacteria	Bacteroidetes	Bacteroidia	Bacteroidales	Prevotellaceae	Prevotella_1
Otu000743	136	0	1	0	134	0	0	0	0	0	0	0.001136	0	0.14066	0	0	0	0	0	Bacteria	Firmicutes	Clostridia	Clostridiales	Clostridiaceae_1	Clostridium_sensu_stricto_13
Otu000744	136	1	0	0	135	0	0	0	0	0	0.001057	0	0	0.14171	0	0	0	0	0	Bacteria	Armatimonadetes	Chthonomonadetes	Chthonomonadales
Otu000745	135	0	132	0	1	0	0	1	0	0	0	0.149983	0	0.00105	0	0	0.001091	0	0	Bacteria	Bacteroidetes	Bacteroidia	Bacteroidales	Muribaculaceae
Otu000746	135	0	0	0	0	134	1	0	0	0	0	0	0	0	0.145265	0.0014	0	0	0	Bacteria	Actinobacteria	Acidimicrobiia	Microtrichales	Ilumatobacteraceae	CL500-29_marine_group
Otu000747	135	1	1	0	133	0	0	0	0	0	0.001057	0.001136	0	0.139611	0	0	0	0	0	Bacteria	Rokubacteria	NC10	Rokubacteriales
Otu000748	135	15	0	2	8	1	2	18	0	0	0.01585	0	0.002044	0.008398	0.001084	0.0028	0.019646	0	0	Bacteria	Proteobacteria	Alphaproteobacteria	Rhodobacterales	Rhodobacteraceae
Otu000749	135	0	0	0	133	0	1	1	0	0	0	0	0	0.139611	0	0.0014	0.001091	0	0	Bacteria	Bacteroidetes	Bacteroidia	Bacteroidales	Prevotellaceae	Prevotellaceae_UCG-003
Otu000750	134	0	0	2	0	0	0	130	0	0	0	0	0.002044	0	0	0	0.141889	0	0	Bacteria	Firmicutes	Bacilli	Bacillales	Staphylococcaceae	Staphylococcus
Otu000751	134	0	0	131	0	0	1	0	2	0	0	0	0.133876	0	0	0.0014	0	0.002239	0	Bacteria	Actinobacteria	Thermoleophilia	Gaiellales
Otu000752	133	1	0	0	0	1	58	21	33	1	0.001057	0	0	0	0.001084	0.081213	0.022921	0.036949	0.001096	Bacteria	Proteobacteria	Gammaproteobacteria	Pseudomonadales	Pseudomonadaceae	Pseudomonas
Otu000753	133	0	0	1	0	132	0	0	0	0	0	0	0.001022	0	0.143097	0	0	0	0	Bacteria	Firmicutes	Clostridia	Clostridiales	Lachnospiraceae	Roseburia
Otu000754	132	29	7	7	57	32	0	0	0	0	0.030644	0.007954	0.007154	0.059833	0.03469	0	0	0	0	Bacteria	Firmicutes	Negativicutes	Selenomonadales	Veillonellaceae	Anaerovibrio
Otu000755	132	0	0	1	1	128	0	1	1	0	0	0	0.001022	0.00105	0.138761	0	0.001091	0.00112	0	Bacteria	Bacteroidetes	Bacteroidia	Bacteroidales	Muribaculaceae
Otu000756	132	0	0	0	0	0	57	23	32	3	0	0	0	0	0	0.079813	0.025103	0.035829	0.003287	Bacteria	Proteobacteria	Gammaproteobacteria	Pseudomonadales	Pseudomonadaceae	Pseudomonas
Otu000757	131	57	0	0	16	58	0	0	0	0	0.060231	0	0	0.016795	0.062876	0	0	0	0	Bacteria	Proteobacteria	Gammaproteobacteria	Enterobacteriales	Enterobacteriaceae
Otu000758	131	0	0	0	0	0	1	120	7	3	0	0	0	0	0	0.0014	0.130974	0.007838	0.003287	Bacteria	Actinobacteria	Actinobacteria	Corynebacteriales	Corynebacteriaceae	Corynebacterium_1
Otu000759	131	131	0	0	0	0	0	0	0	0	0.138427	0	0	0	0	0	0	0	0	Bacteria	Bacteroidetes	Bacteroidia	Bacteroidales	Rikenellaceae
Otu000760	130	69	3	0	14	42	0	0	1	0	0.072912	0.003409	0	0.014696	0.045531	0	0	0.00112	0	Bacteria	Firmicutes	Clostridia	Clostridiales	Christensenellaceae	Christensenellaceae_R-7_group
Otu000761	130	128	0	0	0	1	0	0	1	0	0.135257	0	0	0	0.001084	0	0	0.00112	0	Bacteria	Firmicutes	Clostridia	Clostridiales	Lachnospiraceae	Syntrophococcus
Otu000762	130	42	1	0	1	0	86	0	0	0	0.044381	0.001136	0	0.00105	0	0.12042	0	0	0	Bacteria	Bacteroidetes	Bacteroidia	Bacteroidales	Prevotellaceae	Prevotella_2
Otu000763	130	0	0	0	129	0	0	0	0	1	0	0	0	0.135412	0	0	0	0	0.001096	Bacteria	Proteobacteria	Alphaproteobacteria	Rhizobiales	Rhizobiaceae	Allorhizobium-Neorhizobium-Pararhizobium-Rhizobium
Otu000764	130	0	0	0	0	1	0	0	0	0	0	0	0	0	0.001084	0	0	0	0	Bacteria	Firmicutes	Bacilli	Bacillales	Thermoactinomycetaceae	Kroppenstedtia
Otu000765	130	0	39	1	78	1	3	0	4	2	0	0.044313	0.001022	0.081877	0.001084	0.004201	0	0.004479	0.002191	Bacteria	Firmicutes	Bacilli	Bacillales	Staphylococcaceae	Staphylococcus
Otu000766	130	9	1	46	47	7	2	1	12	1	0.00951	0.001136	0.04701	0.049336	0.007588	0.0028	0.001091	0.013436	0.001096	Bacteria	Proteobacteria	Gammaproteobacteria	Enterobacteriales	Enterobacteriaceae	Enterobacter
Otu000767	129	0	1	127	0	1	0	0	0	0	0	0.001136	0.129788	0	0.001084	0	0	0	0	Bacteria
Otu000768	129	2	0	0	123	0	0	0	0	0	0.002113	0	0	0.129114	0	0	0	0	0	Bacteria	Acidobacteria	Blastocatellia_Subgroup_4	Pyrinomonadales	Pyrinomonadaceae	RB41
Otu000769	129	1	127	0	0	0	0	0	0	1	0.001057	0.144302	0	0	0	0	0	0	0.001096	Bacteria	Actinobacteria	MB-A2-108
Otu000770	129	0	0	1	0	0	52	17	29	0	0	0	0.001022	0	0	0.072812	0.018555	0.03247	0	Bacteria	Proteobacteria	Gammaproteobacteria	Pseudomonadales	Pseudomonadaceae	Pseudomonas
Otu000771	128	0	0	0	0	0	58	19	24	1	0	0	0	0	0	0.081213	0.020738	0.026872	0.001096	Bacteria	Proteobacteria	Gammaproteobacteria	Pseudomonadales	Pseudomonadaceae	Pseudomonas
Otu000772	128	1	0	8	1	1	0	33	1	3	0.001057	0	0.008176	0.00105	0.001084	0	0.036018	0.00112	0.003287	Bacteria	Proteobacteria	Gammaproteobacteria	Xanthomonadales	Xanthomonadaceae	Stenotrophomonas
Otu000773	128	0	0	0	0	0	0	128	0	0	0	0	0	0	0	0	0.139706	0	0	Bacteria	Firmicutes	Erysipelotrichia	Erysipelotrichales	Erysipelotrichaceae	Holdemanella
Otu000774	127	0	0	0	0	0	80	10	21	0	0	0	0	0	0	0.112018	0.010915	0.023513	0	Bacteria	Proteobacteria	Gammaproteobacteria	Pseudomonadales	Pseudomonadaceae	Pseudomonas
Otu000775	127	0	0	0	0	127	0	0	0	0	0	0	0	0	0.137677	0	0	0	0	Bacteria	Chloroflexi	Chloroflexia	Thermomicrobiales	JG30-KF-CM45
Otu000776	127	0	124	0	0	0	2	0	0	0	0	0.140893	0	0	0	0.0028	0	0	0	Bacteria	Actinobacteria	Thermoleophilia	Solirubrobacterales	67-14
Otu000777	127	0	0	0	0	0	62	16	28	0	0	0	0	0	0	0.086814	0.017463	0.031351	0	Bacteria	Proteobacteria	Gammaproteobacteria	Pseudomonadales	Pseudomonadaceae	Pseudomonas
Otu000778	127	21	5	30	1	1	5	0	62	0	0.022191	0.005681	0.030659	0.00105	0.001084	0.007001	0	0.06942	0	Bacteria	Proteobacteria	Gammaproteobacteria	Pseudomonadales	Moraxellaceae	Enhydrobacter
Otu000779	127	0	0	0	1	0	126	0	0	0	0	0	0	0.00105	0	0.176429	0	0	0	Bacteria	Gemmatimonadetes	Gemmatimonadetes	Gemmatimonadales	Gemmatimonadaceae
Otu000780	126	123	1	0	0	0	0	1	0	0	0.129973	0.001136	0	0	0	0	0.001091	0	0	Bacteria	Firmicutes	Clostridia	Clostridiales	Ruminococcaceae	Ruminococcus_1
Otu000781	126	0	126	0	0	0	0	0	0	0	0	0.143166	0	0	0	0	0	0	0	Bacteria	Firmicutes	Clostridia	Clostridiales	Christensenellaceae	Christensenellaceae_R-7_group
Otu000782	125	0	125	0	0	0	0	0	0	0	0	0.142029	0	0	0	0	0	0	0	Bacteria	Acidobacteria	Subgroup_6
Otu000783	125	0	125	0	0	0	0	0	0	0	0	0.142029	0	0	0	0	0	0	0	Bacteria	Firmicutes	Clostridia	Clostridiales	Ruminococcaceae
Otu000784	125	0	0	0	0	125	0	0	0	0	0	0	0	0	0.135509	0	0	0	0	Bacteria	Chloroflexi	Ktedonobacteria	Ktedonobacterales	Ktedonobacteraceae	7703
Otu000785	125	0	123	2	0	0	0	0	0	0	0	0.139757	0.002044	0	0	0	0	0	0	Bacteria	Planctomycetes	Planctomycetacia	Planctomycetales
Otu000786	125	0	0	0	0	125	0	0	0	0	0	0	0	0	0.135509	0	0	0	0	Bacteria	Bacteroidetes	Bacteroidia	Sphingobacteriales	Sphingobacteriaceae
Otu000787	125	1	118	2	0	0	2	0	0	2	0.001057	0.134076	0.002044	0	0	0.0028	0	0	0.002191	Bacteria	Proteobacteria	Gammaproteobacteria	Oceanospirillales	Halomonadaceae	Chromohalobacter
Otu000788	125	0	0	2	1	0	120	0	2	0	0	0	0.002044	0.00105	0	0.168027	0	0.002239	0	Bacteria	Planctomycetes	OM190
Otu000789	124	122	1	0	0	0	0	0	0	0	0.128916	0.001136	0	0	0	0	0	0	0	Bacteria	Bacteroidetes	Bacteroidia	Bacteroidales	Prevotellaceae	Prevotella_1
Otu000790	124	0	0	0	0	120	0	3	1	0	0	0	0	0	0.130088	0	0.003274	0.00112	0	Bacteria	Firmicutes	Clostridia	Clostridiales	Lachnospiraceae	Fusicatenibacter
Otu000791	124	0	0	0	0	0	51	17	27	0	0	0	0	0	0	0.071412	0.018555	0.030231	0	Bacteria	Proteobacteria	Gammaproteobacteria	Pseudomonadales	Pseudomonadaceae	Pseudomonas
Otu000792	124	23	0	0	0	101	0	0	0	0	0.024304	0	0	0	0.109491	0	0	0	0	Bacteria	Bacteroidetes	Bacteroidia	Bacteroidales
Otu000793	124	1	0	0	7	116	0	0	0	0	0.001057	0	0	0.007348	0.125752	0	0	0	0	Bacteria	Fusobacteria	Fusobacteriia	Fusobacteriales	Fusobacteriaceae	Fusobacterium	Fusobacterium_sp_CSL-7530
Otu000794	123	0	22	0	0	100	1	0	0	0	0	0.024997	0	0	0.108407	0.0014	0	0	0	Bacteria	Bacteroidetes	Bacteroidia	Bacteroidales	Bacteroidaceae	Bacteroides
Otu000795	123	14	1	1	1	105	0	0	1	0	0.014794	0.001136	0.001022	0.00105	0.113827	0	0	0.00112	0	Bacteria	Firmicutes	Clostridia	Clostridiales	Ruminococcaceae	Intestinimonas
Otu000796	123	0	0	0	0	1	51	21	29	0	0	0	0	0	0.001084	0.071412	0.022921	0.03247	0	Bacteria	Proteobacteria	Gammaproteobacteria	Pseudomonadales	Pseudomonadaceae	Pseudomonas
Otu000797	122	0	1	0	0	2	24	23	10	0	0	0.001136	0	0	0.002168	0.033605	0.025103	0.011197	0	Bacteria	Cyanobacteria	Oxyphotobacteria	Chloroplast
Otu000798	122	0	122	0	0	0	0	0	0	0	0	0.138621	0	0	0	0	0	0	0	Bacteria	Planctomycetes	Planctomycetacia	Planctomycetales	Rubinisphaeraceae	SH-PL14
Otu000799	122	1	3	0	1	2	97	2	3	13	0.001057	0.003409	0	0.00105	0.002168	0.135822	0.002183	0.003359	0.014242	Bacteria	Bacteroidetes	Bacteroidia	Bacteroidales	Barnesiellaceae
Otu000800	122	0	0	0	0	121	0	0	1	0	0	0	0	0	0.131172	0	0	0.00112	0	Bacteria	Firmicutes	Erysipelotrichia	Erysipelotrichales	Erysipelotrichaceae
Otu000801	122	0	121	0	1	0	0	0	0	0	0	0.137484	0	0.00105	0	0	0	0	0	Bacteria	Epsilonbacteraeota	Campylobacteria	Campylobacterales	Helicobacteraceae	Helicobacter	Helicobacter_sp_MIT_03-1616
Otu000802	121	1	0	0	0	64	22	32	2	0	0.001057	0	0	0	0.06938	0.030805	0.034926	0.002239	0	Bacteria	Firmicutes	Bacilli	Bacillales	Bacillaceae	Bacillus	Bacillus_firmus
Otu000803	121	0	0	0	121	0	0	0	0	0	0	0	0	0.127014	0	0	0	0	0	Bacteria	Bacteroidetes	Bacteroidia	Cytophagales	Microscillaceae	Ohtaekwangia
Otu000804	121	0	0	1	0	0	42	18	35	0	0	0	0.001022	0	0	0.05881	0.019646	0.039188	0	Bacteria	Proteobacteria	Gammaproteobacteria	Pseudomonadales	Pseudomonadaceae	Pseudomonas
Otu000805	120	0	0	0	0	0	0	0	1	119	0	0	0	0	0	0	0	0.00112	0.130371	Bacteria	Acidobacteria	Subgroup_6
Otu000806	119	0	1	0	114	4	0	0	0	0	0	0.001136	0	0.119666	0.004336	0	0	0	0	Bacteria	Firmicutes	Clostridia	Clostridiales	Lachnospiraceae
Otu000807	119	0	0	0	1	0	47	29	20	1	0	0	0	0.00105	0	0.065811	0.031652	0.022393	0.001096	Bacteria	Proteobacteria	Gammaproteobacteria	Pseudomonadales	Pseudomonadaceae	Pseudomonas
Otu000808	118	10	1	56	41	6	2	1	1	0	0.010567	0.001136	0.057229	0.043038	0.006504	0.0028	0.001091	0.00112	0	Bacteria	Bacteroidetes	Bacteroidia	Bacteroidales	Rikenellaceae	Alistipes
Otu000809	118	0	77	0	2	16	13	10	0	0	0	0.08749	0	0.002099	0.017345	0.018203	0.010915	0	0	Bacteria	Firmicutes	Clostridia	Clostridiales	Ruminococcaceae	Ruminiclostridium
Otu000810	117	0	0	0	0	0	50	19	26	0	0	0	0	0	0	0.070011	0.020738	0.029111	0	Bacteria	Proteobacteria	Gammaproteobacteria	Pseudomonadales	Pseudomonadaceae	Pseudomonas
Otu000811	117	0	0	0	0	0	1	0	3	111	0	0	0	0	0	0.0014	0	0.003359	0.121607	Bacteria	Proteobacteria	Gammaproteobacteria	Betaproteobacteriales	Burkholderiaceae	Ralstonia
Otu000812	117	1	0	0	1	1	113	1	0	0	0.001057	0	0	0.00105	0.001084	0.158226	0.001091	0	0	Bacteria	Planctomycetes	OM190	planctomycete_A-2
Otu000813	117	1	0	0	0	114	0	0	0	2	0.001057	0	0	0	0.123584	0	0	0	0.002191	Bacteria	Actinobacteria	Actinobacteria	Propionibacteriales	Nocardioidaceae	Nocardioides
Otu000814	116	0	116	0	0	0	0	0	0	0	0	0.131803	0	0	0	0	0	0	0	Bacteria	Firmicutes	Negativicutes	Selenomonadales	Veillonellaceae
Otu000815	116	1	0	0	0	0	1	9	22	63	0.001057	0	0	0	0	0.0014	0.009823	0.024633	0.06902	Bacteria	Proteobacteria	Alphaproteobacteria	Caulobacterales	Caulobacteraceae
Otu000816	116	112	0	0	0	1	0	0	1	0	0.118349	0	0	0	0.001084	0	0	0.00112	0	Bacteria	Firmicutes	Negativicutes	Selenomonadales	Acidaminococcaceae	Acidaminococcus
Otu000817	115	0	98	0	15	0	0	0	0	2	0	0.111351	0	0.015746	0	0	0	0	0.002191	Bacteria	Firmicutes	Bacilli	Bacillales	Staphylococcaceae	Staphylococcus
Otu000818	115	0	0	0	0	114	0	0	0	0	0	0	0	0	0.123584	0	0	0	0	Bacteria	Planctomycetes	Planctomycetacia	Pirellulales	Pirellulaceae
Otu000819	114	1	0	0	0	0	0	6	107	0	0.001057	0	0	0	0	0	0.006549	0.119805	0	Bacteria	Cyanobacteria	Oxyphotobacteria	Chloroplast
Otu000820	114	4	0	76	0	34	0	0	0	0	0.004227	0	0.077668	0	0.036858	0	0	0	0	Bacteria	Proteobacteria	Gammaproteobacteria	Aeromonadales	Succinivibrionaceae	Succinivibrio
Otu000821	114	2	0	112	0	0	0	0	0	0	0.002113	0	0.114459	0	0	0	0	0	0	Bacteria	Chloroflexi	KD4-96
Otu000822	114	0	0	0	113	0	0	0	1	0	0	0	0	0.118616	0	0	0	0.00112	0	Bacteria	Proteobacteria	Gammaproteobacteria	Betaproteobacteriales	Burkholderiaceae	Aquabacterium
Otu000823	113	0	0	0	0	0	0	0	113	0	0	0	0	0	0	0	0	0.126523	0	Bacteria	Cyanobacteria	Oxyphotobacteria	Chloroplast
Otu000824	113	1	1	0	0	111	0	0	0	0	0.001057	0.001136	0	0	0.120332	0	0	0	0	Bacteria	Bacteroidetes	Bacteroidia	Bacteroidales	Bacteroidaceae	Bacteroides
Otu000825	112	0	0	0	0	0	43	16	29	0	0	0	0	0	0	0.06021	0.017463	0.03247	0	Bacteria	Proteobacteria	Gammaproteobacteria	Pseudomonadales	Pseudomonadaceae	Pseudomonas
Otu000826	112	0	0	0	0	0	0	0	0	0	0	0	0	0	0	0	0	0	0	Bacteria	Bacteroidetes	Bacteroidia	Bacteroidales	Rikenellaceae	Rikenellaceae_RC9_gut_group
Otu000827	112	0	0	0	0	0	0	111	0	1	0	0	0	0	0	0	0.121151	0	0.001096	Bacteria	Proteobacteria	Deltaproteobacteria	Myxococcales
Otu000828	112	0	0	0	0	111	1	0	0	0	0	0	0	0	0.120332	0.0014	0	0	0	Bacteria	Bacteroidetes	Bacteroidia	Bacteroidales	Prevotellaceae	Prevotella_1
Otu000829	112	0	1	0	0	111	0	0	0	0	0	0.001136	0	0	0.120332	0	0	0	0	Bacteria	Bacteroidetes	Bacteroidia	Bacteroidales	Muribaculaceae
Otu000830	112	97	1	2	1	3	1	2	1	0	0.102499	0.001136	0.002044	0.00105	0.003252	0.0014	0.002183	0.00112	0	Bacteria	Firmicutes	Clostridia	Clostridiales	Ruminococcaceae
Otu000831	111	0	0	0	0	111	0	0	0	0	0	0	0	0	0.120332	0	0	0	0	Bacteria	Firmicutes	Clostridia	Clostridiales	Lachnospiraceae	Dorea
Otu000832	111	14	95	0	0	0	0	0	2	0	0.014794	0.107942	0	0	0	0	0	0.002239	0	Bacteria	Proteobacteria	Alphaproteobacteria	Rhizobiales	Rhizobiaceae	Allorhizobium-Neorhizobium-Pararhizobium-Rhizobium
Otu000833	111	0	0	0	111	0	0	0	0	0	0	0	0	0.116517	0	0	0	0	0	Bacteria	Firmicutes	Clostridia	Clostridiales	Lachnospiraceae	Lachnospiraceae_NK3A20_group
Otu000834	111	18	0	0	3	1	0	2	87	0	0.01902	0	0	0.003149	0.001084	0	0.002183	0.097411	0	Bacteria	Proteobacteria	Gammaproteobacteria	Pseudomonadales	Moraxellaceae	Acinetobacter
Otu000835	111	0	0	0	0	0	45	14	26	0	0	0	0	0	0	0.06301	0.01528	0.029111	0	Bacteria	Proteobacteria	Gammaproteobacteria	Pseudomonadales	Pseudomonadaceae	Pseudomonas
Otu000836	111	0	105	0	0	5	0	0	1	0	0	0.119305	0	0	0.00542	0	0	0.00112	0	Bacteria	Firmicutes	Clostridia	Clostridiales	Lachnospiraceae	GCA-900066575
Otu000837	110	0	0	0	0	0	4	6	17	61	0	0	0	0	0	0.005601	0.006549	0.019034	0.066829	Bacteria	Proteobacteria	Alphaproteobacteria	Caulobacterales	Caulobacteraceae
Otu000838	110	0	0	0	0	0	49	14	23	1	0	0	0	0	0	0.068611	0.01528	0.025752	0.001096	Bacteria	Proteobacteria	Gammaproteobacteria	Pseudomonadales	Pseudomonadaceae	Pseudomonas
Otu000839	110	0	0	0	0	0	3	8	15	74	0	0	0	0	0	0.004201	0.008732	0.016795	0.081071	Bacteria	Proteobacteria	Alphaproteobacteria	Caulobacterales	Caulobacteraceae
Otu000840	110	0	0	0	0	6	22	25	9	8	0	0	0	0	0.006504	0.030805	0.027286	0.010077	0.008764	Bacteria	Firmicutes	Bacilli	Lactobacillales	Lactobacillaceae	Lactobacillus	Lactobacillus_helveticus
Otu000841	110	0	0	0	0	110	0	0	0	0	0	0	0	0	0.119248	0	0	0	0	Bacteria	Chloroflexi	Ktedonobacteria	Ktedonobacterales	Ktedonobacteraceae	HSB_OF53-F07
Otu000842	110	1	106	0	3	0	0	0	0	0	0.001057	0.120441	0	0.003149	0	0	0	0	0	Bacteria	Bacteroidetes	Bacteroidia	Bacteroidales	Prevotellaceae	Prevotella_1
Otu000843	110	0	0	1	0	107	0	0	1	0	0	0	0.001022	0	0.115995	0	0	0.00112	0	Bacteria	Bacteroidetes	Bacteroidia	Bacteroidales	Bacteroidaceae	Bacteroides	Bacteroides_coprocola_DSM_17136
Otu000844	109	0	0	0	0	109	0	0	0	0	0	0	0	0	0.118164	0	0	0	0	Bacteria	Chloroflexi	Chloroflexia	Thermomicrobiales	Thermomicrobiaceae	Nitrolancea
Otu000845	109	0	0	0	0	108	0	1	0	0	0	0	0	0	0.11708	0	0.001091	0	0	Bacteria	Bacteroidetes	Bacteroidia	Bacteroidales	Muribaculaceae
Otu000846	109	0	0	38	0	71	0	0	0	0	0	0	0.038834	0	0.076969	0	0	0	0	Bacteria	Bacteroidetes	Bacteroidia	Bacteroidales	Prevotellaceae	Prevotella_1
Otu000847	109	109	0	0	0	0	0	0	0	0	0.115179	0	0	0	0	0	0	0	0	Bacteria	Bacteroidetes	Bacteroidia	Bacteroidales	Prevotellaceae	Prevotella_1
Otu000848	109	0	0	1	108	0	0	0	0	0	0	0	0.001022	0.113368	0	0	0	0	0	Bacteria	Firmicutes	Negativicutes	Selenomonadales	Veillonellaceae
Otu000849	108	33	8	67	0	0	0	0	0	0	0.034871	0.00909	0.068471	0	0	0	0	0	0	Bacteria	Firmicutes	Clostridia	Clostridiales	Ruminococcaceae	Ruminococcus_2
Otu000850	107	0	0	0	0	107	0	0	0	0	0	0	0	0	0.115995	0	0	0	0	Bacteria	Gemmatimonadetes	Gemmatimonadetes	Gemmatimonadales	Gemmatimonadaceae
Otu000851	107	64	0	25	0	18	0	0	0	0	0.067628	0	0.025549	0	0.019513	0	0	0	0	Bacteria	Proteobacteria	Alphaproteobacteria	Rhizobiales	Rhizobiaceae	Phyllobacterium
Otu000852	106	0	0	0	0	105	1	0	0	0	0	0	0	0	0.113827	0.0014	0	0	0	Bacteria	Proteobacteria	Alphaproteobacteria	Rhodospirillales
Otu000853	106	0	0	0	0	102	0	2	2	0	0	0	0	0	0.110575	0	0.002183	0.002239	0	Bacteria	Proteobacteria	Gammaproteobacteria	Pseudomonadales	Pseudomonadaceae	Pseudomonas
Otu000854	105	5	0	4	0	8	0	42	2	0	0.005283	0	0.004088	0	0.008673	0	0.045841	0.002239	0	Bacteria	Actinobacteria	Actinobacteria	Micrococcales	Brevibacteriaceae	Brevibacterium	Brevibacterium_epidermidis
Otu000855	105	0	0	0	0	0	105	0	0	0	0	0	0	0	0	0.147024	0	0	0	Bacteria	Hydrogenedentes	Hydrogenedentia	Hydrogenedentiales	Hydrogenedensaceae
Otu000856	104	1	0	0	0	103	0	0	0	0	0.001057	0	0	0	0.111659	0	0	0	0	Bacteria	Chlamydiae	Chlamydiae	Chlamydiales	cvE6
Otu000857	104	0	0	104	0	0	0	0	0	0	0	0	0.106283	0	0	0	0	0	0	Bacteria	Acidobacteria	Subgroup_6
Otu000858	104	23	0	2	1	76	0	0	2	0	0.024304	0	0.002044	0.00105	0.082389	0	0	0.002239	0	Bacteria	Firmicutes	Clostridia	Clostridiales	Lachnospiraceae	Lachnospiraceae_NK4A136_group
Otu000859	104	0	2	101	0	0	0	1	0	0	0	0.002272	0.103217	0	0	0	0.001091	0	0	Bacteria	WPS-2	Burkholderiales_bacterium_Beta_02
Otu000860	104	0	0	102	0	1	0	0	1	0	0	0	0.104239	0	0.001084	0	0	0.00112	0	Bacteria	Proteobacteria	Gammaproteobacteria	Xanthomonadales	Rhodanobacteraceae	Dyella
Otu000861	104	0	0	104	0	0	0	0	0	0	0	0	0.106283	0	0	0	0	0	0	Bacteria	Bacteroidetes	Bacteroidia	Bacteroidales	F082
Otu000862	104	0	0	0	0	103	1	0	0	0	0	0	0	0	0.111659	0.0014	0	0	0	Bacteria	Firmicutes	Bacilli	Bacillales	Bacillaceae	Bacillus
Otu000863	104	104	0	0	0	0	0	0	0	0	0.109896	0	0	0	0	0	0	0	0	Bacteria	Bacteroidetes	Bacteroidia	Chitinophagales	Saprospiraceae
Otu000864	103	84	0	0	1	0	0	17	0	0	0.088762	0	0	0.00105	0	0	0.018555	0	0	Bacteria	Proteobacteria	Gammaproteobacteria	Xanthomonadales	Xanthomonadaceae	Stenotrophomonas	Stenotrophomonas_rhizophila
Otu000865	103	0	0	0	102	1	0	0	0	0	0	0	0	0.10707	0.001084	0	0	0	0	Bacteria	Proteobacteria	Alphaproteobacteria	Sphingomonadales	Sphingomonadaceae
Otu000866	103	0	0	0	0	0	0	0	3	100	0	0	0	0	0	0	0	0.003359	0.109555	Bacteria	Verrucomicrobia	Verrucomicrobiae	Chthoniobacterales	Xiphinematobacteraceae	Candidatus_Xiphinematobacter
Otu000867	103	0	0	0	3	3	0	97	0	0	0	0	0	0.003149	0.003252	0	0.105871	0	0	Bacteria	Bacteroidetes	Bacteroidia	Bacteroidales	Tannerellaceae	Parabacteroides
Otu000868	102	0	0	0	0	0	1	0	1	0	0	0	0	0	0	0.0014	0	0.00112	0	Bacteria	Firmicutes	Bacilli	Lactobacillales	Lactobacillaceae	Pediococcus
Otu000869	102	0	99	0	1	0	1	1	0	0	0	0.112487	0	0.00105	0	0.0014	0.001091	0	0	Bacteria	Firmicutes	Clostridia	Clostridiales	Lachnospiraceae	Syntrophococcus
Otu000870	102	102	0	0	0	0	0	0	0	0	0.107783	0	0	0	0	0	0	0	0	Bacteria	Proteobacteria	Alphaproteobacteria	Caulobacterales	Hyphomonadaceae	SWB02
Otu000871	102	0	1	0	0	101	0	0	0	0	0	0.001136	0	0	0.109491	0	0	0	0	Bacteria	Bacteroidetes	Bacteroidia	Bacteroidales	Prevotellaceae	Prevotella_1	Prevotella_brevis
Otu000872	102	0	0	101	0	0	0	0	0	0	0	0	0.103217	0	0	0	0	0	0	Bacteria	Firmicutes	Bacilli	Bacillales	Staphylococcaceae	Staphylococcus
Otu000873	102	0	0	0	0	0	2	8	18	67	0	0	0	0	0	0.0028	0.008732	0.020154	0.073402	Bacteria	Proteobacteria	Alphaproteobacteria	Caulobacterales	Caulobacteraceae
Otu000874	101	0	0	0	0	99	1	1	0	0	0	0	0	0	0.107323	0.0014	0.001091	0	0	Bacteria	Kiritimatiellaeota	Kiritimatiellae	WCHB1-41
Otu000875	101	0	0	0	0	0	36	14	31	1	0	0	0	0	0	0.050408	0.01528	0.03471	0.001096	Bacteria	Proteobacteria	Gammaproteobacteria	Pseudomonadales	Pseudomonadaceae	Pseudomonas
Otu000876	101	0	1	0	94	0	5	0	0	0	0	0.001136	0	0.098672	0	0.007001	0	0	0	Bacteria	Proteobacteria	Alphaproteobacteria	Sphingomonadales	Sphingomonadaceae	Sphingomonas
Otu000877	101	100	0	0	0	0	0	0	1	0	0.105669	0	0	0	0	0	0	0.00112	0	Bacteria	Acidobacteria	Acidobacteriia	Subgroup_2
Otu000878	101	0	0	0	0	101	0	0	0	0	0	0	0	0	0.109491	0	0	0	0	Bacteria	Chloroflexi	Anaerolineae
Otu000879	100	0	0	98	0	0	0	0	0	0	0	0	0.100151	0	0	0	0	0	0	Bacteria	Firmicutes	Clostridia	Clostridiales	Ruminococcaceae
Otu000880	100	0	0	1	99	0	0	0	0	0	0	0	0.001022	0.103921	0	0	0	0	0	Bacteria	Actinobacteria	Actinobacteria	Micromonosporales	Micromonosporaceae	Micromonospora	bacterium
Otu000881	100	0	1	2	1	0	21	2	73	0	0	0.001136	0.002044	0.00105	0	0.029405	0.002183	0.081736	0	Bacteria	Proteobacteria	Gammaproteobacteria	Enterobacteriales	Enterobacteriaceae
Otu000882	100	0	0	0	0	0	1	15	0	1	0	0	0	0	0	0.0014	0.016372	0	0.001096	Bacteria	Bacteroidetes	Bacteroidia	Flavobacteriales	Weeksellaceae	Chryseobacterium	Chryseobacterium_piscium
Otu000883	99	0	2	0	96	0	0	0	0	1	0	0.002272	0	0.100772	0	0	0	0	0.001096	Bacteria	Proteobacteria	Alphaproteobacteria	Caulobacterales	Hyphomonadaceae	Hirschia
Otu000884	99	3	1	3	0	76	4	6	4	1	0.00317	0.001136	0.003066	0	0.082389	0.005601	0.006549	0.004479	0.001096	Bacteria	Firmicutes	Clostridia	Clostridiales	Peptostreptococcaceae	Romboutsia
Otu000885	99	78	19	0	1	0	0	0	0	1	0.082422	0.021588	0	0.00105	0	0	0	0	0.001096	Bacteria	Firmicutes	Clostridia	Clostridiales	Ruminococcaceae	Ruminococcaceae_UCG-001
Otu000886	99	0	0	0	0	0	42	16	22	0	0	0	0	0	0	0.05881	0.017463	0.024633	0	Bacteria	Proteobacteria	Gammaproteobacteria	Pseudomonadales	Pseudomonadaceae	Pseudomonas
Otu000887	99	0	0	96	0	0	0	0	0	0	0	0	0.098107	0	0	0	0	0	0	Bacteria	Firmicutes	Bacilli	Bacillales	Staphylococcaceae	Staphylococcus
Otu000888	99	0	99	0	0	0	0	0	0	0	0	0.112487	0	0	0	0	0	0	0	Bacteria	Firmicutes	Clostridia	Clostridiales	Lachnospiraceae	Anaerostipes	Anaerostipes_caccae_DSM_14662
Otu000889	99	0	0	0	99	0	0	0	0	0	0	0	0	0.103921	0	0	0	0	0	Bacteria	Proteobacteria	Gammaproteobacteria	Betaproteobacteriales	Burkholderiaceae	Curvibacter
Otu000890	99	0	0	0	0	99	0	0	0	0	0	0	0	0	0.107323	0	0	0	0	Bacteria	Firmicutes	Clostridia	Clostridiales	Ruminococcaceae	UBA1819
Otu000891	99	0	0	94	0	1	0	1	1	1	0	0	0.096063	0	0.001084	0	0.001091	0.00112	0.001096	Bacteria	Firmicutes	Bacilli	Bacillales	Staphylococcaceae	Staphylococcus
Otu000892	99	0	0	0	0	0	0	1	98	0	0	0	0	0	0	0	0.001091	0.109728	0	Bacteria	Actinobacteria	Thermoleophilia	Gaiellales	Gaiellaceae	Gaiella
Otu000893	98	1	0	0	97	0	0	0	0	0	0.001057	0	0	0.101821	0	0	0	0	0	Bacteria	Bacteroidetes	Bacteroidia	Bacteroidales	Prevotellaceae	Prevotella_9
Otu000894	98	0	0	0	0	97	0	0	0	1	0	0	0	0	0.105155	0	0	0	0.001096	Bacteria	Firmicutes	Clostridia	Clostridiales	Lachnospiraceae	Lachnospiraceae_NK4A136_group
Otu000895	98	2	0	0	0	92	0	1	3	0	0.002113	0	0	0	0.099734	0	0.001091	0.003359	0	Bacteria	Firmicutes	Clostridia	Clostridiales	Lachnospiraceae	Blautia
Otu000896	98	0	0	98	0	0	0	0	0	0	0	0	0.100151	0	0	0	0	0	0	Bacteria	Verrucomicrobia	Verrucomicrobiae	Pedosphaerales	Pedosphaeraceae
Otu000897	98	2	1	0	1	93	0	0	0	0	0.002113	0.001136	0	0.00105	0.100818	0	0	0	0	Bacteria	Firmicutes	Clostridia	Clostridiales	Lachnospiraceae	Tyzzerella
Otu000898	97	30	38	21	5	2	0	0	0	0	0.031701	0.043177	0.021461	0.005249	0.002168	0	0	0	0	Bacteria	Proteobacteria	Gammaproteobacteria	Pseudomonadales	Moraxellaceae	Acinetobacter
Otu000899	96	22	1	4	0	68	0	0	1	0	0.023247	0.001136	0.004088	0	0.073717	0	0	0.00112	0	Bacteria	Firmicutes	Clostridia	Clostridiales	Lachnospiraceae	Butyrivibrio_2
Otu000900	96	0	0	0	0	0	0	0	1	0	0	0	0	0	0	0	0	0.00112	0	Bacteria	Proteobacteria	Gammaproteobacteria	Xanthomonadales	Xanthomonadaceae	Stenotrophomonas
Otu000901	96	0	0	1	0	0	4	4	13	63	0	0	0.001022	0	0	0.005601	0.004366	0.014556	0.06902	Bacteria	Proteobacteria	Alphaproteobacteria	Caulobacterales	Caulobacteraceae
Otu000902	95	0	0	0	92	2	0	1	0	0	0	0	0	0.096573	0.002168	0	0.001091	0	0	Bacteria	Firmicutes	Clostridia	Clostridiales	Lachnospiraceae
Otu000903	95	0	0	0	0	95	0	0	0	0	0	0	0	0	0.102987	0	0	0	0	Bacteria	Bacteroidetes	Bacteroidia	Bacteroidales	Muribaculaceae
Otu000904	95	1	0	0	0	0	17	48	1	10	0.001057	0	0	0	0	0.023804	0.05239	0.00112	0.010956	Bacteria	Proteobacteria	Gammaproteobacteria	Pseudomonadales	Pseudomonadaceae	Pseudomonas
Otu000905	95	0	0	0	0	95	0	0	0	0	0	0	0	0	0.102987	0	0	0	0	Bacteria	Bacteroidetes	Bacteroidia	Bacteroidales	Rikenellaceae	Rikenellaceae_RC9_gut_group
Otu000906	95	93	1	0	1	0	0	0	0	0	0.098272	0.001136	0	0.00105	0	0	0	0	0	Bacteria	Firmicutes	Clostridia	Clostridiales	Ruminococcaceae	Ruminococcaceae_UCG-010
Otu000907	94	0	0	0	0	94	0	0	0	0	0	0	0	0	0.101903	0	0	0	0	Bacteria	Bacteroidetes	Bacteroidia	Bacteroidales	Muribaculaceae
Otu000908	94	0	0	0	0	93	1	0	0	0	0	0	0	0	0.100818	0.0014	0	0	0	Bacteria	Bacteroidetes	Bacteroidia	Bacteroidales	Prevotellaceae
Otu000909	94	0	0	0	0	94	0	0	0	0	0	0	0	0	0.101903	0	0	0	0	Bacteria	Actinobacteria	Coriobacteriia	Coriobacteriales	Coriobacteriaceae	Collinsella
Otu000910	94	0	0	0	94	0	0	0	0	0	0	0	0	0.098672	0	0	0	0	0	Bacteria	Firmicutes	Bacilli	Lactobacillales	Lactobacillaceae	Lactobacillus
Otu000911	94	0	0	0	1	93	0	0	0	0	0	0	0	0.00105	0.100818	0	0	0	0	Bacteria	Bacteroidetes	Bacteroidia	Bacteroidales	Muribaculaceae
Otu000912	94	0	0	0	1	0	3	6	14	63	0	0	0	0.00105	0	0.004201	0.006549	0.015675	0.06902	Bacteria	Proteobacteria	Alphaproteobacteria	Caulobacterales	Caulobacteraceae
Otu000913	94	0	0	0	0	0	0	6	10	64	0	0	0	0	0	0	0.006549	0.011197	0.070115	Bacteria	Proteobacteria	Alphaproteobacteria	Caulobacterales	Caulobacteraceae
Otu000914	94	0	0	1	0	0	0	0	92	0	0	0	0.001022	0	0	0	0	0.10301	0	Bacteria	Cyanobacteria	Oxyphotobacteria	Chloroplast	Oryza_sativa_Japonica_Group_Japanese_rice
Otu000915	94	0	0	0	0	93	1	0	0	0	0	0	0	0	0.100818	0.0014	0	0	0	Bacteria	Firmicutes	Clostridia	Clostridiales	Lachnospiraceae	Lachnospiraceae_UCG-001
Otu000916	93	0	0	0	0	92	0	0	0	0	0	0	0	0	0.099734	0	0	0	0	Bacteria	Bacteroidetes	Bacteroidia	Bacteroidales	Prevotellaceae	Prevotella_1
Otu000917	92	0	0	0	0	0	38	14	22	1	0	0	0	0	0	0.053209	0.01528	0.024633	0.001096	Bacteria	Proteobacteria	Gammaproteobacteria	Pseudomonadales	Pseudomonadaceae	Pseudomonas
Otu000918	92	0	0	0	0	0	45	11	21	1	0	0	0	0	0	0.06301	0.012006	0.023513	0.001096	Bacteria	Proteobacteria	Gammaproteobacteria	Pseudomonadales	Pseudomonadaceae	Pseudomonas
Otu000919	92	0	0	0	1	89	0	0	2	0	0	0	0	0.00105	0.096482	0	0	0.002239	0	Bacteria	Actinobacteria	Actinobacteria	Frankiales	Acidothermaceae	Acidothermus
Otu000920	92	0	1	0	0	0	90	1	0	0	0	0.001136	0	0	0	0.12602	0.001091	0	0	Bacteria	Actinobacteria	Actinobacteria
Otu000921	91	2	5	5	1	0	1	2	2	2	0.002113	0.005681	0.00511	0.00105	0	0.0014	0.002183	0.002239	0.002191	Bacteria	Proteobacteria	Alphaproteobacteria	Rhizobiales	Xanthobacteraceae	Bradyrhizobium
Otu000922	91	0	0	0	0	1	1	32	19	34	0	0	0	0	0.001084	0.0014	0.034926	0.021274	0.037249	Bacteria	Proteobacteria	Gammaproteobacteria	Betaproteobacteriales	Burkholderiaceae
Otu000923	91	90	0	0	0	0	0	1	0	0	0.095102	0	0	0	0	0	0.001091	0	0	Bacteria	Firmicutes	Bacilli	Bacillales	Bacillaceae	Salimicrobium	Salimicrobium_jeotgali
Otu000924	90	0	0	0	0	0	90	0	0	0	0	0	0	0	0	0.12602	0	0	0	Bacteria	Verrucomicrobia	Verrucomicrobiae	Pedosphaerales	Pedosphaeraceae
Otu000925	90	0	89	0	0	0	1	0	0	0	0	0.101125	0	0	0	0.0014	0	0	0	Bacteria	Firmicutes	Clostridia	Clostridiales	Ruminococcaceae	Ruminococcaceae_V9D2013_group
Otu000926	90	0	0	0	0	0	1	7	16	51	0	0	0	0	0	0.0014	0.00764	0.017915	0.055873	Bacteria	Proteobacteria	Alphaproteobacteria	Caulobacterales	Caulobacteraceae
Otu000927	90	0	1	0	0	0	31	19	21	1	0	0.001136	0	0	0	0.043407	0.020738	0.023513	0.001096	Bacteria	Proteobacteria	Gammaproteobacteria	Pseudomonadales	Pseudomonadaceae	Pseudomonas
Otu000928	90	0	0	0	0	89	0	0	1	0	0	0	0	0	0.096482	0	0	0.00112	0	Bacteria	Proteobacteria	Gammaproteobacteria
Otu000929	90	0	0	0	0	0	90	0	0	0	0	0	0	0	0	0.12602	0	0	0	Bacteria	Proteobacteria	Gammaproteobacteria	Betaproteobacteriales	TRA3-20
Otu000930	90	0	0	0	0	89	0	1	0	0	0	0	0	0	0.096482	0	0.001091	0	0	Bacteria	Proteobacteria
Otu000931	89	0	0	0	89	0	0	0	0	0	0	0	0	0.093424	0	0	0	0	0	Bacteria	Bacteroidetes	Bacteroidia	Chitinophagales	Chitinophagaceae	Flavisolibacter
Otu000932	89	0	1	87	0	1	0	0	0	0	0	0.001136	0.08891	0	0.001084	0	0	0	0	Bacteria	Firmicutes	Clostridia	Clostridiales	Ruminococcaceae	Ruminococcaceae_UCG-005
Otu000933	89	0	0	89	0	0	0	0	0	0	0	0	0.090954	0	0	0	0	0	0	Bacteria	Proteobacteria	Gammaproteobacteria	Alteromonadales	Alteromonadaceae	Rheinheimera
Otu000934	88	0	1	0	0	5	19	26	4	5	0	0.001136	0	0	0.00542	0.026604	0.028378	0.004479	0.005478	Bacteria	Firmicutes	Bacilli	Lactobacillales	Lactobacillaceae	Lactobacillus	Lactobacillus_helveticus
Otu000935	88	88	0	0	0	0	0	0	0	0	0.092989	0	0	0	0	0	0	0	0	Bacteria	Firmicutes	Negativicutes	Selenomonadales	Acidaminococcaceae	Succiniclasticum
Otu000936	88	0	1	0	0	2	0	83	0	0	0	0.001136	0	0	0.002168	0	0.090591	0	0	Bacteria	Firmicutes	Clostridia	Clostridiales	Lachnospiraceae	Lachnoclostridium_5
Otu000937	88	0	1	0	0	84	0	0	1	1	0	0.001136	0	0	0.091062	0	0	0.00112	0.001096	Bacteria	Proteobacteria	Gammaproteobacteria	Pseudomonadales	Moraxellaceae	Acinetobacter
Otu000938	88	0	87	0	0	0	0	0	0	1	0	0.098852	0	0	0	0	0	0	0.001096	Bacteria	Bacteroidetes	Bacteroidia	Bacteroidales	Muribaculaceae
Otu000939	88	0	0	0	0	0	88	0	0	0	0	0	0	0	0	0.12322	0	0	0	Bacteria	Verrucomicrobia	Verrucomicrobiae	Pedosphaerales	Pedosphaeraceae
Otu000940	88	29	0	54	0	5	0	0	0	0	0.030644	0	0.055185	0	0.00542	0	0	0	0	Bacteria	Bacteroidetes	Bacteroidia	Bacteroidales	Prevotellaceae	Prevotella_1
Otu000941	88	1	0	0	0	85	1	0	0	0	0.001057	0	0	0	0.092146	0.0014	0	0	0	Bacteria	Firmicutes	Bacilli	Bacillales	Planococcaceae	Chryseomicrobium
Otu000942	87	0	0	0	0	87	0	0	0	0	0	0	0	0	0.094314	0	0	0	0	Bacteria	Bacteroidetes	Bacteroidia	Bacteroidales	Prevotellaceae
Otu000943	87	0	0	0	0	0	0	0	86	1	0	0	0	0	0	0	0	0.096292	0.001096	Bacteria	Firmicutes	Clostridia	Clostridiales	Lachnospiraceae
Otu000944	87	0	0	0	0	86	0	0	0	0	0	0	0	0	0.09323	0	0	0	0	Bacteria	Cyanobacteria	Oxyphotobacteria	Synechococcales	Cyanobiaceae	Synechococcus_CC9902
Otu000945	87	0	80	1	6	0	0	0	0	0	0	0.090899	0.001022	0.006298	0	0	0	0	0	Bacteria	Firmicutes	Clostridia	Clostridiales	Ruminococcaceae	Ruminococcaceae_UCG-014
Otu000946	87	0	0	0	0	86	0	1	0	0	0	0	0	0	0.09323	0	0.001091	0	0	Bacteria	Proteobacteria	Deltaproteobacteria	MBNT15
Otu000947	86	0	1	0	1	84	0	0	0	0	0	0.001136	0	0.00105	0.091062	0	0	0	0	Bacteria	Synergistetes	Synergistia	Synergistales	Synergistaceae	Fretibacterium
Otu000948	86	0	0	0	0	0	0	85	0	1	0	0	0	0	0	0	0.092773	0	0.001096	Bacteria	Firmicutes	Clostridia	Clostridiales	Lachnospiraceae
Otu000949	86	0	0	0	0	0	39	11	29	0	0	0	0	0	0	0.054609	0.012006	0.03247	0	Bacteria	Proteobacteria	Gammaproteobacteria	Pseudomonadales	Pseudomonadaceae	Pseudomonas
Otu000950	86	0	0	0	0	0	3	6	16	48	0	0	0	0	0	0.004201	0.006549	0.017915	0.052587	Bacteria	Proteobacteria	Alphaproteobacteria	Caulobacterales	Caulobacteraceae
Otu000951	86	0	1	0	0	84	0	0	0	1	0	0.001136	0	0	0.091062	0	0	0	0.001096	Bacteria	Proteobacteria	Gammaproteobacteria	Betaproteobacteriales	Nitrosomonadaceae	MND1
Otu000952	86	0	1	0	0	85	0	0	0	0	0	0.001136	0	0	0.092146	0	0	0	0	Bacteria	Firmicutes	Clostridia	Clostridiales	Lachnospiraceae
Otu000953	86	0	0	0	0	86	0	0	0	0	0	0	0	0	0.09323	0	0	0	0	Bacteria	Spirochaetes	Spirochaetia	Spirochaetales	Spirochaetaceae	Treponema_2
Otu000954	86	0	1	0	0	84	0	0	1	0	0	0.001136	0	0	0.091062	0	0	0.00112	0	Bacteria	Proteobacteria	Gammaproteobacteria	Betaproteobacteriales	Burkholderiaceae	Comamonas
Otu000955	85	0	0	0	0	0	37	9	21	0	0	0	0	0	0	0.051808	0.009823	0.023513	0	Bacteria	Proteobacteria	Gammaproteobacteria	Pseudomonadales	Pseudomonadaceae	Pseudomonas
Otu000956	85	0	0	0	0	0	84	0	1	0	0	0	0	0	0	0.117619	0	0.00112	0	Bacteria	Actinobacteria	Actinobacteria	Propionibacteriales	Nocardioidaceae	Aeromicrobium
Otu000957	85	0	81	0	0	0	4	0	0	0	0	0.092035	0	0	0	0.005601	0	0	0	Bacteria	Proteobacteria	Alphaproteobacteria	Sphingomonadales	Sphingomonadaceae
Otu000958	85	1	0	0	0	0	31	22	18	0	0.001057	0	0	0	0	0.043407	0.024012	0.020154	0	Bacteria	Proteobacteria	Gammaproteobacteria	Pseudomonadales	Pseudomonadaceae	Pseudomonas
Otu000959	85	41	16	23	3	2	0	0	0	0	0.043324	0.01818	0.023505	0.003149	0.002168	0	0	0	0	Bacteria	Proteobacteria	Gammaproteobacteria	Pseudomonadales	Moraxellaceae	Acinetobacter
Otu000960	85	0	0	0	0	0	0	85	0	0	0	0	0	0	0	0	0.092773	0	0	Bacteria	Firmicutes	Clostridia	Clostridiales	Lachnospiraceae
Otu000961	85	0	0	0	0	0	85	0	0	0	0	0	0	0	0	0.119019	0	0	0	Bacteria	Gemmatimonadetes	Gemmatimonadetes	Gemmatimonadales	Gemmatimonadaceae
Otu000962	84	1	0	0	10	71	2	0	0	0	0.001057	0	0	0.010497	0.076969	0.0028	0	0	0	Bacteria	Proteobacteria	Gammaproteobacteria	Enterobacteriales	Enterobacteriaceae	Escherichia-Shigella
Otu000963	84	1	0	0	0	83	0	0	0	0	0.001057	0	0	0	0.089978	0	0	0	0	Bacteria	Planctomycetes	Phycisphaerae	Phycisphaerales	Phycisphaeraceae	SM1A02
Otu000964	84	25	12	9	0	0	7	22	7	0	0.026417	0.013635	0.009198	0	0	0.009802	0.024012	0.007838	0	Bacteria	Proteobacteria	Gammaproteobacteria	Pseudomonadales	Moraxellaceae	Acinetobacter
Otu000965	84	4	0	0	71	0	9	0	0	0	0.004227	0	0	0.074529	0	0.012602	0	0	0	Bacteria	Firmicutes	Clostridia	Clostridiales	Lachnospiraceae	Acetitomaculum
Otu000966	84	63	0	12	0	0	0	0	8	0	0.066572	0	0.012263	0	0	0	0	0.008957	0	Bacteria	Proteobacteria	Alphaproteobacteria	Rhizobiales	Beijerinckiaceae	Methylobacterium
Otu000967	83	2	65	0	1	12	0	0	0	2	0.002113	0.073855	0	0.00105	0.013009	0	0	0	0.002191	Bacteria	Firmicutes	Clostridia	Clostridiales	Lachnospiraceae
Otu000968	83	17	26	0	0	40	0	0	0	0	0.017964	0.029542	0	0	0.043363	0	0	0	0	Bacteria	Bacteroidetes	Bacteroidia	Bacteroidales	Prevotellaceae	Prevotella_1
Otu000969	83	1	18	0	0	63	1	0	0	0	0.001057	0.020452	0	0	0.068296	0.0014	0	0	0	Bacteria	Firmicutes	Clostridia	Clostridiales	Lachnospiraceae	Ruminococcus_gauvreauii_group
Otu000970	83	0	83	0	0	0	0	0	0	0	0	0.094307	0	0	0	0	0	0	0	Bacteria
Otu000971	83	0	0	0	0	83	0	0	0	0	0	0	0	0	0.089978	0	0	0	0	Bacteria	Bacteroidetes	Bacteroidia	Bacteroidales	Rikenellaceae	Rikenellaceae_RC9_gut_group
Otu000972	83	0	1	2	0	79	0	0	0	0	0	0.001136	0.002044	0	0.085641	0	0	0	0	Bacteria	Firmicutes	Clostridia	Clostridiales	Lachnospiraceae	Butyrivibrio_2
Otu000973	82	80	0	0	0	2	0	0	0	0	0.084535	0	0	0	0.002168	0	0	0	0	Bacteria	Bacteroidetes	Bacteroidia	Bacteroidales	Rikenellaceae	Alistipes
Otu000974	82	0	0	2	2	0	78	0	0	0	0	0	0.002044	0.002099	0	0.109218	0	0	0	Bacteria	Firmicutes	Clostridia	Clostridiales	Lachnospiraceae	Eubacterium_eligens_group
Otu000975	82	0	0	0	0	82	0	0	0	0	0	0	0	0	0.088894	0	0	0	0	Bacteria	Proteobacteria	Alphaproteobacteria	Rhizobiales	Xanthobacteraceae
Otu000976	82	0	0	0	54	26	0	1	0	1	0	0	0	0.056684	0.028186	0	0.001091	0	0.001096	Bacteria	Proteobacteria	Alphaproteobacteria	Caulobacterales	Caulobacteraceae	Brevundimonas
Otu000977	82	0	0	0	0	2	27	17	18	0	0	0	0	0	0.002168	0.037806	0.018555	0.020154	0	Bacteria	Proteobacteria	Gammaproteobacteria	Pseudomonadales	Pseudomonadaceae	Pseudomonas
Otu000978	82	0	0	1	80	1	0	0	0	0	0	0	0.001022	0.083976	0.001084	0	0	0	0	Bacteria	Bacteroidetes	Bacteroidia	Bacteroidales	Prevotellaceae	Prevotella_1
Otu000979	82	79	0	0	0	3	0	0	0	0	0.083479	0	0	0	0.003252	0	0	0	0	Bacteria	Bacteroidetes	Bacteroidia	Bacteroidales	Muribaculaceae
Otu000980	81	0	1	0	0	78	0	2	0	0	0	0.001136	0	0	0.084557	0	0.002183	0	0	Bacteria	Firmicutes	Clostridia	Clostridiales	Lachnospiraceae	Lachnospiraceae_NK4A136_group
Otu000981	81	0	0	1	2	0	78	0	0	0	0	0	0.001022	0.002099	0	0.109218	0	0	0	Bacteria	Bacteroidetes	Bacteroidia	Bacteroidales	Muribaculaceae
Otu000982	81	1	0	0	0	77	3	0	0	0	0.001057	0	0	0	0.083473	0.004201	0	0	0	Bacteria
Otu000983	80	0	2	1	0	0	1	0	1	0	0	0.002272	0.001022	0	0	0.0014	0	0.00112	0	Bacteria	Proteobacteria	Gammaproteobacteria	Betaproteobacteriales	Burkholderiaceae	Diaphorobacter
Otu000984	80	0	0	0	0	80	0	0	0	0	0	0	0	0	0.086726	0	0	0	0	Bacteria	Bacteroidetes	Bacteroidia	Bacteroidales	Muribaculaceae
Otu000985	80	0	0	80	0	0	0	0	0	0	0	0	0.081756	0	0	0	0	0	0	Bacteria	Chloroflexi	Ktedonobacteria	Ktedonobacterales	Ktedonobacteraceae	HSB_OF53-F07
Otu000986	79	0	0	0	0	0	36	11	20	0	0	0	0	0	0	0.050408	0.012006	0.022393	0	Bacteria	Proteobacteria	Gammaproteobacteria	Pseudomonadales	Pseudomonadaceae	Pseudomonas
Otu000987	79	0	0	78	0	0	0	0	1	0	0	0	0.079712	0	0	0	0	0.00112	0	Bacteria	Bacteroidetes	Bacteroidia	Bacteroidales	Prevotellaceae	Prevotella_1
Otu000988	79	0	79	0	0	0	0	0	0	0	0	0.089763	0	0	0	0	0	0	0	Bacteria	Firmicutes	Negativicutes	Selenomonadales	Veillonellaceae	Mitsuokella
Otu000989	79	0	0	0	0	0	4	36	35	1	0	0	0	0	0	0.005601	0.039292	0.039188	0.001096	Bacteria	Proteobacteria	Gammaproteobacteria	Pseudomonadales	Pseudomonadaceae	Pseudomonas
Otu000990	79	0	0	0	0	79	0	0	0	0	0	0	0	0	0.085641	0	0	0	0	Bacteria	Bacteroidetes	Bacteroidia	Bacteroidales	Muribaculaceae
Otu000991	79	0	0	0	0	35	0	0	44	0	0	0	0	0	0.037942	0	0	0.049265	0	Bacteria	Bacteroidetes	Bacteroidia	Flavobacteriales	Weeksellaceae	Chryseobacterium
Otu000992	78	0	0	0	0	10	68	0	0	0	0	0	0	0	0.010841	0.095215	0	0	0	Bacteria	Firmicutes	Clostridia	Clostridiales	Lachnospiraceae
Otu000993	78	0	0	0	0	0	78	0	0	0	0	0	0	0	0	0.109218	0	0	0	Bacteria	Firmicutes	Clostridia	Clostridiales	Lachnospiraceae	Blautia	Lachnospiraceae_bacterium_28-4
Otu000994	78	2	1	0	0	75	0	0	0	0	0.002113	0.001136	0	0	0.081305	0	0	0	0	Bacteria	Firmicutes	Bacilli	Bacillales	Bacillaceae	Bacillus
Otu000995	78	0	0	0	1	77	0	0	0	0	0	0	0	0.00105	0.083473	0	0	0	0	Bacteria	Firmicutes	Clostridia	Clostridiales	Lachnospiraceae	Acetatifactor
Otu000996	78	74	0	4	0	0	0	0	0	0	0.078195	0	0.004088	0	0	0	0	0	0	Bacteria	Firmicutes	Negativicutes	Selenomonadales	Acidaminococcaceae	Succiniclasticum
Otu000997	78	73	1	3	0	0	0	0	1	0	0.077138	0.001136	0.003066	0	0	0	0	0.00112	0	Bacteria	Cyanobacteria	Oxyphotobacteria	Chloroplast
Otu000998	77	0	18	15	0	0	0	44	0	0	0	0.020452	0.015329	0	0	0	0.048024	0	0	Bacteria	Proteobacteria	Gammaproteobacteria	Pseudomonadales	Moraxellaceae	Acinetobacter
Otu000999	77	0	0	0	77	0	0	0	0	0	0	0	0	0.080827	0	0	0	0	0	Bacteria	Bacteroidetes	Bacteroidia	Bacteroidales	Rikenellaceae	Rikenellaceae_RC9_gut_group
Otu001000	77	0	1	0	0	76	0	0	0	0	0	0.001136	0	0	0.082389	0	0	0	0	Bacteria	Firmicutes	Clostridia	Clostridiales	Clostridiaceae_1	Candidatus_Arthromitus
Otu001001	77	0	0	0	0	0	38	11	14	0	0	0	0	0	0	0.053209	0.012006	0.015675	0	Bacteria	Proteobacteria	Gammaproteobacteria	Pseudomonadales	Pseudomonadaceae	Pseudomonas
Otu001002	77	0	0	0	77	0	0	0	0	0	0	0	0	0.080827	0	0	0	0	0	Bacteria	Bacteroidetes	Bacteroidia	Bacteroidales	Rikenellaceae	Alistipes
Otu001003	76	0	0	63	0	0	1	0	11	0	0	0	0.064383	0	0	0.0014	0	0.012316	0	Bacteria	Firmicutes	Clostridia	Clostridiales	Ruminococcaceae
Otu001004	76	0	0	0	0	76	0	0	0	0	0	0	0	0	0.082389	0	0	0	0	Bacteria	Bacteroidetes	Bacteroidia	Bacteroidales	Muribaculaceae
Otu001005	76	0	0	0	76	0	0	0	0	0	0	0	0	0.079777	0	0	0	0	0	Bacteria	Proteobacteria	Alphaproteobacteria
Otu001006	75	0	1	0	0	0	29	14	17	0	0	0.001136	0	0	0	0.040607	0.01528	0.019034	0	Bacteria	Proteobacteria	Gammaproteobacteria	Pseudomonadales	Pseudomonadaceae	Pseudomonas
Otu001007	75	0	0	1	0	0	74	0	0	0	0	0	0.001022	0	0	0.103617	0	0	0	Bacteria	Firmicutes	Erysipelotrichia	Erysipelotrichales	Erysipelotrichaceae	Catenibacterium
Otu001008	75	73	0	0	0	0	0	0	0	0	0.077138	0	0	0	0	0	0	0	0	Bacteria	Tenericutes	Mollicutes	Mycoplasmatales	Mycoplasmataceae	Mycoplasma
Otu001009	74	0	74	0	0	0	0	0	0	0	0	0.084081	0	0	0	0	0	0	0	Bacteria	Firmicutes	Clostridia	Clostridiales	Ruminococcaceae	Subdoligranulum
Otu001010	74	0	0	0	0	0	27	11	20	0	0	0	0	0	0	0.037806	0.012006	0.022393	0	Bacteria	Proteobacteria	Gammaproteobacteria	Pseudomonadales	Pseudomonadaceae	Pseudomonas
Otu001011	74	0	0	74	0	0	0	0	0	0	0	0	0.075624	0	0	0	0	0	0	Bacteria	Firmicutes	Clostridia	Clostridiales	Ruminococcaceae
Otu001012	74	0	0	0	0	74	0	0	0	0	0	0	0	0	0.080221	0	0	0	0	Bacteria
Otu001013	73	0	0	0	0	73	0	0	0	0	0	0	0	0	0.079137	0	0	0	0	Bacteria	Bacteroidetes	Bacteroidia	Bacteroidales	Prevotellaceae
Otu001014	73	2	0	70	0	1	0	0	0	0	0.002113	0	0.071537	0	0.001084	0	0	0	0	Bacteria	Firmicutes	Clostridia	Clostridiales	Lachnospiraceae	Shuttleworthia
Otu001015	73	0	0	0	0	0	2	5	5	54	0	0	0	0	0	0.0028	0.005457	0.005598	0.05916	Bacteria	Proteobacteria	Alphaproteobacteria	Caulobacterales	Caulobacteraceae
Otu001016	73	0	0	0	0	0	0	0	6	67	0	0	0	0	0	0	0	0.006718	0.073402	Bacteria	Firmicutes	Bacilli	Lactobacillales	Lactobacillaceae	Pediococcus
Otu001017	73	0	0	0	0	73	0	0	0	0	0	0	0	0	0.079137	0	0	0	0	Bacteria	Bacteroidetes	Bacteroidia	Bacteroidales	Rikenellaceae	Alistipes
Otu001018	73	0	0	0	0	0	32	12	14	0	0	0	0	0	0	0.044807	0.013097	0.015675	0	Bacteria	Proteobacteria	Gammaproteobacteria	Pseudomonadales	Pseudomonadaceae	Pseudomonas
Otu001019	72	0	27	4	0	0	9	0	32	0	0	0.030678	0.004088	0	0	0.012602	0	0.035829	0	Bacteria	Bacteroidetes	Bacteroidia	Flavobacteriales	Weeksellaceae	Chryseobacterium
Otu001020	72	0	0	0	0	0	0	72	0	0	0	0	0	0	0	0	0.078585	0	0	Bacteria	Firmicutes	Bacilli	Bacillales	Family_X	Thermicanus
Otu001021	72	0	1	0	0	0	38	7	16	0	0	0.001136	0	0	0	0.053209	0.00764	0.017915	0	Bacteria	Proteobacteria	Gammaproteobacteria	Pseudomonadales	Pseudomonadaceae	Pseudomonas
Otu001022	72	1	0	0	0	0	30	10	19	0	0.001057	0	0	0	0	0.042007	0.010915	0.021274	0	Bacteria	Proteobacteria	Gammaproteobacteria	Pseudomonadales	Pseudomonadaceae	Pseudomonas
Otu001023	72	0	0	0	62	10	0	0	0	0	0	0	0	0.065082	0.010841	0	0	0	0	Bacteria	Bacteroidetes	Bacteroidia	Bacteroidales	Prevotellaceae	Prevotella_1
Otu001024	72	1	0	5	0	0	12	24	6	9	0.001057	0	0.00511	0	0	0.016803	0.026195	0.006718	0.00986	Bacteria	Proteobacteria	Gammaproteobacteria	Pseudomonadales	Pseudomonadaceae	Pseudomonas
Otu001025	72	0	0	0	0	0	36	11	18	0	0	0	0	0	0	0.050408	0.012006	0.020154	0	Bacteria	Proteobacteria	Gammaproteobacteria	Pseudomonadales	Pseudomonadaceae	Pseudomonas
Otu001026	72	0	0	0	0	72	0	0	0	0	0	0	0	0	0.078053	0	0	0	0	Bacteria	Verrucomicrobia	Verrucomicrobiae	Pedosphaerales	Pedosphaeraceae	ADurbBin063-1
Otu001027	72	0	0	0	72	0	0	0	0	0	0	0	0	0.075579	0	0	0	0	0	Bacteria	Proteobacteria	Gammaproteobacteria	Betaproteobacteriales	Burkholderiaceae
Otu001028	72	0	0	0	72	0	0	0	0	0	0	0	0	0.075579	0	0	0	0	0	Bacteria
Otu001029	71	70	0	0	0	0	1	0	0	0	0.073968	0	0	0	0	0.0014	0	0	0	Bacteria	Firmicutes	Negativicutes	Selenomonadales	Acidaminococcaceae	Phascolarctobacterium
Otu001030	71	1	2	0	0	1	30	8	15	1	0.001057	0.002272	0	0	0.001084	0.042007	0.008732	0.016795	0.001096	Bacteria	Proteobacteria	Gammaproteobacteria	Pseudomonadales	Pseudomonadaceae	Pseudomonas
Otu001031	71	0	0	0	0	70	0	0	0	0	0	0	0	0	0.075885	0	0	0	0	Bacteria	Proteobacteria	Alphaproteobacteria	Rhodobacterales	Rhodobacteraceae
Otu001032	70	0	0	0	54	15	0	0	0	0	0	0	0	0.056684	0.016261	0	0	0	0	Bacteria	Firmicutes	Clostridia	Clostridiales	Lachnospiraceae
Otu001033	70	0	0	0	0	69	0	0	0	1	0	0	0	0	0.074801	0	0	0	0.001096	Bacteria	Bacteroidetes	Bacteroidia	Flavobacteriales	Weeksellaceae
Otu001034	70	0	1	0	0	0	69	0	0	0	0	0.001136	0	0	0	0.096616	0	0	0	Bacteria	Proteobacteria	Alphaproteobacteria	Rhizobiales	Devosiaceae	Devosia
Otu001035	69	0	0	69	0	0	0	0	0	0	0	0	0.070515	0	0	0	0	0	0	Bacteria	Bacteroidetes	Bacteroidia	Bacteroidales	Prevotellaceae	Prevotella_9
Otu001036	69	0	0	0	0	0	26	11	21	1	0	0	0	0	0	0.036406	0.012006	0.023513	0.001096	Bacteria	Proteobacteria	Gammaproteobacteria	Pseudomonadales	Pseudomonadaceae	Pseudomonas
Otu001037	69	20	0	0	1	8	0	0	40	0	0.021134	0	0	0.00105	0.008673	0	0	0.044787	0	Bacteria	Bacteroidetes	Bacteroidia	Bacteroidales	Prevotellaceae	Prevotella_1
Otu001038	69	0	68	0	0	0	0	1	0	0	0	0.077264	0	0	0	0	0.001091	0	0	Bacteria	Firmicutes	Clostridia	Clostridiales	Ruminococcaceae
Otu001039	69	1	1	0	0	0	27	8	20	0	0.001057	0.001136	0	0	0	0.037806	0.008732	0.022393	0	Bacteria	Proteobacteria	Gammaproteobacteria	Pseudomonadales	Pseudomonadaceae	Pseudomonas
Otu001040	69	0	7	0	62	0	0	0	0	0	0	0.007954	0	0.065082	0	0	0	0	0	Bacteria	Firmicutes	Clostridia	Clostridiales	Ruminococcaceae	Saccharofermentans
Otu001041	69	0	0	0	0	0	1	4	21	28	0	0	0	0	0	0.0014	0.004366	0.023513	0.030676	Bacteria	Proteobacteria	Alphaproteobacteria	Caulobacterales	Caulobacteraceae
Otu001042	68	0	0	0	0	0	31	12	13	0	0	0	0	0	0	0.043407	0.013097	0.014556	0	Bacteria	Proteobacteria	Gammaproteobacteria	Pseudomonadales	Pseudomonadaceae	Pseudomonas
Otu001043	68	0	0	0	0	0	31	15	10	1	0	0	0	0	0	0.043407	0.016372	0.011197	0.001096	Bacteria	Proteobacteria	Gammaproteobacteria	Pseudomonadales	Pseudomonadaceae	Pseudomonas
Otu001044	68	0	0	68	0	0	0	0	0	0	0	0	0.069493	0	0	0	0	0	0	Bacteria	Proteobacteria	Deltaproteobacteria	Desulfovibrionales	Desulfovibrionaceae	Desulfovibrio	Desulfovibrio_sp_UNSW3caefatS
Otu001045	68	0	0	22	44	1	0	0	1	0	0	0	0.022483	0.046187	0.001084	0	0	0.00112	0	Bacteria	Proteobacteria	Gammaproteobacteria	Enterobacteriales	Enterobacteriaceae
Otu001046	67	0	0	0	67	0	0	0	0	0	0	0	0	0.07033	0	0	0	0	0	Archaea	Euryarchaeota	Methanobacteria	Methanobacteriales	Methanobacteriaceae	Methanobrevibacter
Otu001047	67	0	0	1	65	0	0	0	1	0	0	0	0.001022	0.068231	0	0	0	0.00112	0	Bacteria	Actinobacteria	Actinobacteria	Propionibacteriales	Nocardioidaceae	Nocardioides
Otu001048	67	0	0	0	0	0	25	13	15	0	0	0	0	0	0	0.035006	0.014189	0.016795	0	Bacteria	Proteobacteria	Gammaproteobacteria	Pseudomonadales	Pseudomonadaceae	Pseudomonas
Otu001049	67	0	0	67	0	0	0	0	0	0	0	0	0.068471	0	0	0	0	0	0	Bacteria	Firmicutes	Negativicutes	Selenomonadales	Veillonellaceae	Quinella
Otu001050	67	0	0	0	0	0	4	6	14	26	0	0	0	0	0	0.005601	0.006549	0.015675	0.028484	Bacteria	Proteobacteria	Alphaproteobacteria	Caulobacterales	Caulobacteraceae
Otu001051	66	0	0	0	0	0	31	12	11	1	0	0	0	0	0	0.043407	0.013097	0.012316	0.001096	Bacteria	Proteobacteria	Gammaproteobacteria	Pseudomonadales	Pseudomonadaceae	Pseudomonas
Otu001052	66	0	28	23	0	15	0	0	0	0	0	0.031815	0.023505	0	0.016261	0	0	0	0	Bacteria	Bacteroidetes	Bacteroidia	Bacteroidales	Rikenellaceae	Rikenellaceae_RC9_gut_group
Otu001053	66	2	39	0	0	1	9	7	0	0	0.002113	0.044313	0	0	0.001084	0.012602	0.00764	0	0	Bacteria	Cyanobacteria	Oxyphotobacteria	Chloroplast
Otu001054	66	0	1	0	0	43	1	20	0	0	0	0.001136	0	0	0.046615	0.0014	0.021829	0	0	Bacteria	Proteobacteria	Gammaproteobacteria	Betaproteobacteriales	Burkholderiaceae
Otu001055	65	1	0	0	0	0	24	14	12	1	0.001057	0	0	0	0	0.033605	0.01528	0.013436	0.001096	Bacteria	Proteobacteria	Gammaproteobacteria	Pseudomonadales	Pseudomonadaceae	Pseudomonas
Otu001056	65	0	0	0	0	65	0	0	0	0	0	0	0	0	0.070465	0	0	0	0	Bacteria	Actinobacteria	Actinobacteria	Micrococcales	Microbacteriaceae	Leucobacter
Otu001057	65	65	0	0	0	0	0	0	0	0	0.068685	0	0	0	0	0	0	0	0	Bacteria	Bacteroidetes	Bacteroidia	Bacteroidales	Prevotellaceae	Prevotella
Otu001058	65	10	0	0	0	6	43	0	6	0	0.010567	0	0	0	0.006504	0.06021	0	0.006718	0	Bacteria	Proteobacteria	Gammaproteobacteria	Betaproteobacteriales	Burkholderiaceae	Limnobacter
Otu001059	65	0	0	0	0	0	0	6	13	36	0	0	0	0	0	0	0.006549	0.014556	0.03944	Bacteria	Proteobacteria	Alphaproteobacteria	Caulobacterales	Caulobacteraceae
Otu001060	65	0	64	0	0	0	1	0	0	0	0	0.072719	0	0	0	0.0014	0	0	0	Bacteria	Bacteroidetes	Bacteroidia	Bacteroidales	Prevotellaceae	Prevotella_1
Otu001061	65	0	0	0	0	0	0	65	0	0	0	0	0	0	0	0	0.070944	0	0	Bacteria	Firmicutes	Clostridia	Clostridiales	Lachnospiraceae
Otu001062	64	0	0	0	0	4	16	14	7	0	0	0	0	0	0.004336	0.022404	0.01528	0.007838	0	Bacteria	Cyanobacteria	Oxyphotobacteria	Chloroplast
Otu001063	64	0	0	0	0	0	0	0	0	64	0	0	0	0	0	0	0	0	0.070115	Bacteria	Bacteroidetes	Bacteroidia	Bacteroidales	Prevotellaceae	Prevotella_9
Otu001064	64	2	0	53	9	0	0	0	0	0	0.002113	0	0.054163	0.009447	0	0	0	0	0	Bacteria	Bacteroidetes	Bacteroidia	Bacteroidales	Prevotellaceae	Prevotella_1
Otu001065	64	26	18	20	0	0	0	0	0	0	0.027474	0.020452	0.020439	0	0	0	0	0	0	Bacteria	Bacteroidetes	Bacteroidia	Bacteroidales	Prevotellaceae	Prevotella_1
Otu001066	64	0	0	61	1	0	1	1	0	0	0	0	0.062339	0.00105	0	0.0014	0.001091	0	0	Bacteria	Proteobacteria	Gammaproteobacteria	Xanthomonadales	Xanthomonadaceae	Stenotrophomonas
Otu001067	64	63	0	0	0	0	0	1	0	0	0.066572	0	0	0	0	0	0.001091	0	0	Bacteria	Firmicutes	Clostridia	Clostridiales	Ruminococcaceae	Ruminococcus_2
Otu001068	64	0	0	64	0	0	0	0	0	0	0	0	0.065405	0	0	0	0	0	0	Bacteria	Actinobacteria	Thermoleophilia	Gaiellales
Otu001069	64	0	0	0	0	63	0	0	0	0	0	0	0	0	0.068296	0	0	0	0	Bacteria	Bacteroidetes	Bacteroidia	Bacteroidales	Muribaculaceae
Otu001070	63	0	0	0	0	0	63	0	0	0	0	0	0	0	0	0.088214	0	0	0	Bacteria	Proteobacteria	Gammaproteobacteria	Betaproteobacteriales	Burkholderiaceae
Otu001071	63	0	0	0	0	1	30	8	10	0	0	0	0	0	0.001084	0.042007	0.008732	0.011197	0	Bacteria	Proteobacteria	Gammaproteobacteria	Pseudomonadales	Pseudomonadaceae	Pseudomonas
Otu001072	63	12	5	46	0	0	0	0	0	0	0.01268	0.005681	0.04701	0	0	0	0	0	0	Bacteria	Firmicutes	Negativicutes	Selenomonadales	Veillonellaceae
Otu001073	63	0	0	0	1	62	0	0	0	0	0	0	0	0.00105	0.067212	0	0	0	0	Bacteria	Bacteroidetes	Bacteroidia	Bacteroidales	Rikenellaceae	Rikenellaceae_RC9_gut_group
Otu001074	63	19	0	44	0	0	0	0	0	0	0.020077	0	0.044966	0	0	0	0	0	0	Bacteria	Firmicutes	Clostridia	Clostridiales	Lachnospiraceae	Lachnospiraceae_NK3A20_group
Otu001075	62	0	0	0	0	62	0	0	0	0	0	0	0	0	0.067212	0	0	0	0	Bacteria	Bacteroidetes	Bacteroidia	Bacteroidales
Otu001076	62	0	0	58	0	4	0	0	0	0	0	0	0.059273	0	0.004336	0	0	0	0	Bacteria	Bacteroidetes	Bacteroidia	Bacteroidales	Rikenellaceae	Rikenellaceae_RC9_gut_group
Otu001077	62	0	0	0	0	0	3	2	8	35	0	0	0	0	0	0.004201	0.002183	0.008957	0.038344	Bacteria	Proteobacteria	Alphaproteobacteria	Caulobacterales	Caulobacteraceae
Otu001078	62	0	51	0	10	0	0	1	0	0	0	0.057948	0	0.010497	0	0	0.001091	0	0	Bacteria	Firmicutes	Bacilli	Bacillales	Staphylococcaceae	Staphylococcus
Otu001079	62	0	1	1	20	39	0	0	1	0	0	0.001136	0.001022	0.020994	0.042279	0	0	0.00112	0	Bacteria	Bacteroidetes	Bacteroidia	Bacteroidales	Prevotellaceae	Prevotella_1
Otu001080	62	0	0	0	61	1	0	0	0	0	0	0	0	0.064032	0.001084	0	0	0	0	Bacteria	Bacteroidetes	Bacteroidia	Bacteroidales	Prevotellaceae	Prevotella_1
Otu001081	62	0	0	0	0	60	0	1	0	0	0	0	0	0	0.065044	0	0.001091	0	0	Bacteria	Proteobacteria	Gammaproteobacteria	Pseudomonadales	Pseudomonadaceae	Pseudomonas	Pseudomonas_flexibilis
Otu001082	62	0	0	0	0	60	0	0	0	1	0	0	0	0	0.065044	0	0	0	0.001096	Bacteria	Firmicutes	Clostridia	Clostridiales	Lachnospiraceae	Lachnospiraceae_NK4A136_group
Otu001083	62	0	0	0	0	62	0	0	0	0	0	0	0	0	0.067212	0	0	0	0	Bacteria	Bacteroidetes	Bacteroidia	Bacteroidales	Bacteroidaceae	Bacteroides
Otu001084	62	0	0	0	0	62	0	0	0	0	0	0	0	0	0.067212	0	0	0	0	Bacteria	Bacteroidetes	Bacteroidia	Bacteroidales	Prevotellaceae	Prevotellaceae_UCG-001
Otu001085	62	0	0	0	0	0	20	14	16	1	0	0	0	0	0	0.028005	0.01528	0.017915	0.001096	Bacteria	Proteobacteria	Gammaproteobacteria	Pseudomonadales	Pseudomonadaceae	Pseudomonas
Otu001086	62	0	0	62	0	0	0	0	0	0	0	0	0.063361	0	0	0	0	0	0	Bacteria	Firmicutes	Clostridia	Clostridiales	Lachnospiraceae
Otu001087	61	0	0	0	0	60	0	1	0	0	0	0	0	0	0.065044	0	0.001091	0	0	Bacteria	Proteobacteria	Gammaproteobacteria	Alteromonadales	Colwelliaceae	Thalassotalea
Otu001088	61	0	0	0	28	33	0	0	0	0	0	0	0	0.029392	0.035774	0	0	0	0	Bacteria	Firmicutes	Bacilli	Bacillales	Bacillaceae	Bacillus
Otu001089	61	0	0	0	61	0	0	0	0	0	0	0	0	0.064032	0	0	0	0	0	Bacteria	Actinobacteria	Thermoleophilia	Gaiellales
Otu001090	61	0	0	61	0	0	0	0	0	0	0	0	0.062339	0	0	0	0	0	0	Bacteria	Proteobacteria	Alphaproteobacteria	Azospirillales	Azospirillaceae	Azospirillum	Azospirillum_lipoferum
Otu001091	61	6	0	0	0	55	0	0	0	0	0.00634	0	0	0	0.059624	0	0	0	0	Bacteria	Bacteroidetes	Bacteroidia	Bacteroidales	Muribaculaceae
Otu001092	61	0	0	0	0	0	30	11	13	1	0	0	0	0	0	0.042007	0.012006	0.014556	0.001096	Bacteria	Proteobacteria	Gammaproteobacteria	Pseudomonadales	Pseudomonadaceae	Pseudomonas
Otu001093	61	1	0	0	0	60	0	0	0	0	0.001057	0	0	0	0.065044	0	0	0	0	Bacteria	Planctomycetes	Planctomycetacia	Isosphaerales	Isosphaeraceae
Otu001094	61	0	60	0	0	0	1	0	0	0	0	0.068174	0	0	0	0.0014	0	0	0	Bacteria	Firmicutes	Clostridia	Clostridiales	Family_XIII
Otu001095	61	38	5	1	0	17	0	0	0	0	0.040154	0.005681	0.001022	0	0.018429	0	0	0	0	Bacteria	Proteobacteria	Gammaproteobacteria	Aeromonadales	Succinivibrionaceae	Ruminobacter
Otu001096	60	1	3	37	10	2	2	1	2	1	0.001057	0.003409	0.037812	0.010497	0.002168	0.0028	0.001091	0.002239	0.001096	Bacteria	Firmicutes	Bacilli	Bacillales	Staphylococcaceae	Macrococcus	Macrococcus_caseolyticus_JCSC5402
Otu001097	60	0	1	0	0	0	0	0	0	59	0	0.001136	0	0	0	0	0	0	0.064638	Bacteria	Actinobacteria	Thermoleophilia	Solirubrobacterales
Otu001098	60	0	0	0	60	0	0	0	0	0	0	0	0	0.062982	0	0	0	0	0	Bacteria	Proteobacteria	Deltaproteobacteria	Myxococcales
Otu001099	60	1	2	1	0	55	1	0	0	0	0.001057	0.002272	0.001022	0	0.059624	0.0014	0	0	0	Bacteria	Proteobacteria	Alphaproteobacteria	Sphingomonadales	Sphingomonadaceae	Sphingobium
Otu001100	60	17	0	0	0	43	0	0	0	0	0.017964	0	0	0	0.046615	0	0	0	0	Bacteria	Firmicutes	Erysipelotrichia	Erysipelotrichales	Erysipelotrichaceae	Catenisphaera
Otu001101	59	59	0	0	0	0	0	0	0	0	0.062345	0	0	0	0	0	0	0	0	Bacteria	Firmicutes	Clostridia	Clostridiales	Ruminococcaceae	Ruminococcus_1
Otu001102	59	59	0	0	0	0	0	0	0	0	0.062345	0	0	0	0	0	0	0	0	Bacteria	Hydrogenedentes	Hydrogenedentia	Hydrogenedentiales	Hydrogenedensaceae
Otu001103	59	1	1	0	0	57	0	0	0	0	0.001057	0.001136	0	0	0.061792	0	0	0	0	Bacteria	Firmicutes	Clostridia	Clostridiales	Lachnospiraceae	Lachnospiraceae_NK4A136_group
Otu001104	59	0	0	0	0	59	0	0	0	0	0	0	0	0	0.06396	0	0	0	0	Bacteria	Bacteroidetes	Bacteroidia	Bacteroidales	Tannerellaceae	Parabacteroides	Parabacteroides_distasonis
Otu001105	59	1	0	3	0	0	0	0	55	0	0.001057	0	0.003066	0	0	0	0	0.061582	0	Bacteria	Proteobacteria	Alphaproteobacteria	Micavibrionales
Otu001106	59	59	0	0	0	0	0	0	0	0	0.062345	0	0	0	0	0	0	0	0	Bacteria	Bacteroidetes	Bacteroidia	Bacteroidales	Rikenellaceae	Rikenellaceae_RC9_gut_group
Otu001107	59	0	0	0	0	1	20	10	18	0	0	0	0	0	0.001084	0.028005	0.010915	0.020154	0	Bacteria	Proteobacteria	Gammaproteobacteria	Pseudomonadales	Pseudomonadaceae	Pseudomonas
Otu001108	59	0	0	0	1	55	2	1	0	0	0	0	0	0.00105	0.059624	0.0028	0.001091	0	0	Bacteria	Proteobacteria	Alphaproteobacteria	Rhizobiales	Rhizobiaceae	Aquamicrobium
Otu001109	59	0	0	0	0	0	18	8	18	0	0	0	0	0	0	0.025204	0.008732	0.020154	0	Bacteria	Proteobacteria	Gammaproteobacteria	Pseudomonadales	Pseudomonadaceae	Pseudomonas
Otu001110	58	57	0	0	0	0	1	0	0	0	0.060231	0	0	0	0	0.0014	0	0	0	Bacteria	Patescibacteria	Berkelbacteria	Berkelbacteria_bacterium_GW2011_GWA2_38_9
Otu001111	58	0	7	0	49	2	0	0	0	0	0	0.007954	0	0.051435	0.002168	0	0	0	0	Bacteria	Proteobacteria	Gammaproteobacteria	Betaproteobacteriales	Burkholderiaceae	Comamonas	Comamonas_testosteroni
Otu001112	58	0	0	33	0	5	1	19	0	0	0	0	0.033724	0	0.00542	0.0014	0.020738	0	0	Bacteria	Proteobacteria	Gammaproteobacteria	Pseudomonadales	Moraxellaceae	Acinetobacter
Otu001113	58	0	0	58	0	0	0	0	0	0	0	0	0.059273	0	0	0	0	0	0	Bacteria	Gemmatimonadetes	S0134_terrestrial_group
Otu001114	58	58	0	0	0	0	0	0	0	0	0.061288	0	0	0	0	0	0	0	0	Bacteria	Firmicutes	Clostridia	Clostridiales	Ruminococcaceae	Ruminococcaceae_UCG-013
Otu001115	58	2	0	0	0	55	0	0	0	1	0.002113	0	0	0	0.059624	0	0	0	0.001096	Bacteria	Planctomycetes	Planctomycetacia	Pirellulales	Pirellulaceae	Blastopirellula
Otu001116	58	1	1	0	54	0	1	0	0	0	0.001057	0.001136	0	0.056684	0	0.0014	0	0	0	Bacteria	Proteobacteria	Gammaproteobacteria	Aeromonadales	Aeromonadaceae	Aeromonas	Aeromonas_veronii
Otu001117	57	1	1	0	0	0	27	13	9	0	0.001057	0.001136	0	0	0	0.037806	0.014189	0.010077	0	Bacteria	Proteobacteria	Gammaproteobacteria	Pseudomonadales	Pseudomonadaceae	Pseudomonas
Otu001118	57	0	0	0	0	0	0	0	0	0	0	0	0	0	0	0	0	0	0	Bacteria	Firmicutes	Clostridia	Clostridiales	Ruminococcaceae
Otu001119	57	0	0	0	0	0	13	11	25	0	0	0	0	0	0	0.018203	0.012006	0.027992	0	Bacteria	Proteobacteria	Gammaproteobacteria	Pseudomonadales	Pseudomonadaceae	Pseudomonas
Otu001120	57	0	57	0	0	0	0	0	0	0	0	0.064765	0	0	0	0	0	0	0	Bacteria	Bacteroidetes	Bacteroidia	Bacteroidales	Bacteroidales_RF16_group
Otu001121	56	1	0	0	0	3	11	16	4	7	0.001057	0	0	0	0.003252	0.015402	0.017463	0.004479	0.007669	Bacteria	Firmicutes	Bacilli	Lactobacillales	Lactobacillaceae	Lactobacillus	Lactobacillus_helveticus
Otu001122	56	1	0	0	0	0	55	0	0	0	0.001057	0	0	0	0	0.077012	0	0	0	Bacteria	Verrucomicrobia	Verrucomicrobiae	Verrucomicrobiales	Akkermansiaceae	Akkermansia
Otu001123	56	0	56	0	0	0	0	0	0	0	0	0.063629	0	0	0	0	0	0	0	Bacteria	Actinobacteria	Actinobacteria	Corynebacteriales	Dietziaceae	Dietzia
Otu001124	56	1	0	0	0	10	0	0	45	0	0.001057	0	0	0	0.010841	0	0	0.050385	0	Bacteria	Actinobacteria	Actinobacteria	Bifidobacteriales	Bifidobacteriaceae	Bifidobacterium
Otu001125	56	0	0	0	56	0	0	0	0	0	0	0	0	0.058783	0	0	0	0	0	Bacteria	Gemmatimonadetes	Gemmatimonadetes	Gemmatimonadales	Gemmatimonadaceae
Otu001126	56	0	0	0	0	56	0	0	0	0	0	0	0	0	0.060708	0	0	0	0	Bacteria	Firmicutes	Clostridia	Clostridiales	Ruminococcaceae	Ruminococcus_1
Otu001127	56	0	0	0	0	0	2	3	4	39	0	0	0	0	0	0.0028	0.003274	0.004479	0.042727	Bacteria	Proteobacteria	Alphaproteobacteria	Caulobacterales	Caulobacteraceae
Otu001128	56	0	0	0	0	56	0	0	0	0	0	0	0	0	0.060708	0	0	0	0	Bacteria	Proteobacteria	Gammaproteobacteria	Pseudomonadales	Moraxellaceae	Acinetobacter
Otu001129	56	0	0	0	56	0	0	0	0	0	0	0	0	0.058783	0	0	0	0	0	Bacteria	Verrucomicrobia	Verrucomicrobiae	Pedosphaerales	Pedosphaeraceae
Otu001130	55	0	0	0	0	55	0	0	0	0	0	0	0	0	0.059624	0	0	0	0	Bacteria	Lentisphaerae	Lentisphaeria	Victivallales	vadinBE97
Otu001131	55	0	0	34	16	5	0	0	0	0	0	0	0.034746	0.016795	0.00542	0	0	0	0	Bacteria	Spirochaetes	Spirochaetia	Spirochaetales	Spirochaetaceae	Treponema_2
Otu001132	55	0	0	0	55	0	0	0	0	0	0	0	0	0.057734	0	0	0	0	0	Bacteria	Bacteroidetes	Bacteroidia	Bacteroidales	Marinifilaceae	Odoribacter
Otu001133	55	1	0	0	0	0	24	11	11	0	0.001057	0	0	0	0	0.033605	0.012006	0.012316	0	Bacteria	Proteobacteria	Gammaproteobacteria	Pseudomonadales	Pseudomonadaceae	Pseudomonas
Otu001134	55	0	0	0	0	0	24	10	8	1	0	0	0	0	0	0.033605	0.010915	0.008957	0.001096	Bacteria	Proteobacteria	Gammaproteobacteria	Pseudomonadales	Pseudomonadaceae	Pseudomonas
Otu001135	55	0	52	0	0	0	0	2	1	0	0	0.059084	0	0	0	0	0.002183	0.00112	0	Bacteria	Firmicutes	Clostridia	Clostridiales	Lachnospiraceae
Otu001136	55	0	0	0	55	0	0	0	0	0	0	0	0	0.057734	0	0	0	0	0	Bacteria	Firmicutes	Clostridia	Clostridiales	Lachnospiraceae
Otu001137	55	0	0	54	0	0	0	1	0	0	0	0	0.055185	0	0	0	0.001091	0	0	Bacteria	Bacteroidetes	Bacteroidia	Bacteroidales	Prevotellaceae	Prevotella_9
Otu001138	54	0	2	0	0	51	0	0	0	0	0	0.002272	0	0	0.055288	0	0	0	0	Bacteria	Actinobacteria	Actinobacteria	PeM15
Otu001139	54	4	6	0	43	0	0	0	0	1	0.004227	0.006817	0	0.045137	0	0	0	0	0.001096	Bacteria	Proteobacteria	Deltaproteobacteria	Desulfovibrionales	Desulfovibrionaceae	Desulfovibrio
Otu001140	54	52	0	0	0	0	0	0	2	0	0.054948	0	0	0	0	0	0	0.002239	0	Bacteria	Firmicutes	Clostridia	Clostridiales	Lachnospiraceae	Oribacterium
Otu001141	54	0	0	0	0	54	0	0	0	0	0	0	0	0	0.05854	0	0	0	0	Bacteria	Proteobacteria	Gammaproteobacteria	Xanthomonadales	Xanthomonadaceae	Stenotrophomonas
Otu001142	54	54	0	0	0	0	0	0	0	0	0.057061	0	0	0	0	0	0	0	0	Bacteria	Proteobacteria	Alphaproteobacteria	Rhizobiales
Otu001143	54	0	0	0	0	54	0	0	0	0	0	0	0	0	0.05854	0	0	0	0	Bacteria	Firmicutes	Clostridia	Clostridiales	Lachnospiraceae
Otu001144	54	0	0	0	54	0	0	0	0	0	0	0	0	0.056684	0	0	0	0	0	Bacteria	Spirochaetes	Spirochaetia	Spirochaetales	Spirochaetaceae	Treponema_2
Otu001145	54	1	9	43	0	1	0	0	0	0	0.001057	0.010226	0.043944	0	0.001084	0	0	0	0	Bacteria	Firmicutes	Clostridia	Clostridiales	Ruminococcaceae	Ruminococcaceae_UCG-005
Otu001146	54	37	0	0	0	0	15	2	0	0	0.039098	0	0	0	0	0.021003	0.002183	0	0	Bacteria	Proteobacteria	Alphaproteobacteria	Rhizobiales	Rhizobiaceae	Aureimonas
Otu001147	54	53	1	0	0	0	0	0	0	0	0.056005	0.001136	0	0	0	0	0	0	0	Bacteria	Firmicutes	Clostridia	Clostridiales	Ruminococcaceae	Ruminococcaceae_UCG-010
Otu001148	54	0	0	0	0	0	33	5	10	1	0	0	0	0	0	0.046207	0.005457	0.011197	0.001096	Bacteria	Proteobacteria	Gammaproteobacteria	Pseudomonadales	Pseudomonadaceae	Pseudomonas
Otu001149	54	0	1	0	0	53	0	0	0	0	0	0.001136	0	0	0.057456	0	0	0	0	Bacteria	Firmicutes	Clostridia	Clostridiales	Ruminococcaceae	Oscillibacter
Otu001150	54	0	0	0	0	0	54	0	0	0	0	0	0	0	0	0.075612	0	0	0	Bacteria	Actinobacteria	Actinobacteria	Frankiales	Geodermatophilaceae
Otu001151	54	0	0	0	0	0	54	0	0	0	0	0	0	0	0	0.075612	0	0	0	Bacteria	Proteobacteria	Gammaproteobacteria	Betaproteobacteriales	SC-I-84
Otu001152	54	0	0	0	0	0	0	0	0	0	0	0	0	0	0	0	0	0	0	Bacteria	Firmicutes	Clostridia	Clostridiales
Otu001153	54	54	0	0	0	0	0	0	0	0	0.057061	0	0	0	0	0	0	0	0	Bacteria	Firmicutes	Negativicutes	Selenomonadales	Veillonellaceae	Mitsuokella
Otu001154	53	0	1	0	51	0	0	1	0	0	0	0.001136	0	0.053535	0	0	0.001091	0	0	Bacteria	Gemmatimonadetes	Gemmatimonadetes	Gemmatimonadales	Gemmatimonadaceae	Gemmatimonas
Otu001155	53	0	0	0	53	0	0	0	0	0	0	0	0	0.055634	0	0	0	0	0	Bacteria	Bacteroidetes	Bacteroidia	Bacteroidales	Prevotellaceae	Prevotellaceae_UCG-004
Otu001156	53	0	1	0	0	0	22	5	13	0	0	0.001136	0	0	0	0.030805	0.005457	0.014556	0	Bacteria	Proteobacteria	Gammaproteobacteria	Pseudomonadales	Pseudomonadaceae	Pseudomonas
Otu001157	53	2	9	15	3	22	0	0	0	1	0.002113	0.010226	0.015329	0.003149	0.02385	0	0	0	0.001096	Bacteria	Firmicutes	Clostridia	Clostridiales	Ruminococcaceae	Ruminococcaceae_UCG-014
Otu001158	53	0	0	0	0	53	0	0	0	0	0	0	0	0	0.057456	0	0	0	0	Bacteria	Proteobacteria	Gammaproteobacteria	Alteromonadales	Colwelliaceae	Thalassotalea
Otu001159	52	0	0	0	1	51	0	0	0	0	0	0	0	0.00105	0.055288	0	0	0	0	Bacteria	Proteobacteria	Gammaproteobacteria	Pseudomonadales	Moraxellaceae	Psychrobacter
Otu001160	52	0	4	0	0	48	0	0	0	0	0	0.004545	0	0	0.052035	0	0	0	0	Bacteria	Firmicutes	Clostridia	Clostridiales	Ruminococcaceae	Subdoligranulum
Otu001161	52	0	0	0	52	0	0	0	0	0	0	0	0	0.054585	0	0	0	0	0	Bacteria	Armatimonadetes	Chthonomonadetes	Chthonomonadales
Otu001162	52	0	0	0	0	52	0	0	0	0	0	0	0	0	0.056372	0	0	0	0	Bacteria	Proteobacteria	Gammaproteobacteria	Betaproteobacteriales	Burkholderiaceae	Oligella	Oligella_ureolytica_DSM_18253
Otu001163	52	1	0	0	0	0	16	10	2	0	0.001057	0	0	0	0	0.022404	0.010915	0.002239	0	Bacteria	Cyanobacteria	Oxyphotobacteria	Chloroplast
Otu001164	52	0	0	0	0	52	0	0	0	0	0	0	0	0	0.056372	0	0	0	0	Archaea	Crenarchaeota	Bathyarchaeia
Otu001165	52	0	3	0	0	0	49	0	0	0	0	0.003409	0	0	0	0.068611	0	0	0	Bacteria	Firmicutes	Clostridia	Clostridiales	Ruminococcaceae
Otu001166	52	1	1	1	0	44	2	0	0	1	0.001057	0.001136	0.001022	0	0.047699	0.0028	0	0	0.001096	Bacteria	Proteobacteria	Deltaproteobacteria	Desulfovibrionales	Desulfovibrionaceae	Bilophila
Otu001167	51	0	51	0	0	0	0	0	0	0	0	0.057948	0	0	0	0	0	0	0	Bacteria	Acidobacteria	Holophagae	Subgroup_7
Otu001168	51	0	0	25	2	24	0	0	0	0	0	0	0.025549	0.002099	0.026018	0	0	0	0	Bacteria	Bacteroidetes	Bacteroidia	Bacteroidales	Rikenellaceae	Rikenellaceae_RC9_gut_group
Otu001169	51	51	0	0	0	0	0	0	0	0	0.053891	0	0	0	0	0	0	0	0	Bacteria	Planctomycetes	OM190
Otu001170	51	0	18	0	0	33	0	0	0	0	0	0.020452	0	0	0.035774	0	0	0	0	Bacteria	Fibrobacteres	Fibrobacteria	Fibrobacterales	Fibrobacteraceae	Fibrobacter	Fibrobacter_sp_UWH4
Otu001171	51	0	0	0	0	0	26	0	25	0	0	0	0	0	0	0.036406	0	0.027992	0	Bacteria	Proteobacteria	Gammaproteobacteria	Pseudomonadales	Pseudomonadaceae	Pseudomonas
Otu001172	51	0	0	0	49	0	0	0	0	0	0	0	0	0.051435	0	0	0	0	0	Bacteria	Firmicutes	Negativicutes	Selenomonadales	Veillonellaceae	Quinella
Otu001173	51	0	0	0	0	51	0	0	0	0	0	0	0	0	0.055288	0	0	0	0	Bacteria	Bacteroidetes	Bacteroidia	Bacteroidales	Bacteroidales_RF16_group
Otu001174	51	11	40	0	0	0	0	0	0	0	0.011624	0.045449	0	0	0	0	0	0	0	Bacteria	Bacteroidetes	Bacteroidia	Bacteroidales	Prevotellaceae	Prevotella_1
Otu001175	51	0	0	0	0	51	0	0	0	0	0	0	0	0	0.055288	0	0	0	0	Bacteria	Chloroflexi	Ktedonobacteria	Ktedonobacterales	Ktedonobacteraceae
Otu001176	50	0	0	0	0	50	0	0	0	0	0	0	0	0	0.054203	0	0	0	0	Bacteria	Firmicutes	Erysipelotrichia	Erysipelotrichales	Erysipelotrichaceae	Erysipelotrichaceae_UCG-003
Otu001177	50	0	0	6	0	44	0	0	0	0	0	0	0.006132	0	0.047699	0	0	0	0	Bacteria	Bacteroidetes	Bacteroidia	Bacteroidales	Prevotellaceae	Prevotella_1
Otu001178	50	0	0	0	0	0	0	50	0	0	0	0	0	0	0	0	0.054573	0	0	Bacteria	Firmicutes	Clostridia	Clostridiales	Lachnospiraceae
Otu001179	50	0	50	0	0	0	0	0	0	0	0	0.056812	0	0	0	0	0	0	0	Bacteria	Planctomycetes	Phycisphaerae	Tepidisphaerales
Otu001180	50	0	0	0	50	0	0	0	0	0	0	0	0	0.052485	0	0	0	0	0	Bacteria
Otu001181	50	49	0	0	0	1	0	0	0	0	0.051778	0	0	0	0.001084	0	0	0	0	Bacteria	Bacteroidetes	Bacteroidia	Bacteroidales	Prevotellaceae	Prevotella_1
Otu001182	50	0	0	0	0	50	0	0	0	0	0	0	0	0	0.054203	0	0	0	0	Bacteria	Planctomycetes	Phycisphaerae	Phycisphaerales	Phycisphaeraceae	SM1A02
Otu001183	50	1	0	1	1	0	7	39	0	1	0.001057	0	0.001022	0.00105	0	0.009802	0.042567	0	0.001096	Bacteria	Firmicutes	Clostridia	Clostridiales	Ruminococcaceae	Ruminococcaceae_NK4A214_group
Otu001184	50	0	0	0	1	49	0	0	0	0	0	0	0	0.00105	0.053119	0	0	0	0	Bacteria	Firmicutes	Clostridia	Clostridiales	Lachnospiraceae	Dorea
Otu001185	50	50	0	0	0	0	0	0	0	0	0.052835	0	0	0	0	0	0	0	0	Bacteria	Chloroflexi	KD4-96
Otu001186	50	0	0	0	0	0	0	0	4	46	0	0	0	0	0	0	0	0.004479	0.050395	Bacteria	Proteobacteria	Gammaproteobacteria	Betaproteobacteriales	Burkholderiaceae	Ralstonia
Otu001187	49	30	0	1	0	1	1	16	0	0	0.031701	0	0.001022	0	0.001084	0.0014	0.017463	0	0	Bacteria	Proteobacteria	Gammaproteobacteria	Pseudomonadales	Pseudomonadaceae	Pseudomonas
Otu001188	49	0	0	0	0	0	14	9	11	0	0	0	0	0	0	0.019603	0.009823	0.012316	0	Bacteria	Proteobacteria	Gammaproteobacteria	Pseudomonadales	Pseudomonadaceae	Pseudomonas
Otu001189	49	0	0	0	48	0	0	0	1	0	0	0	0	0.050386	0	0	0	0.00112	0	Bacteria	Firmicutes	Clostridia	Clostridiales	Peptostreptococcaceae	Paeniclostridium
Otu001190	49	0	0	0	0	47	2	0	0	0	0	0	0	0	0.050951	0.0028	0	0	0	Bacteria	Firmicutes	Bacilli	Bacillales	Bacillaceae	Bacillus	Streptomyces_clavuligerus
Otu001191	49	0	0	0	0	49	0	0	0	0	0	0	0	0	0.053119	0	0	0	0	Bacteria	Proteobacteria	Alphaproteobacteria	Caulobacterales	Hyphomonadaceae	Hirschia
Otu001192	49	0	0	0	0	49	0	0	0	0	0	0	0	0	0.053119	0	0	0	0	Bacteria	Bacteroidetes	Bacteroidia	Bacteroidales	Rikenellaceae	Rikenellaceae_RC9_gut_group
Otu001193	49	0	0	24	0	24	0	0	0	0	0	0	0.024527	0	0.026018	0	0	0	0	Bacteria	Synergistetes	Synergistia	Synergistales	Synergistaceae	Pyramidobacter
Otu001194	49	0	1	0	0	0	0	48	0	0	0	0.001136	0	0	0	0	0.05239	0	0	Bacteria	Firmicutes	Bacilli	Bacillales	Staphylococcaceae	Staphylococcus
Otu001195	49	48	0	1	0	0	0	0	0	0	0.050721	0	0.001022	0	0	0	0	0	0	Bacteria	Cyanobacteria	Oxyphotobacteria	Chloroplast
Otu001196	49	0	0	0	0	48	0	0	0	0	0	0	0	0	0.052035	0	0	0	0	Bacteria	Bacteroidetes	Bacteroidia	Bacteroidales	Muribaculaceae
Otu001197	48	0	0	0	0	47	1	0	0	0	0	0	0	0	0.050951	0.0014	0	0	0	Bacteria	Proteobacteria	Alphaproteobacteria	Rhodospirillales	Rhodospirillaceae	Haematospirillum
Otu001198	48	0	0	0	0	0	0	0	0	0	0	0	0	0	0	0	0	0	0	Bacteria	Proteobacteria	Alphaproteobacteria	Rickettsiales	Mitochondria
Otu001199	48	0	0	1	0	1	46	0	0	0	0	0	0.001022	0	0.001084	0.06441	0	0	0	Bacteria	Proteobacteria	Gammaproteobacteria	Cellvibrionales	Porticoccaceae	C1-B045
Otu001200	48	0	0	0	0	48	0	0	0	0	0	0	0	0	0.052035	0	0	0	0	Bacteria	Firmicutes	Clostridia	Clostridiales	Lachnospiraceae	Eubacterium_ruminantium_group
Otu001201	48	48	0	0	0	0	0	0	0	0	0.050721	0	0	0	0	0	0	0	0	Bacteria	Firmicutes	Clostridia	Clostridiales	Christensenellaceae	Christensenellaceae_R-7_group
Otu001202	48	0	1	0	0	0	45	0	1	0	0	0.001136	0	0	0	0.06301	0	0.00112	0	Bacteria	Proteobacteria	Alphaproteobacteria	Caedibacterales	Caedibacteraceae	Candidatus_Nucleicultrix
Otu001203	48	0	48	0	0	0	0	0	0	0	0	0.054539	0	0	0	0	0	0	0	Bacteria	Planctomycetes	OM190
Otu001204	48	0	0	48	0	0	0	0	0	0	0	0	0.049054	0	0	0	0	0	0	Bacteria	Firmicutes	Clostridia	Clostridiales	Lachnospiraceae	Lachnoclostridium_10
Otu001205	48	0	0	0	0	48	0	0	0	0	0	0	0	0	0.052035	0	0	0	0	Bacteria	Cyanobacteria	Melainabacteria	Gastranaerophilales
Otu001206	48	0	0	0	0	0	39	0	0	9	0	0	0	0	0	0.054609	0	0	0.00986	Bacteria	Verrucomicrobia	Verrucomicrobiae	Chthoniobacterales	Terrimicrobiaceae	Terrimicrobium
Otu001207	48	13	34	0	0	1	0	0	0	0	0.013737	0.038632	0	0	0.001084	0	0	0	0	Bacteria	Firmicutes	Clostridia	Clostridiales	Ruminococcaceae	Ruminococcaceae_UCG-014
Otu001208	47	0	0	26	0	0	0	0	20	0	0	0	0.026571	0	0	0	0	0.022393	0	Bacteria	Actinobacteria	Actinobacteria	Pseudonocardiales	Pseudonocardiaceae
Otu001209	47	16	0	30	0	1	0	0	0	0	0.016907	0	0.030659	0	0.001084	0	0	0	0	Bacteria	Firmicutes	Negativicutes	Selenomonadales	Veillonellaceae
Otu001210	47	0	0	0	0	0	40	2	3	0	0	0	0	0	0	0.056009	0.002183	0.003359	0	Bacteria	Proteobacteria	Gammaproteobacteria	Pseudomonadales	Pseudomonadaceae	Pseudomonas
Otu001211	47	0	0	0	0	0	0	47	0	0	0	0	0	0	0	0	0.051298	0	0	Bacteria	Actinobacteria	Actinobacteria	Micrococcales	Cellulomonadaceae	Cellulomonas
Otu001212	47	0	1	0	0	44	0	1	0	0	0	0.001136	0	0	0.047699	0	0.001091	0	0	Bacteria	Firmicutes	Clostridia	Clostridiales	Ruminococcaceae	Eubacterium_coprostanoligenes_group
Otu001213	46	4	4	0	24	13	0	0	0	0	0.004227	0.004545	0	0.025193	0.014093	0	0	0	0	Bacteria	Proteobacteria	Gammaproteobacteria	Enterobacteriales	Enterobacteriaceae	Escherichia-Shigella
Otu001214	46	0	2	0	0	42	1	0	1	0	0	0.002272	0	0	0.045531	0.0014	0	0.00112	0	Bacteria	Firmicutes	Bacilli	Bacillales	Bacillaceae	Bacillus
Otu001215	46	0	0	0	0	2	10	16	4	3	0	0	0	0	0.002168	0.014002	0.017463	0.004479	0.003287	Bacteria	Firmicutes	Bacilli	Lactobacillales	Lactobacillaceae	Lactobacillus
Otu001216	46	16	6	18	3	1	0	0	0	0	0.016907	0.006817	0.018395	0.003149	0.001084	0	0	0	0	Bacteria	Proteobacteria	Alphaproteobacteria	Caulobacterales	Caulobacteraceae	Brevundimonas
Otu001217	46	0	0	0	0	46	0	0	0	0	0	0	0	0	0.049867	0	0	0	0	Bacteria	Firmicutes	Clostridia	Clostridiales	Ruminococcaceae	Ruminococcaceae_NK4A214_group
Otu001218	46	0	0	0	0	0	0	0	0	0	0	0	0	0	0	0	0	0	0	Bacteria	Firmicutes	Bacilli	Lactobacillales	Streptococcaceae	Streptococcus	Streptococcus_danieliae
Otu001219	46	1	27	16	2	0	0	0	0	0	0.001057	0.030678	0.016351	0.002099	0	0	0	0	0	Bacteria	Proteobacteria	Gammaproteobacteria	Betaproteobacteriales	Burkholderiaceae	Aquabacterium
Otu001220	46	0	0	0	0	0	0	0	0	46	0	0	0	0	0	0	0	0	0.050395	Bacteria	Armatimonadetes	Fimbriimonadia	Fimbriimonadales	Fimbriimonadaceae
Otu001221	46	3	0	36	0	0	1	0	6	0	0.00317	0	0.03679	0	0	0.0014	0	0.006718	0	Bacteria	Proteobacteria	Gammaproteobacteria	Xanthomonadales	Xanthomonadaceae	Stenotrophomonas
Otu001222	45	0	0	0	0	0	4	4	33	0	0	0	0	0	0	0.005601	0.004366	0.036949	0	Bacteria	Proteobacteria	Gammaproteobacteria	Pseudomonadales	Pseudomonadaceae	Pseudomonas
Otu001223	45	0	0	0	0	0	0	45	0	0	0	0	0	0	0	0	0.049115	0	0	Bacteria	Firmicutes	Clostridia	Clostridiales	Lachnospiraceae	Roseburia
Otu001224	45	0	45	0	0	0	0	0	0	0	0	0.051131	0	0	0	0	0	0	0	Bacteria	Firmicutes	Clostridia	Clostridiales
Otu001225	45	1	0	0	0	44	0	0	0	0	0.001057	0	0	0	0.047699	0	0	0	0	Bacteria	Bacteroidetes	Bacteroidia	Bacteroidales	Muribaculaceae
Otu001226	45	44	1	0	0	0	0	0	0	0	0.046494	0.001136	0	0	0	0	0	0	0	Bacteria	Cyanobacteria	Oxyphotobacteria	Chloroplast
Otu001227	45	0	0	0	0	45	0	0	0	0	0	0	0	0	0.048783	0	0	0	0	Bacteria	Bacteroidetes	Bacteroidia	Bacteroidales	Bacteroidales_RF16_group
Otu001228	45	0	0	0	45	0	0	0	0	0	0	0	0	0.047237	0	0	0	0	0	Bacteria	Proteobacteria	Alphaproteobacteria	Sphingomonadales	Sphingomonadaceae	Porphyrobacter
Otu001229	45	0	0	0	0	45	0	0	0	0	0	0	0	0	0.048783	0	0	0	0	Bacteria	Firmicutes	Clostridia	Clostridiales	Lachnospiraceae
Otu001230	45	0	0	0	45	0	0	0	0	0	0	0	0	0.047237	0	0	0	0	0	Bacteria	Proteobacteria	Alphaproteobacteria	Sphingomonadales	Sphingomonadaceae	Novosphingobium
Otu001231	44	0	1	1	1	40	0	0	0	0	0	0.001136	0.001022	0.00105	0.043363	0	0	0	0	Bacteria	Firmicutes	Clostridia	Clostridiales	Lachnospiraceae	ASF356
Otu001232	44	0	0	0	0	44	0	0	0	0	0	0	0	0	0.047699	0	0	0	0	Bacteria	Kiritimatiellaeota	Kiritimatiellae	WCHB1-41
Otu001233	44	0	0	0	0	44	0	0	0	0	0	0	0	0	0.047699	0	0	0	0	Bacteria	Firmicutes	Clostridia	Clostridiales	Lachnospiraceae
Otu001234	44	0	0	0	0	43	0	0	0	0	0	0	0	0	0.046615	0	0	0	0	Bacteria	Firmicutes	Bacilli	Bacillales	Bacillaceae	Bacillus	Bacillus_badius
Otu001235	44	36	0	2	5	1	0	0	0	0	0.038041	0	0.002044	0.005249	0.001084	0	0	0	0	Bacteria	Bacteroidetes	Bacteroidia	Bacteroidales	Prevotellaceae	Prevotella_1
Otu001236	44	0	0	0	0	42	0	2	0	0	0	0	0	0	0.045531	0	0.002183	0	0	Bacteria	Tenericutes	Mollicutes	Mollicutes_RF39
Otu001237	44	0	1	0	0	2	5	11	5	1	0	0.001136	0	0	0.002168	0.007001	0.012006	0.005598	0.001096	Bacteria	Cyanobacteria	Oxyphotobacteria	Chloroplast
Otu001238	44	4	0	0	0	36	1	0	2	0	0.004227	0	0	0	0.039027	0.0014	0	0.002239	0	Bacteria	Firmicutes	Clostridia	Clostridiales	Ruminococcaceae	Ruminococcaceae_UCG-014
Otu001239	44	42	0	0	1	0	0	0	0	0	0.044381	0	0	0.00105	0	0	0	0	0	Bacteria	Firmicutes	Clostridia	Clostridiales	Clostridiales_vadinBB60_group
Otu001240	44	17	11	10	1	3	0	0	2	0	0.017964	0.012499	0.01022	0.00105	0.003252	0	0	0.002239	0	Bacteria	Proteobacteria	Gammaproteobacteria	Pseudomonadales	Moraxellaceae	Acinetobacter
Otu001241	44	44	0	0	0	0	0	0	0	0	0.046494	0	0	0	0	0	0	0	0	Bacteria	Acidobacteria	Subgroup_6
Otu001242	43	41	0	0	0	1	1	0	0	0	0.043324	0	0	0	0.001084	0.0014	0	0	0	Bacteria	Firmicutes	Clostridia	Clostridiales	Lachnospiraceae	Moryella
Otu001243	43	1	0	42	0	0	0	0	0	0	0.001057	0	0.042922	0	0	0	0	0	0	Bacteria	Bacteroidetes	Bacteroidia	Bacteroidales	Prevotellaceae
Otu001244	43	0	0	0	0	43	0	0	0	0	0	0	0	0	0.046615	0	0	0	0	Bacteria	Kiritimatiellaeota	Kiritimatiellae	WCHB1-41
Otu001245	43	0	0	1	0	0	0	42	0	0	0	0	0.001022	0	0	0	0.045841	0	0	Bacteria	Bacteroidetes	Bacteroidia	Bacteroidales	Bacteroidaceae	Bacteroides	Bacteroides_coprophilus_DSM_18228_=_JCM_13818
Otu001246	43	12	18	6	1	4	0	0	2	0	0.01268	0.020452	0.006132	0.00105	0.004336	0	0	0.002239	0	Bacteria	Proteobacteria	Gammaproteobacteria	Pseudomonadales	Moraxellaceae	Acinetobacter	Acinetobacter_lwoffii
Otu001247	43	1	0	0	0	2	0	31	4	0	0.001057	0	0	0	0.002168	0	0.033835	0.004479	0	Bacteria	Actinobacteria	Actinobacteria	Corynebacteriales	Corynebacteriaceae	Corynebacterium_1
Otu001248	43	0	0	2	0	39	2	0	0	0	0	0	0.002044	0	0.042279	0.0028	0	0	0	Bacteria	Bacteroidetes	Bacteroidia	Bacteroidales	Bacteroidaceae	Bacteroides	Bacteroides_stercoris_ATCC_43183
Otu001249	43	1	0	0	0	0	26	0	0	0	0.001057	0	0	0	0	0.036406	0	0	0	Bacteria	Proteobacteria	Alphaproteobacteria	Sphingomonadales	Sphingomonadaceae	Sphingomonas
Otu001250	43	0	0	43	0	0	0	0	0	0	0	0	0.043944	0	0	0	0	0	0	Bacteria	Bacteroidetes	Bacteroidia	Bacteroidales	Rikenellaceae	Rikenellaceae_RC9_gut_group
Otu001251	42	0	0	0	0	41	0	1	0	0	0	0	0	0	0.044447	0	0.001091	0	0	Bacteria	Proteobacteria	Gammaproteobacteria	Pseudomonadales	Moraxellaceae	Acinetobacter
Otu001252	42	0	0	0	0	0	0	0	42	0	0	0	0	0	0	0	0	0.047026	0	Bacteria	Proteobacteria	Gammaproteobacteria	Betaproteobacteriales	Burkholderiaceae	Massilia
Otu001253	42	0	0	0	42	0	0	0	0	0	0	0	0	0.044088	0	0	0	0	0	Bacteria	Acidobacteria	Subgroup_6	Unknown_Order	Unknown_Family	Luteitalea
Otu001254	42	0	0	0	0	0	16	6	10	0	0	0	0	0	0	0.022404	0.006549	0.011197	0	Bacteria	Proteobacteria	Gammaproteobacteria	Pseudomonadales	Pseudomonadaceae	Pseudomonas
Otu001255	42	0	0	0	0	0	19	5	9	1	0	0	0	0	0	0.026604	0.005457	0.010077	0.001096	Bacteria	Proteobacteria	Gammaproteobacteria	Pseudomonadales	Pseudomonadaceae	Pseudomonas
Otu001256	42	0	0	0	0	0	1	1	3	36	0	0	0	0	0	0.0014	0.001091	0.003359	0.03944	Bacteria	Proteobacteria	Alphaproteobacteria	Caulobacterales	Caulobacteraceae
Otu001257	42	0	0	0	0	0	14	12	7	1	0	0	0	0	0	0.019603	0.013097	0.007838	0.001096	Bacteria	Proteobacteria	Gammaproteobacteria	Pseudomonadales	Pseudomonadaceae	Pseudomonas
Otu001258	42	0	1	41	0	0	0	0	0	0	0	0.001136	0.0419	0	0	0	0	0	0	Bacteria	Bacteroidetes	Bacteroidia	Bacteroidales
Otu001259	42	41	1	0	0	0	0	0	0	0	0.043324	0.001136	0	0	0	0	0	0	0	Bacteria	Acidobacteria	Acidobacteriia	Acidobacteriales
Otu001260	42	1	0	0	0	41	0	0	0	0	0.001057	0	0	0	0.044447	0	0	0	0	Bacteria	Bacteroidetes	Bacteroidia	Bacteroidales	Bacteroidaceae	Bacteroides
Otu001261	42	0	0	0	0	0	0	0	42	0	0	0	0	0	0	0	0	0.047026	0	Bacteria	Bacteroidetes	Bacteroidia	Flavobacteriales	Flavobacteriaceae	Flavobacterium
Otu001262	42	0	36	0	0	0	0	0	1	0	0	0.040904	0	0	0	0	0	0.00112	0	Bacteria	Proteobacteria	Gammaproteobacteria	Betaproteobacteriales	Burkholderiaceae
Otu001263	42	0	0	42	0	0	0	0	0	0	0	0	0.042922	0	0	0	0	0	0	Bacteria	Proteobacteria	Alphaproteobacteria	Rhizobiales	KF-JG30-B3
Otu001264	42	0	0	0	0	0	41	1	0	0	0	0	0	0	0	0.057409	0.001091	0	0	Bacteria	Actinobacteria	Actinobacteria	Propionibacteriales	Nocardioidaceae
Otu001265	41	0	0	0	0	0	19	7	5	1	0	0	0	0	0	0.026604	0.00764	0.005598	0.001096	Bacteria	Proteobacteria	Gammaproteobacteria	Pseudomonadales	Pseudomonadaceae	Pseudomonas
Otu001266	41	0	0	0	0	41	0	0	0	0	0	0	0	0	0.044447	0	0	0	0	Bacteria
Otu001267	41	0	0	0	0	41	0	0	0	0	0	0	0	0	0.044447	0	0	0	0	Bacteria	Patescibacteria	Parcubacteria	Candidatus_Moranbacteria
Otu001268	41	0	0	0	0	41	0	0	0	0	0	0	0	0	0.044447	0	0	0	0	Bacteria	Bacteroidetes	Bacteroidia	Bacteroidales
Otu001269	41	0	0	0	1	40	0	0	0	0	0	0	0	0.00105	0.043363	0	0	0	0	Bacteria	Proteobacteria	Gammaproteobacteria	Alteromonadales	Colwelliaceae	Colwellia
Otu001270	41	0	0	0	0	33	0	0	8	0	0	0	0	0	0.035774	0	0	0.008957	0	Bacteria	Proteobacteria	Gammaproteobacteria	Pseudomonadales	Pseudomonadaceae	Pseudomonas
Otu001271	41	0	0	1	0	0	18	6	8	1	0	0	0.001022	0	0	0.025204	0.006549	0.008957	0.001096	Bacteria	Proteobacteria	Gammaproteobacteria	Pseudomonadales	Pseudomonadaceae	Pseudomonas
Otu001272	41	0	0	0	0	0	2	1	6	27	0	0	0	0	0	0.0028	0.001091	0.006718	0.02958	Bacteria	Proteobacteria	Alphaproteobacteria	Caulobacterales	Caulobacteraceae
Otu001273	40	0	0	0	0	40	0	0	0	0	0	0	0	0	0.043363	0	0	0	0	Bacteria	Bacteroidetes	Bacteroidia	Bacteroidales	Prevotellaceae	Prevotella_1
Otu001274	40	0	0	0	4	35	0	0	0	0	0	0	0	0.004199	0.037942	0	0	0	0	Bacteria	Firmicutes	Clostridia	Clostridiales	Lachnospiraceae	Lachnospiraceae_NK4A136_group
Otu001275	40	11	19	6	0	2	0	0	1	0	0.011624	0.021588	0.006132	0	0.002168	0	0	0.00112	0	Bacteria	Proteobacteria	Gammaproteobacteria	Pseudomonadales	Moraxellaceae	Acinetobacter
Otu001276	40	0	0	0	0	0	3	1	3	30	0	0	0	0	0	0.004201	0.001091	0.003359	0.032867	Bacteria	Proteobacteria	Alphaproteobacteria	Caulobacterales	Caulobacteraceae
Otu001277	40	0	1	0	0	39	0	0	0	0	0	0.001136	0	0	0.042279	0	0	0	0	Bacteria	Bacteroidetes	Bacteroidia	Bacteroidales	Prevotellaceae	Prevotella_1
Otu001278	40	0	0	0	0	0	0	40	0	0	0	0	0	0	0	0	0.043658	0	0	Bacteria	Cyanobacteria	Oxyphotobacteria	Nostocales
Otu001279	40	0	40	0	0	0	0	0	0	0	0	0.045449	0	0	0	0	0	0	0	Bacteria	Firmicutes	Clostridia	Clostridiales	Lachnospiraceae
Otu001280	39	0	0	0	39	0	0	0	0	0	0	0	0	0.040938	0	0	0	0	0	Bacteria	Rokubacteria	NC10	Rokubacteriales
Otu001281	39	0	0	0	0	1	0	1	0	0	0	0	0	0	0.001084	0	0.001091	0	0	Bacteria	Firmicutes	Bacilli	Bacillales	Staphylococcaceae	Staphylococcus
Otu001282	39	0	0	0	0	0	12	8	7	0	0	0	0	0	0	0.016803	0.008732	0.007838	0	Bacteria	Proteobacteria	Gammaproteobacteria	Pseudomonadales	Pseudomonadaceae	Pseudomonas
Otu001283	39	0	39	0	0	0	0	0	0	0	0	0.044313	0	0	0	0	0	0	0	Bacteria	Bacteroidetes	Bacteroidia	Bacteroidales	Prevotellaceae	Prevotellaceae_UCG-001
Otu001284	39	0	0	1	38	0	0	0	0	0	0	0	0.001022	0.039889	0	0	0	0	0	Bacteria	Chloroflexi	JG30-KF-CM66
Otu001285	39	39	0	0	0	0	0	0	0	0	0.041211	0	0	0	0	0	0	0	0	Bacteria	Verrucomicrobia	Verrucomicrobiae	Verrucomicrobiales	Rubritaleaceae	Luteolibacter
Otu001286	39	0	0	0	0	39	0	0	0	0	0	0	0	0	0.042279	0	0	0	0	Bacteria	Bacteroidetes	Bacteroidia	Bacteroidales	Prevotellaceae
Otu001287	39	5	14	17	0	1	0	2	0	0	0.005283	0.015907	0.017373	0	0.001084	0	0.002183	0	0	Bacteria	Proteobacteria	Gammaproteobacteria	Betaproteobacteriales	Burkholderiaceae	Massilia
Otu001288	39	0	0	0	0	39	0	0	0	0	0	0	0	0	0.042279	0	0	0	0	Bacteria	Bacteroidetes	Bacteroidia	Bacteroidales	Bacteroidaceae	Bacteroides	Bacteroides_coprocola_DSM_17136
Otu001289	39	0	0	0	0	0	17	7	9	0	0	0	0	0	0	0.023804	0.00764	0.010077	0	Bacteria	Proteobacteria	Gammaproteobacteria	Pseudomonadales	Pseudomonadaceae	Pseudomonas
Otu001290	39	0	19	20	0	0	0	0	0	0	0	0.021588	0.020439	0	0	0	0	0	0	Bacteria	Proteobacteria	Alphaproteobacteria	Rhizobiales	Beijerinckiaceae	Methylobacterium
Otu001291	39	0	0	0	0	39	0	0	0	0	0	0	0	0	0.042279	0	0	0	0	Bacteria	Firmicutes	Clostridia	Clostridiales	Lachnospiraceae
Otu001292	38	0	0	0	0	0	17	7	9	0	0	0	0	0	0	0.023804	0.00764	0.010077	0	Bacteria	Proteobacteria	Gammaproteobacteria	Pseudomonadales	Pseudomonadaceae	Pseudomonas
Otu001293	38	36	0	0	0	0	1	1	0	0	0.038041	0	0	0	0	0.0014	0.001091	0	0	Bacteria	Bacteroidetes	Bacteroidia	Sphingobacteriales	NS11-12_marine_group
Otu001294	38	2	0	0	0	36	0	0	0	0	0.002113	0	0	0	0.039027	0	0	0	0	Bacteria	Proteobacteria	Gammaproteobacteria	Aeromonadales	Succinivibrionaceae
Otu001295	38	10	0	28	0	0	0	0	0	0	0.010567	0	0.028615	0	0	0	0	0	0	Bacteria	Firmicutes	Negativicutes	Selenomonadales	Acidaminococcaceae	Succiniclasticum
Otu001296	38	0	0	0	0	0	3	14	3	0	0	0	0	0	0	0.004201	0.01528	0.003359	0	Bacteria	Cyanobacteria	Oxyphotobacteria	Chloroplast
Otu001297	38	13	6	14	2	2	1	0	0	0	0.013737	0.006817	0.014307	0.002099	0.002168	0.0014	0	0	0	Bacteria	Proteobacteria	Gammaproteobacteria	Pseudomonadales	Moraxellaceae	Acinetobacter
Otu001298	38	2	0	0	0	26	0	10	0	0	0.002113	0	0	0	0.028186	0	0.010915	0	0	Bacteria	Proteobacteria	Gammaproteobacteria	Pseudomonadales	Moraxellaceae	Acinetobacter
Otu001299	38	0	0	0	0	0	17	9	8	0	0	0	0	0	0	0.023804	0.009823	0.008957	0	Bacteria	Proteobacteria	Gammaproteobacteria	Pseudomonadales	Pseudomonadaceae	Pseudomonas
Otu001300	38	0	0	0	0	37	0	0	0	0	0	0	0	0	0.040111	0	0	0	0	Bacteria	Firmicutes	Clostridia	Clostridiales	Family_XIII	Family_XIII_AD3011_group
Otu001301	38	0	0	0	0	37	0	0	1	0	0	0	0	0	0.040111	0	0	0.00112	0	Bacteria	Proteobacteria	Alphaproteobacteria	Sphingomonadales	Sphingomonadaceae
Otu001302	38	0	0	0	0	0	22	5	5	0	0	0	0	0	0	0.030805	0.005457	0.005598	0	Bacteria	Proteobacteria	Gammaproteobacteria	Pseudomonadales	Pseudomonadaceae	Pseudomonas
Otu001303	38	0	5	7	0	0	0	25	0	0	0	0.005681	0.007154	0	0	0	0.027286	0	0	Bacteria	Proteobacteria	Gammaproteobacteria	Pseudomonadales	Moraxellaceae	Acinetobacter
Otu001304	38	1	0	2	1	1	9	2	3	12	0.001057	0	0.002044	0.00105	0.001084	0.012602	0.002183	0.003359	0.013147	Bacteria	Proteobacteria	Gammaproteobacteria	Pseudomonadales	Pseudomonadaceae	Pseudomonas
Otu001305	38	0	28	2	0	6	0	0	0	0	0	0.031815	0.002044	0	0.006504	0	0	0	0	Bacteria	Actinobacteria	Actinobacteria	Bifidobacteriales	Bifidobacteriaceae	Bifidobacterium
Otu001306	37	3	4	4	0	0	2	10	1	0	0.00317	0.004545	0.004088	0	0	0.0028	0.010915	0.00112	0	Bacteria	Proteobacteria	Gammaproteobacteria	Pseudomonadales	Pseudomonadaceae	Pseudomonas
Otu001307	37	0	0	0	0	37	0	0	0	0	0	0	0	0	0.040111	0	0	0	0	Bacteria	Actinobacteria	Thermoleophilia	Gaiellales
Otu001308	37	0	0	0	5	32	0	0	0	0	0	0	0	0.005249	0.03469	0	0	0	0	Bacteria	Firmicutes	Clostridia	Clostridiales	Lachnospiraceae	Ruminococcus_gauvreauii_group
Otu001309	37	35	0	0	0	0	1	0	0	0	0.036984	0	0	0	0	0.0014	0	0	0	Bacteria	Firmicutes	Clostridia	Clostridiales	Lachnospiraceae
Otu001310	37	0	0	0	0	0	18	2	9	0	0	0	0	0	0	0.025204	0.002183	0.010077	0	Bacteria	Proteobacteria	Gammaproteobacteria	Pseudomonadales	Pseudomonadaceae	Pseudomonas
Otu001311	37	0	0	0	0	37	0	0	0	0	0	0	0	0	0.040111	0	0	0	0	Bacteria	Kiritimatiellaeota	Kiritimatiellae	WCHB1-41
Otu001312	37	17	0	0	20	0	0	0	0	0	0.017964	0	0	0.020994	0	0	0	0	0	Bacteria	Firmicutes	Negativicutes	Selenomonadales	Veillonellaceae
Otu001313	37	2	0	15	12	6	0	1	0	0	0.002113	0	0.015329	0.012596	0.006504	0	0.001091	0	0	Bacteria	Proteobacteria	Gammaproteobacteria	Enterobacteriales	Enterobacteriaceae
Otu001314	37	0	0	0	37	0	0	0	0	0	0	0	0	0.038839	0	0	0	0	0	Bacteria	Firmicutes	Clostridia	Clostridiales	Lachnospiraceae	Acetitomaculum
Otu001315	37	0	0	37	0	0	0	0	0	0	0	0	0.037812	0	0	0	0	0	0	Bacteria	Proteobacteria	Gammaproteobacteria	Betaproteobacteriales	Burkholderiaceae
Otu001316	37	0	0	0	0	36	1	0	0	0	0	0	0	0	0.039027	0.0014	0	0	0	Bacteria	Firmicutes	Clostridia	Clostridiales	Lachnospiraceae	Lachnospiraceae_NK4A136_group
Otu001317	37	0	0	0	0	32	0	5	0	0	0	0	0	0	0.03469	0	0.005457	0	0	Bacteria	Firmicutes	Clostridia	Clostridiales	Lachnospiraceae
Otu001318	37	0	0	0	0	36	1	0	0	0	0	0	0	0	0.039027	0.0014	0	0	0	Bacteria	Bacteroidetes	Bacteroidia	Bacteroidales	Muribaculaceae
Otu001319	37	0	0	0	0	0	14	8	8	0	0	0	0	0	0	0.019603	0.008732	0.008957	0	Bacteria	Proteobacteria	Gammaproteobacteria	Pseudomonadales	Pseudomonadaceae	Pseudomonas
Otu001320	36	0	0	0	0	0	19	5	5	0	0	0	0	0	0	0.026604	0.005457	0.005598	0	Bacteria	Proteobacteria	Gammaproteobacteria	Pseudomonadales	Pseudomonadaceae	Pseudomonas
Otu001321	36	0	1	0	0	35	0	0	0	0	0	0.001136	0	0	0.037942	0	0	0	0	Bacteria	Bacteroidetes	Bacteroidia	Bacteroidales	Prevotellaceae	Prevotella_1
Otu001322	36	0	0	0	35	0	0	0	1	0	0	0	0	0.03674	0	0	0	0.00112	0	Bacteria	Spirochaetes	Spirochaetia	Spirochaetales	Spirochaetaceae	Treponema_2
Otu001323	36	0	0	0	0	36	0	0	0	0	0	0	0	0	0.039027	0	0	0	0	Bacteria	Firmicutes	Clostridia	Clostridiales	Lachnospiraceae
Otu001324	36	0	0	0	0	36	0	0	0	0	0	0	0	0	0.039027	0	0	0	0	Bacteria	Firmicutes	Clostridia	Clostridiales	Ruminococcaceae	Ruminococcus_1
Otu001325	36	0	0	27	0	1	2	1	0	3	0	0	0.027593	0	0.001084	0.0028	0.001091	0	0.003287	Bacteria	Firmicutes	Bacilli	Bacillales	Staphylococcaceae	Staphylococcus
Otu001326	36	0	0	0	0	36	0	0	0	0	0	0	0	0	0.039027	0	0	0	0	Bacteria	Planctomycetes	Planctomycetacia
Otu001327	36	0	0	14	0	0	0	0	0	1	0	0	0.014307	0	0	0	0	0	0.001096	Bacteria	Firmicutes	Bacilli	Bacillales	Family_XII	Exiguobacterium
Otu001328	36	0	1	0	35	0	0	0	0	0	0	0.001136	0	0.03674	0	0	0	0	0	Bacteria	Bacteroidetes	Bacteroidia	Bacteroidales	Rikenellaceae	Rikenellaceae_RC9_gut_group
Otu001329	36	0	1	17	9	6	1	1	1	0	0	0.001136	0.017373	0.009447	0.006504	0.0014	0.001091	0.00112	0	Bacteria	Proteobacteria	Gammaproteobacteria	Enterobacteriales	Enterobacteriaceae
Otu001330	36	0	0	36	0	0	0	0	0	0	0	0	0.03679	0	0	0	0	0	0	Bacteria	Firmicutes	Bacilli	Bacillales	Staphylococcaceae	Staphylococcus
Otu001331	36	0	0	0	0	0	36	0	0	0	0	0	0	0	0	0.050408	0	0	0	Bacteria	Bacteroidetes	Bacteroidia	Bacteroidales	Rikenellaceae	Alistipes
Otu001332	36	24	0	12	0	0	0	0	0	0	0.025361	0	0.012263	0	0	0	0	0	0	Bacteria	Bacteroidetes	Bacteroidia	Bacteroidales	Prevotellaceae
Otu001333	35	1	6	0	0	0	4	0	2	21	0.001057	0.006817	0	0	0	0.005601	0	0.002239	0.023007	Bacteria	Proteobacteria	Alphaproteobacteria	Rhizobiales	Xanthobacteraceae	Bradyrhizobium
Otu001334	35	0	0	0	0	1	5	10	6	1	0	0	0	0	0.001084	0.007001	0.010915	0.006718	0.001096	Bacteria	Firmicutes	Bacilli	Lactobacillales	Lactobacillaceae	Lactobacillus	Lactobacillus_helveticus
Otu001335	35	0	0	0	0	0	12	9	9	0	0	0	0	0	0	0.016803	0.009823	0.010077	0	Bacteria	Proteobacteria	Gammaproteobacteria	Pseudomonadales	Pseudomonadaceae	Pseudomonas
Otu001336	35	0	0	22	0	0	0	4	3	3	0	0	0.022483	0	0	0	0.004366	0.003359	0.003287	Bacteria	Firmicutes	Bacilli	Bacillales	Staphylococcaceae	Staphylococcus
Otu001337	35	0	0	0	35	0	0	0	0	0	0	0	0	0.03674	0	0	0	0	0	Bacteria	Firmicutes	Negativicutes	Selenomonadales	Veillonellaceae	Dialister
Otu001338	35	0	0	0	0	0	0	2	4	22	0	0	0	0	0	0	0.002183	0.004479	0.024102	Bacteria	Proteobacteria	Alphaproteobacteria	Caulobacterales	Caulobacteraceae
Otu001339	35	0	0	0	0	0	26	0	8	1	0	0	0	0	0	0.036406	0	0.008957	0.001096	Bacteria	Bacteroidetes	Bacteroidia	Sphingobacteriales	Sphingobacteriaceae	Pedobacter	Pedobacter_ureilyticus
Otu001340	35	0	0	0	35	0	0	0	0	0	0	0	0	0.03674	0	0	0	0	0	Bacteria	Verrucomicrobia	Verrucomicrobiae	Verrucomicrobiales	Rubritaleaceae	Luteolibacter
Otu001341	35	0	0	31	4	0	0	0	0	0	0	0	0.03168	0.004199	0	0	0	0	0	Bacteria	Proteobacteria	Gammaproteobacteria	Pseudomonadales	Moraxellaceae	Acinetobacter
Otu001342	35	0	0	0	0	2	12	0	21	0	0	0	0	0	0.002168	0.016803	0	0.023513	0	Bacteria	Actinobacteria	Actinobacteria	Micrococcales	Micrococcaceae	Micrococcus
Otu001343	35	0	1	0	34	0	0	0	0	0	0	0.001136	0	0.03569	0	0	0	0	0	Bacteria	Proteobacteria	Gammaproteobacteria	Betaproteobacteriales	Burkholderiaceae
Otu001344	34	0	0	34	0	0	0	0	0	0	0	0	0.034746	0	0	0	0	0	0	Bacteria	Actinobacteria	Actinobacteria	Micromonosporales	Micromonosporaceae
Otu001345	34	0	0	0	34	0	0	0	0	0	0	0	0	0.03569	0	0	0	0	0	Bacteria	Bacteroidetes	Bacteroidia	Bacteroidales	Muribaculaceae
Otu001346	34	0	0	1	19	14	0	0	0	0	0	0	0.001022	0.019944	0.015177	0	0	0	0	Bacteria	Firmicutes	Clostridia	Clostridiales	Ruminococcaceae	Oscillibacter
Otu001347	34	0	5	0	0	0	0	3	1	0	0	0.005681	0	0	0	0	0.003274	0.00112	0	Bacteria	Bacteroidetes	Bacteroidia	Flavobacteriales	Weeksellaceae	Elizabethkingia
Otu001348	34	0	0	0	0	0	21	2	7	0	0	0	0	0	0	0.029405	0.002183	0.007838	0	Bacteria	Proteobacteria	Gammaproteobacteria	Pseudomonadales	Pseudomonadaceae	Pseudomonas
Otu001349	34	0	0	0	0	34	0	0	0	0	0	0	0	0	0.036858	0	0	0	0	Bacteria	Firmicutes	Clostridia	Clostridiales	Lachnospiraceae
Otu001350	34	8	0	26	0	0	0	0	0	0	0.008454	0	0.026571	0	0	0	0	0	0	Bacteria	Bacteroidetes	Bacteroidia	Bacteroidales	F082
Otu001351	34	0	0	0	0	34	0	0	0	0	0	0	0	0	0.036858	0	0	0	0	Bacteria	Firmicutes	Clostridia	Clostridiales	Ruminococcaceae	Ruminococcaceae_UCG-009
Otu001352	34	15	0	0	1	0	18	0	0	0	0.01585	0	0	0.00105	0	0.025204	0	0	0	Bacteria	Proteobacteria	Alphaproteobacteria	Rhizobiales	Rhizobiaceae	Ochrobactrum
Otu001353	34	0	0	0	0	34	0	0	0	0	0	0	0	0	0.036858	0	0	0	0	Bacteria	Actinobacteria	Actinobacteria	Corynebacteriales	Mycobacteriaceae	Mycobacterium	Mycobacterium_sinense
Otu001354	34	0	0	0	0	34	0	0	0	0	0	0	0	0	0.036858	0	0	0	0	Bacteria	Bacteroidetes	Bacteroidia	Sphingobacteriales	Sphingobacteriaceae	Sphingobacterium
Otu001355	34	33	0	1	0	0	0	0	0	0	0.034871	0	0.001022	0	0	0	0	0	0	Bacteria	Cyanobacteria	Oxyphotobacteria	Chloroplast	Boechera_gunnisoniana
Otu001356	34	0	0	0	0	0	15	2	12	0	0	0	0	0	0	0.021003	0.002183	0.013436	0	Bacteria	Proteobacteria	Gammaproteobacteria	Pseudomonadales	Pseudomonadaceae	Pseudomonas
Otu001357	34	0	0	0	0	0	0	0	0	0	0	0	0	0	0	0	0	0	0	Bacteria	Firmicutes	Bacilli	Bacillales	Planococcaceae
Otu001358	34	0	0	0	0	34	0	0	0	0	0	0	0	0	0.036858	0	0	0	0	Bacteria
Otu001359	34	0	0	0	0	34	0	0	0	0	0	0	0	0	0.036858	0	0	0	0	Bacteria	Proteobacteria	Gammaproteobacteria	Betaproteobacteriales	Burkholderiaceae	Paenalcaligenes
Otu001360	34	0	6	7	0	0	1	2	4	3	0	0.006817	0.007154	0	0	0.0014	0.002183	0.004479	0.003287	Bacteria	Proteobacteria	Alphaproteobacteria	Rhizobiales	Xanthobacteraceae	Bradyrhizobium
Otu001361	33	0	0	0	0	0	0	1	5	21	0	0	0	0	0	0	0.001091	0.005598	0.023007	Bacteria	Proteobacteria	Alphaproteobacteria	Caulobacterales	Caulobacteraceae
Otu001362	33	0	5	0	0	28	0	0	0	0	0	0.005681	0	0	0.030354	0	0	0	0	Bacteria	Firmicutes	Clostridia	Clostridiales	Lachnospiraceae
Otu001363	33	6	0	0	27	0	0	0	0	0	0.00634	0	0	0.028342	0	0	0	0	0	Bacteria	Firmicutes	Clostridia	Clostridiales	Clostridiales_vadinBB60_group
Otu001364	33	0	0	0	0	33	0	0	0	0	0	0	0	0	0.035774	0	0	0	0	Bacteria	Acidobacteria	Holophagae	Holophagales	Holophagaceae
Otu001365	33	0	0	0	1	1	0	4	27	0	0	0	0	0.00105	0.001084	0	0.004366	0.030231	0	Bacteria	Cyanobacteria	Oxyphotobacteria	Chloroplast
Otu001366	33	0	0	0	0	0	14	3	14	0	0	0	0	0	0	0.019603	0.003274	0.015675	0	Bacteria	Proteobacteria	Gammaproteobacteria	Pseudomonadales	Pseudomonadaceae	Pseudomonas
Otu001367	33	0	0	0	0	33	0	0	0	0	0	0	0	0	0.035774	0	0	0	0	Bacteria	Bacteroidetes	Bacteroidia	Bacteroidales	Muribaculaceae
Otu001368	33	0	0	0	0	0	14	7	7	0	0	0	0	0	0	0.019603	0.00764	0.007838	0	Bacteria	Proteobacteria	Gammaproteobacteria	Pseudomonadales	Pseudomonadaceae	Pseudomonas
Otu001369	32	0	0	0	0	0	0	0	32	0	0	0	0	0	0	0	0	0.035829	0	Bacteria	Bacteroidetes	Bacteroidia	Bacteroidales	Muribaculaceae
Otu001370	32	0	28	0	4	0	0	0	0	0	0	0.031815	0	0.004199	0	0	0	0	0	Bacteria	Firmicutes	Bacilli	Bacillales	Staphylococcaceae	Staphylococcus
Otu001371	32	0	0	0	0	0	19	3	1	0	0	0	0	0	0	0.026604	0.003274	0.00112	0	Bacteria	Proteobacteria	Gammaproteobacteria	Pseudomonadales	Pseudomonadaceae	Pseudomonas
Otu001372	32	0	0	0	0	32	0	0	0	0	0	0	0	0	0.03469	0	0	0	0	Bacteria	Bacteroidetes	Bacteroidia	Bacteroidales	Prevotellaceae	Prevotellaceae_UCG-003
Otu001373	32	2	0	0	0	30	0	0	0	0	0.002113	0	0	0	0.032522	0	0	0	0	Bacteria	Proteobacteria	Gammaproteobacteria	Pseudomonadales	Moraxellaceae	Acinetobacter
Otu001374	32	0	0	0	0	32	0	0	0	0	0	0	0	0	0.03469	0	0	0	0	Bacteria	Firmicutes	Erysipelotrichia	Erysipelotrichales	Erysipelotrichaceae	Erysipelotrichaceae_UCG-004
Otu001375	32	32	0	0	0	0	0	0	0	0	0.033814	0	0	0	0	0	0	0	0	Bacteria	Firmicutes	Clostridia	Clostridiales	Ruminococcaceae
Otu001376	32	0	0	0	0	0	0	0	2	28	0	0	0	0	0	0	0	0.002239	0.030676	Bacteria	Proteobacteria	Gammaproteobacteria	Betaproteobacteriales	Burkholderiaceae	Ralstonia	Ralstonia_insidiosa
Otu001377	32	0	0	0	0	0	15	6	7	1	0	0	0	0	0	0.021003	0.006549	0.007838	0.001096	Bacteria	Proteobacteria	Gammaproteobacteria	Pseudomonadales	Pseudomonadaceae	Pseudomonas
Otu001378	32	0	0	0	0	0	0	2	2	23	0	0	0	0	0	0	0.002183	0.002239	0.025198	Bacteria	Proteobacteria	Alphaproteobacteria	Caulobacterales	Caulobacteraceae
Otu001379	32	32	0	0	0	0	0	0	0	0	0.033814	0	0	0	0	0	0	0	0	Bacteria	Bacteroidetes	Bacteroidia	Bacteroidales	Prevotellaceae	Prevotella_1	Prevotella_ruminicola
Otu001380	32	0	0	0	0	32	0	0	0	0	0	0	0	0	0.03469	0	0	0	0	Bacteria	Bacteroidetes	Bacteroidia	Bacteroidales	Muribaculaceae
Otu001381	32	0	0	1	0	0	14	1	8	0	0	0	0.001022	0	0	0.019603	0.001091	0.008957	0	Bacteria	Proteobacteria	Gammaproteobacteria	Pseudomonadales	Pseudomonadaceae	Pseudomonas
Otu001382	32	13	19	0	0	0	0	0	0	0	0.013737	0.021588	0	0	0	0	0	0	0	Bacteria	Firmicutes	Clostridia	Clostridiales	Lachnospiraceae
Otu001383	32	0	0	1	1	30	0	0	0	0	0	0	0.001022	0.00105	0.032522	0	0	0	0	Bacteria	Proteobacteria	Alphaproteobacteria	Rhodobacterales	Rhodobacteraceae
Otu001384	31	1	0	0	0	28	0	0	2	0	0.001057	0	0	0	0.030354	0	0	0.002239	0	Bacteria	Firmicutes	Clostridia	Clostridiales	Ruminococcaceae	Eubacterium_coprostanoligenes_group
Otu001385	31	31	0	0	0	0	0	0	0	0	0.032757	0	0	0	0	0	0	0	0	Bacteria	Firmicutes	Clostridia	Clostridiales	Lachnospiraceae	Shuttleworthia
Otu001386	31	0	0	0	0	0	12	6	6	1	0	0	0	0	0	0.016803	0.006549	0.006718	0.001096	Bacteria	Proteobacteria	Gammaproteobacteria	Pseudomonadales	Pseudomonadaceae	Pseudomonas
Otu001387	31	0	0	0	0	31	0	0	0	0	0	0	0	0	0.033606	0	0	0	0	Bacteria	Firmicutes	Clostridia	Clostridiales	Lachnospiraceae
Otu001388	31	0	0	0	0	0	16	7	5	0	0	0	0	0	0	0.022404	0.00764	0.005598	0	Bacteria	Proteobacteria	Gammaproteobacteria	Pseudomonadales	Pseudomonadaceae	Pseudomonas
Otu001389	31	0	0	7	0	0	0	24	0	0	0	0	0.007154	0	0	0	0.026195	0	0	Bacteria	Proteobacteria	Gammaproteobacteria	Pseudomonadales	Moraxellaceae	Acinetobacter
Otu001390	31	0	0	0	0	0	14	5	7	1	0	0	0	0	0	0.019603	0.005457	0.007838	0.001096	Bacteria	Proteobacteria	Gammaproteobacteria	Pseudomonadales	Pseudomonadaceae	Pseudomonas
Otu001391	31	0	0	0	0	0	14	5	8	0	0	0	0	0	0	0.019603	0.005457	0.008957	0	Bacteria	Proteobacteria	Gammaproteobacteria	Pseudomonadales	Pseudomonadaceae	Pseudomonas
Otu001392	31	0	0	0	0	0	31	0	0	0	0	0	0	0	0	0.043407	0	0	0	Bacteria	Bacteroidetes	Bacteroidia	Bacteroidales
Otu001393	31	0	0	0	12	19	0	0	0	0	0	0	0	0.012596	0.020597	0	0	0	0	Bacteria	Firmicutes	Negativicutes	Selenomonadales	Veillonellaceae	Veillonellaceae_UCG-001
Otu001394	30	0	0	0	1	28	0	0	0	1	0	0	0	0.00105	0.030354	0	0	0	0.001096	Bacteria	Proteobacteria	Alphaproteobacteria	Rhodobacterales	Rhodobacteraceae	Lentibacter
Otu001395	30	0	0	0	0	0	0	0	0	0	0	0	0	0	0	0	0	0	0	Bacteria	Planctomycetes	Planctomycetacia	Gemmatales	Gemmataceae	Gemmata
Otu001396	30	9	0	1	7	0	9	0	0	0	0.00951	0	0.001022	0.007348	0	0.012602	0	0	0	Bacteria	Proteobacteria	Gammaproteobacteria	Enterobacteriales	Enterobacteriaceae
Otu001397	30	2	0	0	0	24	0	4	0	0	0.002113	0	0	0	0.026018	0	0.004366	0	0	Bacteria	Proteobacteria	Gammaproteobacteria	Pseudomonadales	Moraxellaceae	Acinetobacter
Otu001398	30	0	0	0	0	30	0	0	0	0	0	0	0	0	0.032522	0	0	0	0	Bacteria	Firmicutes	Clostridia	Clostridiales	Lachnospiraceae	Lachnospiraceae_NK4A136_group
Otu001399	30	27	0	0	0	3	0	0	0	0	0.028531	0	0	0	0.003252	0	0	0	0	Bacteria	Cyanobacteria	Oxyphotobacteria	Chloroplast
Otu001400	30	0	0	0	0	0	16	4	6	0	0	0	0	0	0	0.022404	0.004366	0.006718	0	Bacteria	Proteobacteria	Gammaproteobacteria	Pseudomonadales	Pseudomonadaceae	Pseudomonas
Otu001401	30	30	0	0	0	0	0	0	0	0	0.031701	0	0	0	0	0	0	0	0	Bacteria	Firmicutes	Clostridia	Clostridiales	Lachnospiraceae	Lachnospira
Otu001402	30	0	0	0	0	30	0	0	0	0	0	0	0	0	0.032522	0	0	0	0	Bacteria	Fibrobacteres	Fibrobacteria	Fibrobacterales	Fibrobacteraceae	Fibrobacter	Fibrobacter_sp_UWCM
Otu001403	30	1	0	0	0	29	0	0	0	0	0.001057	0	0	0	0.031438	0	0	0	0	Bacteria	Firmicutes	Clostridia	Clostridiales	Lachnospiraceae
Otu001404	30	0	0	0	1	0	15	4	4	0	0	0	0	0.00105	0	0.021003	0.004366	0.004479	0	Bacteria	Proteobacteria	Gammaproteobacteria	Pseudomonadales	Pseudomonadaceae	Pseudomonas
Otu001405	30	0	30	0	0	0	0	0	0	0	0	0.034087	0	0	0	0	0	0	0	Bacteria	Bacteroidetes	Bacteroidia
Otu001406	30	0	0	0	0	0	17	5	0	0	0	0	0	0	0	0.023804	0.005457	0	0	Bacteria	Proteobacteria	Gammaproteobacteria	Pseudomonadales	Pseudomonadaceae	Pseudomonas
Otu001407	30	0	0	0	0	0	5	3	14	0	0	0	0	0	0	0.007001	0.003274	0.015675	0	Bacteria	Proteobacteria	Gammaproteobacteria	Pseudomonadales	Pseudomonadaceae	Pseudomonas
Otu001408	30	0	30	0	0	0	0	0	0	0	0	0.034087	0	0	0	0	0	0	0	Bacteria	Proteobacteria	Gammaproteobacteria	Alteromonadales	Marinobacteraceae	Marinobacter
Otu001409	30	0	0	0	0	29	0	1	0	0	0	0	0	0	0.031438	0	0.001091	0	0	Bacteria	Bacteroidetes	Bacteroidia	Bacteroidales	Muribaculaceae
Otu001410	30	14	13	1	2	0	0	0	0	0	0.014794	0.014771	0.001022	0.002099	0	0	0	0	0	Bacteria	Bacteroidetes	Bacteroidia	Bacteroidales	Muribaculaceae
Otu001411	29	29	0	0	0	0	0	0	0	0	0.030644	0	0	0	0	0	0	0	0	Bacteria	Acidobacteria	Acidobacteriia	Subgroup_2
Otu001412	29	0	0	17	0	1	1	2	1	3	0	0	0.017373	0	0.001084	0.0014	0.002183	0.00112	0.003287	Bacteria	Firmicutes	Bacilli	Bacillales	Staphylococcaceae	Staphylococcus
Otu001413	29	0	0	0	0	29	0	0	0	0	0	0	0	0	0.031438	0	0	0	0	Bacteria	Proteobacteria	Deltaproteobacteria	Desulfuromonadales	Geobacteraceae	Geobacter
Otu001414	29	0	0	0	27	1	0	1	0	0	0	0	0	0.028342	0.001084	0	0.001091	0	0	Bacteria	Firmicutes	Clostridia	Clostridiales	Lachnospiraceae	Lachnospiraceae_NK4A136_group
Otu001415	29	28	0	0	0	1	0	0	0	0	0.029587	0	0	0	0.001084	0	0	0	0	Bacteria	Firmicutes	Clostridia	Clostridiales	Lachnospiraceae	Oribacterium
Otu001416	29	0	0	0	0	0	0	29	0	0	0	0	0	0	0	0	0.031652	0	0	Bacteria	Bacteroidetes	Bacteroidia	Bacteroidales	Muribaculaceae
Otu001417	29	0	1	0	0	1	4	10	5	2	0	0.001136	0	0	0.001084	0.005601	0.010915	0.005598	0.002191	Bacteria	Firmicutes	Bacilli	Lactobacillales	Lactobacillaceae	Lactobacillus
Otu001418	29	4	6	7	1	2	0	1	8	0	0.004227	0.006817	0.007154	0.00105	0.002168	0	0.001091	0.008957	0	Bacteria	Proteobacteria	Gammaproteobacteria	Pseudomonadales	Moraxellaceae	Acinetobacter
Otu001419	29	0	0	0	0	29	0	0	0	0	0	0	0	0	0.031438	0	0	0	0	Bacteria	Firmicutes	Clostridia	Clostridiales	Lachnospiraceae
Otu001420	29	29	0	0	0	0	0	0	0	0	0.030644	0	0	0	0	0	0	0	0	Bacteria	Firmicutes	Clostridia	Clostridiales	Ruminococcaceae	Ruminococcus_1
Otu001421	29	28	0	1	0	0	0	0	0	0	0.029587	0	0.001022	0	0	0	0	0	0	Bacteria	Cyanobacteria	Oxyphotobacteria	Chloroplast	Boechera_gunnisoniana
Otu001422	29	0	0	1	0	0	14	3	6	1	0	0	0.001022	0	0	0.019603	0.003274	0.006718	0.001096	Bacteria	Proteobacteria	Gammaproteobacteria	Pseudomonadales	Pseudomonadaceae	Pseudomonas
Otu001423	29	0	0	29	0	0	0	0	0	0	0	0	0.029637	0	0	0	0	0	0	Bacteria	Bacteroidetes	Bacteroidia	Flavobacteriales	Flavobacteriaceae	Salegentibacter
Otu001424	29	23	0	1	0	5	0	0	0	0	0.024304	0	0.001022	0	0.00542	0	0	0	0	Bacteria	Bacteroidetes	Bacteroidia	Bacteroidales	Prevotellaceae	Prevotella_1
Otu001425	29	0	0	0	0	0	0	0	0	0	0	0	0	0	0	0	0	0	0	Bacteria	Cyanobacteria	Melainabacteria	Gastranaerophilales
Otu001426	29	0	0	0	0	0	0	0	0	0	0	0	0	0	0	0	0	0	0	Bacteria	Verrucomicrobia	Verrucomicrobiae	Chthoniobacterales	Chthoniobacteraceae	Candidatus_Udaeobacter
Otu001427	28	0	0	0	0	0	28	0	0	0	0	0	0	0	0	0.039206	0	0	0	Bacteria	Patescibacteria	Parcubacteria	Candidatus_Moranbacteria
Otu001428	28	0	0	0	0	28	0	0	0	0	0	0	0	0	0.030354	0	0	0	0	Bacteria	Firmicutes	Erysipelotrichia	Erysipelotrichales	Erysipelotrichaceae	Holdemania	Holdemania_massiliensis_AP2
Otu001429	28	0	0	0	0	0	17	0	11	0	0	0	0	0	0	0.023804	0	0.012316	0	Bacteria	Bacteroidetes	Bacteroidia	Bacteroidales	Bacteroidaceae	Bacteroides	Bacteroides_graminisolvens_DSM_19988_=_JCM_15093
Otu001430	28	0	0	0	0	0	0	28	0	0	0	0	0	0	0	0	0.030561	0	0	Bacteria	Proteobacteria	Alphaproteobacteria	Rhizobiales	Beijerinckiaceae	Camelimonas
Otu001431	28	0	0	28	0	0	0	0	0	0	0	0	0.028615	0	0	0	0	0	0	Bacteria	Firmicutes	Clostridia	Clostridiales	Family_XIII	Anaerovorax
Otu001432	28	0	1	0	0	24	0	2	0	0	0	0.001136	0	0	0.026018	0	0.002183	0	0	Bacteria	Firmicutes	Clostridia	Clostridiales	Ruminococcaceae	Ruminococcaceae_UCG-014
Otu001433	28	0	0	0	0	28	0	0	0	0	0	0	0	0	0.030354	0	0	0	0	Bacteria	Firmicutes	Clostridia	Clostridiales	Lachnospiraceae
Otu001434	28	0	0	0	28	0	0	0	0	0	0	0	0	0.029392	0	0	0	0	0	Bacteria	Proteobacteria	Gammaproteobacteria	Enterobacteriales	Enterobacteriaceae
Otu001435	28	0	0	0	0	28	0	0	0	0	0	0	0	0	0.030354	0	0	0	0	Bacteria	Firmicutes	Clostridia	Clostridiales	Lachnospiraceae	Eubacterium_uniforme
Otu001436	28	0	0	0	0	0	9	6	9	0	0	0	0	0	0	0.012602	0.006549	0.010077	0	Bacteria	Proteobacteria	Gammaproteobacteria	Pseudomonadales	Pseudomonadaceae	Pseudomonas
Otu001437	28	21	7	0	0	0	0	0	0	0	0.022191	0.007954	0	0	0	0	0	0	0	Bacteria	Firmicutes	Clostridia	Clostridiales	Christensenellaceae	Christensenellaceae_R-7_group
Otu001438	28	0	0	11	7	0	1	8	0	1	0	0	0.011241	0.007348	0	0.0014	0.008732	0	0.001096	Bacteria	Proteobacteria	Gammaproteobacteria	Enterobacteriales	Enterobacteriaceae
Otu001439	28	0	0	0	0	28	0	0	0	0	0	0	0	0	0.030354	0	0	0	0	Bacteria	Firmicutes	Bacilli	Lactobacillales	Enterococcaceae	Tetragenococcus
Otu001440	28	0	0	0	0	28	0	0	0	0	0	0	0	0	0.030354	0	0	0	0	Bacteria	Bacteroidetes	Bacteroidia	Bacteroidales	Bacteroidaceae	Bacteroides	Bacteroides_massiliensis
Otu001441	28	0	0	0	0	0	0	1	16	11	0	0	0	0	0	0	0.001091	0.017915	0.012051	Bacteria	Proteobacteria	Alphaproteobacteria	Caulobacterales	Caulobacteraceae
Otu001442	27	0	0	0	0	27	0	0	0	0	0	0	0	0	0.02927	0	0	0	0	Bacteria	Bacteroidetes	Bacteroidia	Chitinophagales	Chitinophagaceae
Otu001443	27	0	0	1	1	25	0	0	0	0	0	0	0.001022	0.00105	0.027102	0	0	0	0	Bacteria	Bacteroidetes	Bacteroidia	Bacteroidales	Muribaculaceae
Otu001444	27	0	0	0	0	27	0	0	0	0	0	0	0	0	0.02927	0	0	0	0	Bacteria	Bacteroidetes	Bacteroidia	Bacteroidales	Prevotellaceae	Prevotellaceae_UCG-004
Otu001445	27	0	0	0	0	0	10	3	9	0	0	0	0	0	0	0.014002	0.003274	0.010077	0	Bacteria	Proteobacteria	Gammaproteobacteria	Pseudomonadales	Pseudomonadaceae	Pseudomonas
Otu001446	27	0	0	0	0	4	0	23	0	0	0	0	0	0	0.004336	0	0.025103	0	0	Bacteria	Firmicutes	Clostridia	Clostridiales	Lachnospiraceae
Otu001447	27	0	0	0	0	0	26	0	0	0	0	0	0	0	0	0.036406	0	0	0	Bacteria	Proteobacteria	Alphaproteobacteria	Rickettsiales	Mitochondria
Otu001448	27	1	0	12	7	0	0	7	0	0	0.001057	0	0.012263	0.007348	0	0	0.00764	0	0	Bacteria	Proteobacteria	Gammaproteobacteria	Enterobacteriales	Enterobacteriaceae
Otu001449	27	0	0	0	0	27	0	0	0	0	0	0	0	0	0.02927	0	0	0	0	Bacteria	Firmicutes	Clostridia	Clostridiales	Ruminococcaceae	Butyricicoccus
Otu001450	27	0	0	0	0	0	0	27	0	0	0	0	0	0	0	0	0.029469	0	0	Bacteria	Firmicutes	Clostridia	Clostridiales	Lachnospiraceae
Otu001451	27	27	0	0	0	0	0	0	0	0	0.028531	0	0	0	0	0	0	0	0	Bacteria	Cyanobacteria	Oxyphotobacteria	Chloroplast
Otu001452	27	0	0	13	0	0	9	2	1	2	0	0	0.013285	0	0	0.012602	0.002183	0.00112	0.002191	Bacteria	Proteobacteria	Gammaproteobacteria	Pseudomonadales	Pseudomonadaceae	Pseudomonas
Otu001453	27	0	0	0	0	0	11	3	8	0	0	0	0	0	0	0.015402	0.003274	0.008957	0	Bacteria	Proteobacteria	Gammaproteobacteria	Pseudomonadales	Pseudomonadaceae	Pseudomonas
Otu001454	27	16	11	0	0	0	0	0	0	0	0.016907	0.012499	0	0	0	0	0	0	0	Bacteria	Firmicutes	Clostridia	Clostridiales	Lachnospiraceae	Lachnospiraceae_NK3A20_group
Otu001455	27	0	0	9	0	0	0	0	1	0	0	0	0.009198	0	0	0	0	0.00112	0	Bacteria	Firmicutes	Bacilli	Bacillales	Family_XII	Exiguobacterium
Otu001456	27	0	0	1	0	26	0	0	0	0	0	0	0.001022	0	0.028186	0	0	0	0	Bacteria	Kiritimatiellaeota	Kiritimatiellae	WCHB1-41
Otu001457	27	0	0	0	0	0	16	2	5	0	0	0	0	0	0	0.022404	0.002183	0.005598	0	Bacteria	Proteobacteria	Gammaproteobacteria	Pseudomonadales	Pseudomonadaceae	Pseudomonas
Otu001458	26	0	0	11	9	2	0	4	0	0	0	0	0.011241	0.009447	0.002168	0	0.004366	0	0	Bacteria	Proteobacteria	Gammaproteobacteria	Enterobacteriales	Enterobacteriaceae
Otu001459	26	1	2	12	9	2	0	0	0	0	0.001057	0.002272	0.012263	0.009447	0.002168	0	0	0	0	Bacteria	Bacteroidetes	Bacteroidia	Bacteroidales	Rikenellaceae	Alistipes
Otu001460	26	0	0	1	0	0	0	0	0	0	0	0	0.001022	0	0	0	0	0	0	Bacteria	Firmicutes	Bacilli	Bacillales	Family_XII	Exiguobacterium
Otu001461	26	5	0	3	0	18	0	0	0	0	0.005283	0	0.003066	0	0.019513	0	0	0	0	Bacteria	Bacteroidetes	Bacteroidia	Bacteroidales	Prevotellaceae
Otu001462	26	0	0	0	0	0	3	0	6	0	0	0	0	0	0	0.004201	0	0.006718	0	Bacteria	Proteobacteria	Gammaproteobacteria	Xanthomonadales	Xanthomonadaceae	Stenotrophomonas
Otu001463	26	26	0	0	0	0	0	0	0	0	0.027474	0	0	0	0	0	0	0	0	Bacteria
Otu001464	26	0	0	0	0	25	1	0	0	0	0	0	0	0	0.027102	0.0014	0	0	0	Bacteria	Firmicutes	Clostridia	Clostridiales	Lachnospiraceae	Lachnospiraceae_UCG-001
Otu001465	26	0	0	0	0	0	13	3	6	0	0	0	0	0	0	0.018203	0.003274	0.006718	0	Bacteria	Proteobacteria	Gammaproteobacteria	Pseudomonadales	Pseudomonadaceae	Pseudomonas
Otu001466	26	0	0	0	0	0	0	1	25	0	0	0	0	0	0	0	0.001091	0.027992	0	Bacteria	Cyanobacteria	Oxyphotobacteria	Chloroplast	Selaginella_moellendorffii
Otu001467	26	1	0	0	0	0	11	7	4	0	0.001057	0	0	0	0	0.015402	0.00764	0.004479	0	Bacteria	Proteobacteria	Gammaproteobacteria	Pseudomonadales	Pseudomonadaceae	Pseudomonas
Otu001468	26	0	1	0	0	0	1	1	23	0	0	0.001136	0	0	0	0.0014	0.001091	0.025752	0	Bacteria	Firmicutes	Clostridia	Clostridiales	Lachnospiraceae	CHKCI001
Otu001469	26	0	0	0	0	26	0	0	0	0	0	0	0	0	0.028186	0	0	0	0	Bacteria	Actinobacteria	Actinobacteria	Pseudonocardiales	Pseudonocardiaceae	Saccharopolyspora
Otu001470	26	0	0	25	0	0	0	0	0	1	0	0	0.025549	0	0	0	0	0	0.001096	Bacteria	Firmicutes	Bacilli	Bacillales	Staphylococcaceae	Staphylococcus
Otu001471	26	0	0	0	0	0	14	1	5	0	0	0	0	0	0	0.019603	0.001091	0.005598	0	Bacteria	Proteobacteria	Gammaproteobacteria	Pseudomonadales	Pseudomonadaceae	Pseudomonas
Otu001472	26	0	0	0	0	26	0	0	0	0	0	0	0	0	0.028186	0	0	0	0	Bacteria	Bacteroidetes	Bacteroidia	Bacteroidales	Prevotellaceae	Prevotella_1
Otu001473	26	0	0	0	0	26	0	0	0	0	0	0	0	0	0.028186	0	0	0	0	Bacteria	Firmicutes	Clostridia	Clostridiales	Lachnospiraceae	Lachnospiraceae_NK4A136_group
Otu001474	26	9	0	17	0	0	0	0	0	0	0.00951	0	0.017373	0	0	0	0	0	0	Bacteria	Firmicutes	Erysipelotrichia	Erysipelotrichales	Erysipelotrichaceae	Erysipelotrichaceae_UCG-006
Otu001475	26	0	0	0	0	5	0	20	1	0	0	0	0	0	0.00542	0	0.021829	0.00112	0	Bacteria	Firmicutes	Clostridia	Clostridiales	Lachnospiraceae
Otu001476	26	25	0	0	0	0	0	1	0	0	0.026417	0	0	0	0	0	0.001091	0	0	Bacteria	Firmicutes	Clostridia	Clostridiales	Family_XIII	Family_XIII_AD3011_group
Otu001477	26	0	0	0	0	0	13	2	7	0	0	0	0	0	0	0.018203	0.002183	0.007838	0	Bacteria	Proteobacteria	Gammaproteobacteria	Pseudomonadales	Pseudomonadaceae	Pseudomonas
Otu001478	25	0	0	18	0	7	0	0	0	0	0	0	0.018395	0	0.007588	0	0	0	0	Bacteria	Firmicutes	Clostridia	Clostridiales	Ruminococcaceae	Ruminococcus_1	Ruminococcus_flavefaciens
Otu001479	25	0	0	0	0	0	1	2	2	17	0	0	0	0	0	0.0014	0.002183	0.002239	0.018624	Bacteria	Proteobacteria	Alphaproteobacteria	Caulobacterales	Caulobacteraceae
Otu001480	25	0	0	25	0	0	0	0	0	0	0	0	0.025549	0	0	0	0	0	0	Bacteria	Bacteroidetes	Bacteroidia	Bacteroidales	Rikenellaceae	SP3-e08
Otu001481	25	0	0	1	0	0	14	3	3	0	0	0	0.001022	0	0	0.019603	0.003274	0.003359	0	Bacteria	Proteobacteria	Gammaproteobacteria	Pseudomonadales	Pseudomonadaceae	Pseudomonas
Otu001482	25	0	0	25	0	0	0	0	0	0	0	0	0.025549	0	0	0	0	0	0	Bacteria	Planctomycetes	OM190
Otu001483	25	0	0	0	0	25	0	0	0	0	0	0	0	0	0.027102	0	0	0	0	Bacteria	Firmicutes	Clostridia	Clostridiales	Lachnospiraceae
Otu001484	25	0	0	23	2	0	0	0	0	0	0	0	0.023505	0.002099	0	0	0	0	0	Bacteria	Proteobacteria	Deltaproteobacteria	Desulfuromonadales
Otu001485	25	2	0	23	0	0	0	0	0	0	0.002113	0	0.023505	0	0	0	0	0	0	Bacteria	Firmicutes	Negativicutes	Selenomonadales	Veillonellaceae
Otu001486	25	0	1	0	24	0	0	0	0	0	0	0.001136	0	0.025193	0	0	0	0	0	Bacteria	Bacteroidetes	Bacteroidia	Bacteroidales	Prevotellaceae	Prevotella_1
Otu001487	25	0	0	0	0	0	0	0	25	0	0	0	0	0	0	0	0	0.027992	0	Bacteria	Proteobacteria	Gammaproteobacteria	Betaproteobacteriales	Burkholderiaceae	Massilia
Otu001488	25	0	0	0	0	25	0	0	0	0	0	0	0	0	0.027102	0	0	0	0	Bacteria	Actinobacteria	Acidimicrobiia	Microtrichales	Ilumatobacteraceae
Otu001489	25	0	21	0	1	3	0	0	0	0	0	0.023861	0	0.00105	0.003252	0	0	0	0	Bacteria	Firmicutes	Clostridia	Clostridiales	Ruminococcaceae	Ruminococcaceae_UCG-005
Otu001490	25	0	23	2	0	0	0	0	0	0	0	0.026133	0.002044	0	0	0	0	0	0	Bacteria	Firmicutes	Negativicutes	Selenomonadales	Veillonellaceae	Selenomonas_3
Otu001491	25	0	0	0	0	25	0	0	0	0	0	0	0	0	0.027102	0	0	0	0	Bacteria	Firmicutes	Bacilli	Bacillales	Planococcaceae	Kurthia
Otu001492	25	0	0	0	0	0	1	3	3	17	0	0	0	0	0	0.0014	0.003274	0.003359	0.018624	Bacteria	Proteobacteria	Alphaproteobacteria	Caulobacterales	Caulobacteraceae
Otu001493	25	0	0	25	0	0	0	0	0	0	0	0	0.025549	0	0	0	0	0	0	Bacteria	Firmicutes	Bacilli	Bacillales	Staphylococcaceae	Staphylococcus
Otu001494	25	24	0	0	1	0	0	0	0	0	0.025361	0	0	0.00105	0	0	0	0	0	Bacteria	Firmicutes	Clostridia	Clostridiales	Family_XIII	Eubacterium_nodatum_group
Otu001495	25	10	0	0	0	14	0	0	0	0	0.010567	0	0	0	0.015177	0	0	0	0	Bacteria	Bacteroidetes	Bacteroidia	Bacteroidales	Prevotellaceae	Prevotella_1
Otu001496	25	0	0	0	0	25	0	0	0	0	0	0	0	0	0.027102	0	0	0	0	Bacteria	Bacteroidetes	Bacteroidia	Bacteroidales	Bacteroidaceae	Bacteroides
Otu001497	25	0	0	0	0	22	0	1	1	0	0	0	0	0	0.02385	0	0.001091	0.00112	0	Bacteria	Firmicutes	Clostridia	Clostridiales	Ruminococcaceae	Oscillibacter
Otu001498	25	0	0	22	0	0	1	1	0	0	0	0	0.022483	0	0	0.0014	0.001091	0	0	Bacteria	Firmicutes	Bacilli	Bacillales	Staphylococcaceae	Staphylococcus
Otu001499	24	0	0	0	0	24	0	0	0	0	0	0	0	0	0.026018	0	0	0	0	Bacteria	Firmicutes	Clostridia	Clostridiales
Otu001500	24	0	0	0	0	0	0	0	24	0	0	0	0	0	0	0	0	0.026872	0	Bacteria	Epsilonbacteraeota	Campylobacteria	Campylobacterales	Sulfurospirillaceae	Sulfurospirillum
Otu001501	24	0	0	1	0	16	2	2	1	0	0	0	0.001022	0	0.017345	0.0028	0.002183	0.00112	0	Bacteria	Firmicutes	Erysipelotrichia	Erysipelotrichales	Erysipelotrichaceae	Turicibacter
Otu001502	24	0	0	0	0	24	0	0	0	0	0	0	0	0	0.026018	0	0	0	0	Bacteria	Patescibacteria	ABY1	Candidatus_Falkowbacteria
Otu001503	24	0	0	0	0	0	10	1	10	0	0	0	0	0	0	0.014002	0.001091	0.011197	0	Bacteria	Proteobacteria	Gammaproteobacteria	Pseudomonadales	Pseudomonadaceae	Pseudomonas
Otu001504	24	0	0	0	0	24	0	0	0	0	0	0	0	0	0.026018	0	0	0	0	Bacteria	Bacteroidetes	Bacteroidia	Bacteroidales	Muribaculaceae
Otu001505	24	0	0	0	0	24	0	0	0	0	0	0	0	0	0.026018	0	0	0	0	Bacteria	Bacteroidetes	Bacteroidia	Bacteroidales	Prevotellaceae	Paraprevotella
Otu001506	24	0	0	0	0	24	0	0	0	0	0	0	0	0	0.026018	0	0	0	0	Bacteria	Firmicutes	Clostridia	Clostridiales	Lachnospiraceae
Otu001507	24	0	0	0	0	24	0	0	0	0	0	0	0	0	0.026018	0	0	0	0	Bacteria	Firmicutes	Clostridia	Clostridiales	Ruminococcaceae	Ruminococcaceae_UCG-002
Otu001508	24	0	0	0	0	24	0	0	0	0	0	0	0	0	0.026018	0	0	0	0	Bacteria	Fibrobacteres	Fibrobacteria	Fibrobacterales	Fibrobacteraceae	Fibrobacter	Fibrobacter_succinogenes_subsp_succinogenes_S85
Otu001509	24	0	0	24	0	0	0	0	0	0	0	0	0.024527	0	0	0	0	0	0	Bacteria	Firmicutes	Bacilli	Bacillales	Staphylococcaceae	Staphylococcus
Otu001510	24	24	0	0	0	0	0	0	0	0	0.025361	0	0	0	0	0	0	0	0	Bacteria	Bacteroidetes	Bacteroidia	Bacteroidales	Prevotellaceae	Prevotellaceae_UCG-003
Otu001511	24	0	0	0	0	24	0	0	0	0	0	0	0	0	0.026018	0	0	0	0	Bacteria
Otu001512	24	0	0	0	0	0	14	3	6	0	0	0	0	0	0	0.019603	0.003274	0.006718	0	Bacteria	Proteobacteria	Gammaproteobacteria	Pseudomonadales	Pseudomonadaceae	Pseudomonas
Otu001513	24	0	0	0	0	24	0	0	0	0	0	0	0	0	0.026018	0	0	0	0	Bacteria
Otu001514	24	0	0	0	0	0	14	3	4	0	0	0	0	0	0	0.019603	0.003274	0.004479	0	Bacteria	Proteobacteria	Gammaproteobacteria	Pseudomonadales	Pseudomonadaceae	Pseudomonas
Otu001515	24	0	0	0	24	0	0	0	0	0	0	0	0	0.025193	0	0	0	0	0	Bacteria	Bacteroidetes	Bacteroidia	Bacteroidales	Tannerellaceae	Parabacteroides
Otu001516	24	0	24	0	0	0	0	0	0	0	0	0.02727	0	0	0	0	0	0	0	Bacteria	Firmicutes	Clostridia	Clostridiales	Ruminococcaceae
Otu001517	24	0	0	0	0	0	24	0	0	0	0	0	0	0	0	0.033605	0	0	0	Bacteria	Actinobacteria	Actinobacteria	Frankiales	Geodermatophilaceae
Otu001518	24	0	1	3	0	19	0	0	0	0	0	0.001136	0.003066	0	0.020597	0	0	0	0	Bacteria	Bacteroidetes	Bacteroidia	Flavobacteriales	Flavobacteriaceae
Otu001519	24	0	0	0	0	24	0	0	0	0	0	0	0	0	0.026018	0	0	0	0	Bacteria	Firmicutes	Clostridia	Clostridiales	Ruminococcaceae	Ruminococcaceae_UCG-014
Otu001520	24	1	0	16	2	2	0	1	0	0	0.001057	0	0.016351	0.002099	0.002168	0	0.001091	0	0	Bacteria	Proteobacteria	Gammaproteobacteria	Enterobacteriales	Enterobacteriaceae
Otu001521	24	0	0	0	0	0	13	4	4	0	0	0	0	0	0	0.018203	0.004366	0.004479	0	Bacteria	Proteobacteria	Gammaproteobacteria	Pseudomonadales	Pseudomonadaceae	Pseudomonas
Otu001522	24	0	18	5	1	0	0	0	0	0	0	0.020452	0.00511	0.00105	0	0	0	0	0	Bacteria	Firmicutes	Negativicutes	Selenomonadales	Veillonellaceae	Selenomonas_3
Otu001523	24	4	18	0	0	2	0	0	0	0	0.004227	0.020452	0	0	0.002168	0	0	0	0	Bacteria	Bacteroidetes	Bacteroidia	Bacteroidales	Prevotellaceae	Prevotella_1	Prevotella_ruminicola
Otu001524	24	0	3	0	10	11	0	0	0	0	0	0.003409	0	0.010497	0.011925	0	0	0	0	Bacteria	Firmicutes	Bacilli	Bacillales	Bacillaceae	Bacillus
Otu001525	24	0	0	0	1	0	9	6	3	0	0	0	0	0.00105	0	0.012602	0.006549	0.003359	0	Bacteria	Proteobacteria	Gammaproteobacteria	Pseudomonadales	Pseudomonadaceae	Pseudomonas
Otu001526	24	0	1	0	0	23	0	0	0	0	0	0.001136	0	0	0.024934	0	0	0	0	Bacteria	Firmicutes	Clostridia	Clostridiales	Lachnospiraceae	Eubacterium_xylanophilum_group
Otu001527	23	0	0	0	1	0	22	0	0	0	0	0	0	0.00105	0	0.030805	0	0	0	Bacteria	Firmicutes	Bacilli	Lactobacillales	Lactobacillaceae	Lactobacillus	Lactobacillus_namurensis_str_Chizuka_01
Otu001528	23	0	0	0	0	0	1	0	2	15	0	0	0	0	0	0.0014	0	0.002239	0.016433	Bacteria	Proteobacteria	Alphaproteobacteria	Caulobacterales	Caulobacteraceae
Otu001529	23	0	0	0	0	23	0	0	0	0	0	0	0	0	0.024934	0	0	0	0	Bacteria	Bacteroidetes	Bacteroidia	Bacteroidales	Prevotellaceae	Prevotella_1
Otu001530	23	0	0	22	1	0	0	0	0	0	0	0	0.022483	0.00105	0	0	0	0	0	Bacteria	Proteobacteria	Gammaproteobacteria	Pseudomonadales	Moraxellaceae	Acinetobacter
Otu001531	23	15	0	3	3	0	1	0	0	1	0.01585	0	0.003066	0.003149	0	0.0014	0	0	0.001096	Bacteria	Actinobacteria	Actinobacteria	Bifidobacteriales	Bifidobacteriaceae	Bifidobacterium
Otu001532	23	12	9	0	0	0	2	0	0	0	0.01268	0.010226	0	0	0	0.0028	0	0	0	Bacteria	Proteobacteria	Gammaproteobacteria	Pseudomonadales	Moraxellaceae	Acinetobacter
Otu001533	23	0	0	0	0	23	0	0	0	0	0	0	0	0	0.024934	0	0	0	0	Bacteria	Proteobacteria	Alphaproteobacteria	Rhizobiales	Rhizobiaceae
Otu001534	23	0	0	0	0	23	0	0	0	0	0	0	0	0	0.024934	0	0	0	0	Bacteria	Bacteroidetes	Bacteroidia	Bacteroidales	Muribaculaceae
Otu001535	23	0	0	0	0	0	13	4	3	1	0	0	0	0	0	0.018203	0.004366	0.003359	0.001096	Bacteria	Proteobacteria	Gammaproteobacteria	Pseudomonadales	Pseudomonadaceae	Pseudomonas
Otu001536	23	2	17	0	4	0	0	0	0	0	0.002113	0.019316	0	0.004199	0	0	0	0	0	Bacteria	Firmicutes	Clostridia	Clostridiales	Ruminococcaceae
Otu001537	23	23	0	0	0	0	0	0	0	0	0.024304	0	0	0	0	0	0	0	0	Bacteria	Firmicutes	Negativicutes	Selenomonadales	Veillonellaceae	Dialister
Otu001538	23	0	0	0	0	0	3	15	3	0	0	0	0	0	0	0.004201	0.016372	0.003359	0	Bacteria	Proteobacteria	Gammaproteobacteria	Pseudomonadales	Pseudomonadaceae	Pseudomonas
Otu001539	23	0	0	1	0	0	0	22	0	0	0	0	0.001022	0	0	0	0.024012	0	0	Bacteria	Actinobacteria	Actinobacteria	Corynebacteriales	Tsukamurellaceae	Tsukamurella	Tsukamurella_pulmonis
Otu001540	23	22	1	0	0	0	0	0	0	0	0.023247	0.001136	0	0	0	0	0	0	0	Bacteria	Firmicutes	Bacilli	Lactobacillales	Aerococcaceae	Ignavigranum
Otu001541	23	0	0	0	23	0	0	0	0	0	0	0	0	0.024143	0	0	0	0	0	Bacteria	Proteobacteria	Deltaproteobacteria	Desulfobacterales	Desulfobacteraceae	Sva0081_sediment_group
Otu001542	23	0	0	0	0	22	0	0	0	0	0	0	0	0	0.02385	0	0	0	0	Bacteria	Proteobacteria	Gammaproteobacteria	Pseudomonadales	Moraxellaceae	Acinetobacter
Otu001543	22	0	0	0	0	0	0	0	22	0	0	0	0	0	0	0	0	0.024633	0	Bacteria	Firmicutes	Clostridia	Clostridiales	Ruminococcaceae
Otu001544	22	0	0	0	0	22	0	0	0	0	0	0	0	0	0.02385	0	0	0	0	Bacteria	Firmicutes	Clostridia	Clostridiales	Lachnospiraceae
Otu001545	22	0	0	22	0	0	0	0	0	0	0	0	0.022483	0	0	0	0	0	0	Bacteria	Firmicutes	Bacilli	Bacillales	Staphylococcaceae	Staphylococcus
Otu001546	22	0	0	0	0	22	0	0	0	0	0	0	0	0	0.02385	0	0	0	0	Bacteria	Proteobacteria	Deltaproteobacteria	Desulfovibrionales	Desulfovibrionaceae	Desulfovibrio
Otu001547	22	0	0	0	0	0	0	7	15	0	0	0	0	0	0	0	0.00764	0.016795	0	Bacteria	Cyanobacteria	Oxyphotobacteria	Chloroplast
Otu001548	22	1	2	4	4	1	3	4	0	0	0.001057	0.002272	0.004088	0.004199	0.001084	0.004201	0.004366	0	0	Bacteria	Proteobacteria	Gammaproteobacteria	Betaproteobacteriales	Burkholderiaceae	Curvibacter
Otu001549	22	0	0	22	0	0	0	0	0	0	0	0	0.022483	0	0	0	0	0	0	Bacteria	Firmicutes	Bacilli	Bacillales	Staphylococcaceae	Staphylococcus
Otu001550	22	0	0	0	0	0	7	7	3	0	0	0	0	0	0	0.009802	0.00764	0.003359	0	Bacteria	Proteobacteria	Gammaproteobacteria	Pseudomonadales	Pseudomonadaceae	Pseudomonas
Otu001551	22	0	0	0	0	0	14	1	3	0	0	0	0	0	0	0.019603	0.001091	0.003359	0	Bacteria	Proteobacteria	Gammaproteobacteria	Pseudomonadales	Pseudomonadaceae	Pseudomonas
Otu001552	22	0	22	0	0	0	0	0	0	0	0	0.024997	0	0	0	0	0	0	0	Bacteria	Kiritimatiellaeota	Kiritimatiellae	WCHB1-41
Otu001553	22	0	0	22	0	0	0	0	0	0	0	0	0.022483	0	0	0	0	0	0	Bacteria	Firmicutes	Negativicutes	Selenomonadales	Acidaminococcaceae	Succiniclasticum
Otu001554	22	0	0	0	0	9	4	7	1	0	0	0	0	0	0.009757	0.005601	0.00764	0.00112	0	Bacteria	Firmicutes	Bacilli	Bacillales	Bacillaceae	Bacillus
Otu001555	22	0	0	9	0	13	0	0	0	0	0	0	0.009198	0	0.014093	0	0	0	0	Bacteria	Firmicutes	Clostridia	Clostridiales	Ruminococcaceae	Ruminococcus_1	Ruminococcus_sp_FC2018
Otu001556	22	0	0	0	0	0	22	0	0	0	0	0	0	0	0	0.030805	0	0	0	Bacteria	Proteobacteria	Alphaproteobacteria	Rhizobiales	Beijerinckiaceae
Otu001557	21	0	1	1	0	19	0	0	0	0	0	0.001136	0.001022	0	0.020597	0	0	0	0	Bacteria	Proteobacteria	Alphaproteobacteria	Rhodobacterales	Rhodobacteraceae
Otu001558	21	0	0	0	0	0	0	21	0	0	0	0	0	0	0	0	0.022921	0	0	Bacteria	Proteobacteria	Gammaproteobacteria	Betaproteobacteriales	Rhodocyclaceae	Dechloromonas
Otu001559	21	0	0	21	0	0	0	0	0	0	0	0	0.021461	0	0	0	0	0	0	Bacteria	Firmicutes	Clostridia	Clostridiales	Lachnospiraceae	Eubacterium_ruminantium_group
Otu001560	21	0	0	0	0	0	10	2	2	0	0	0	0	0	0	0.014002	0.002183	0.002239	0	Bacteria	Proteobacteria	Gammaproteobacteria	Pseudomonadales	Pseudomonadaceae	Pseudomonas
Otu001561	21	0	0	0	0	2	4	5	1	0	0	0	0	0	0.002168	0.005601	0.005457	0.00112	0	Bacteria	Firmicutes	Bacilli	Lactobacillales	Lactobacillaceae	Lactobacillus
Otu001562	21	0	0	0	0	0	0	2	2	14	0	0	0	0	0	0	0.002183	0.002239	0.015338	Bacteria	Proteobacteria	Alphaproteobacteria	Caulobacterales	Caulobacteraceae
Otu001563	21	0	2	0	0	0	4	5	3	0	0	0.002272	0	0	0	0.005601	0.005457	0.003359	0	Bacteria	Firmicutes	Bacilli	Lactobacillales	Lactobacillaceae	Lactobacillus	Lactobacillus_helveticus
Otu001564	21	6	3	3	0	4	0	0	4	0	0.00634	0.003409	0.003066	0	0.004336	0	0	0.004479	0	Bacteria	Proteobacteria	Gammaproteobacteria	Pseudomonadales	Moraxellaceae	Acinetobacter
Otu001565	21	0	0	0	0	0	10	4	7	0	0	0	0	0	0	0.014002	0.004366	0.007838	0	Bacteria	Proteobacteria	Gammaproteobacteria	Pseudomonadales	Pseudomonadaceae	Pseudomonas
Otu001566	21	0	0	0	0	0	10	4	5	0	0	0	0	0	0	0.014002	0.004366	0.005598	0	Bacteria	Proteobacteria	Gammaproteobacteria	Pseudomonadales	Pseudomonadaceae	Pseudomonas
Otu001567	21	1	0	0	0	8	0	0	11	0	0.001057	0	0	0	0.008673	0	0	0.012316	0	Bacteria	Actinobacteria	Coriobacteriia	Coriobacteriales	Atopobiaceae	Coriobacteriaceae_UCG-002
Otu001568	21	0	0	0	0	0	9	0	6	0	0	0	0	0	0	0.012602	0	0.006718	0	Bacteria	Proteobacteria	Gammaproteobacteria	Pseudomonadales	Pseudomonadaceae	Pseudomonas
Otu001569	21	0	21	0	0	0	0	0	0	0	0	0.023861	0	0	0	0	0	0	0	Bacteria	Bacteroidetes	Bacteroidia	Bacteroidales	Prevotellaceae	Prevotella_2
Otu001570	21	0	0	0	0	0	0	0	0	0	0	0	0	0	0	0	0	0	0	Bacteria	Proteobacteria	Alphaproteobacteria	Rickettsiales	Mitochondria
Otu001571	21	0	0	0	0	0	8	6	4	0	0	0	0	0	0	0.011202	0.006549	0.004479	0	Bacteria	Proteobacteria	Gammaproteobacteria	Pseudomonadales	Pseudomonadaceae	Pseudomonas
Otu001572	21	0	0	0	0	0	9	3	8	0	0	0	0	0	0	0.012602	0.003274	0.008957	0	Bacteria	Proteobacteria	Gammaproteobacteria	Pseudomonadales	Pseudomonadaceae	Pseudomonas
Otu001573	21	0	0	0	0	0	11	3	4	0	0	0	0	0	0	0.015402	0.003274	0.004479	0	Bacteria	Proteobacteria	Gammaproteobacteria	Pseudomonadales	Pseudomonadaceae	Pseudomonas
Otu001574	21	16	0	0	3	2	0	0	0	0	0.016907	0	0	0.003149	0.002168	0	0	0	0	Bacteria	Bacteroidetes	Bacteroidia	Bacteroidales	Bacteroidales_RF16_group	rumen_bacterium_YS3
Otu001575	21	1	0	0	0	20	0	0	0	0	0.001057	0	0	0	0.021681	0	0	0	0	Bacteria	Firmicutes	Clostridia	Clostridiales	Lachnospiraceae	Roseburia
Otu001576	21	0	0	0	0	0	0	21	0	0	0	0	0	0	0	0	0.022921	0	0	Bacteria	Tenericutes	Mollicutes	Anaeroplasmatales	Anaeroplasmataceae	Anaeroplasma
Otu001577	21	0	0	0	0	0	9	1	6	0	0	0	0	0	0	0.012602	0.001091	0.006718	0	Bacteria	Proteobacteria	Gammaproteobacteria	Pseudomonadales	Pseudomonadaceae	Pseudomonas
Otu001578	21	0	0	0	0	0	12	0	5	0	0	0	0	0	0	0.016803	0	0.005598	0	Bacteria	Proteobacteria	Gammaproteobacteria	Pseudomonadales	Pseudomonadaceae	Pseudomonas
Otu001579	21	0	0	0	0	0	10	5	3	0	0	0	0	0	0	0.014002	0.005457	0.003359	0	Bacteria	Proteobacteria	Gammaproteobacteria	Pseudomonadales	Pseudomonadaceae	Pseudomonas
Otu001580	21	0	0	0	0	0	2	0	19	0	0	0	0	0	0	0.0028	0	0.021274	0	Bacteria	Proteobacteria	Gammaproteobacteria	Pseudomonadales	Moraxellaceae	Acinetobacter
Otu001581	21	0	0	20	0	0	0	0	0	0	0	0	0.020439	0	0	0	0	0	0	Bacteria	Firmicutes	Bacilli	Bacillales	Staphylococcaceae	Staphylococcus
Otu001582	20	0	0	0	0	0	8	4	3	0	0	0	0	0	0	0.011202	0.004366	0.003359	0	Bacteria	Proteobacteria	Gammaproteobacteria	Pseudomonadales	Pseudomonadaceae	Pseudomonas
Otu001583	20	0	0	0	0	20	0	0	0	0	0	0	0	0	0.021681	0	0	0	0	Bacteria	Deferribacteres	Deferribacteres	Deferribacterales	Deferribacteraceae	Mucispirillum	Mucispirillum_schaedleri_ASF457
Otu001584	20	0	0	0	0	0	0	0	0	20	0	0	0	0	0	0	0	0	0.021911	Bacteria	Proteobacteria	Gammaproteobacteria	Betaproteobacteriales	Burkholderiaceae	Ralstonia
Otu001585	20	0	0	0	0	0	0	2	1	15	0	0	0	0	0	0	0.002183	0.00112	0.016433	Bacteria	Proteobacteria	Alphaproteobacteria	Caulobacterales	Caulobacteraceae
Otu001586	20	0	0	0	0	0	0	0	0	0	0	0	0	0	0	0	0	0	0	Bacteria	Actinobacteria	Actinobacteria	Pseudonocardiales	Pseudonocardiaceae	Pseudonocardia
Otu001587	20	0	0	0	0	20	0	0	0	0	0	0	0	0	0.021681	0	0	0	0	Bacteria	Firmicutes	Bacilli	Bacillales	Planococcaceae	Lysinibacillus
Otu001588	20	1	0	0	0	18	0	1	0	0	0.001057	0	0	0	0.019513	0	0.001091	0	0	Bacteria	Proteobacteria	Gammaproteobacteria	Pseudomonadales	Moraxellaceae	Acinetobacter
Otu001589	20	0	0	3	0	0	0	16	0	1	0	0	0.003066	0	0	0	0.017463	0	0.001096	Bacteria	Firmicutes	Bacilli	Bacillales	Staphylococcaceae	Staphylococcus
Otu001590	20	0	0	20	0	0	0	0	0	0	0	0	0.020439	0	0	0	0	0	0	Bacteria	Bacteroidetes	Bacteroidia	Flavobacteriales	Flavobacteriaceae	Flavobacterium
Otu001591	20	0	0	0	0	0	8	1	8	0	0	0	0	0	0	0.011202	0.001091	0.008957	0	Bacteria	Proteobacteria	Gammaproteobacteria	Pseudomonadales	Pseudomonadaceae	Pseudomonas
Otu001592	20	19	0	0	0	0	0	0	0	1	0.020077	0	0	0	0	0	0	0	0.001096	Bacteria	Firmicutes	Negativicutes	Selenomonadales	Veillonellaceae	Megasphaera
Otu001593	20	0	1	19	0	0	0	0	0	0	0	0.001136	0.019417	0	0	0	0	0	0	Bacteria	Cyanobacteria	Melainabacteria	Gastranaerophilales
Otu001594	20	0	0	0	0	0	0	1	2	13	0	0	0	0	0	0	0.001091	0.002239	0.014242	Bacteria	Proteobacteria	Alphaproteobacteria	Caulobacterales	Caulobacteraceae
Otu001595	20	0	0	0	0	20	0	0	0	0	0	0	0	0	0.021681	0	0	0	0	Bacteria	Spirochaetes	Spirochaetia	Spirochaetales	Spirochaetaceae	Treponema_2
Otu001596	20	0	0	0	0	0	10	1	5	0	0	0	0	0	0	0.014002	0.001091	0.005598	0	Bacteria	Proteobacteria	Gammaproteobacteria	Pseudomonadales	Pseudomonadaceae	Pseudomonas
Otu001597	20	0	0	0	0	0	8	1	5	0	0	0	0	0	0	0.011202	0.001091	0.005598	0	Bacteria	Proteobacteria	Gammaproteobacteria	Pseudomonadales	Pseudomonadaceae	Pseudomonas
Otu001598	20	0	0	20	0	0	0	0	0	0	0	0	0.020439	0	0	0	0	0	0	Bacteria	Firmicutes	Bacilli	Bacillales	Staphylococcaceae	Staphylococcus
Otu001599	20	0	0	17	0	0	0	2	0	1	0	0	0.017373	0	0	0	0.002183	0	0.001096	Bacteria	Firmicutes	Bacilli	Bacillales	Staphylococcaceae	Staphylococcus
Otu001600	20	0	0	0	0	20	0	0	0	0	0	0	0	0	0.021681	0	0	0	0	Bacteria	Firmicutes	Bacilli	Bacillales
Otu001601	20	0	0	0	0	3	0	0	0	0	0	0	0	0	0.003252	0	0	0	0	Bacteria	Firmicutes	Clostridia	Clostridiales	Lachnospiraceae
Otu001602	20	0	0	0	0	20	0	0	0	0	0	0	0	0	0.021681	0	0	0	0	Bacteria	Proteobacteria	Deltaproteobacteria	Desulfobacterales	Desulfobulbaceae	Desulfobulbus
Otu001603	20	0	0	0	1	18	0	1	0	0	0	0	0	0.00105	0.019513	0	0.001091	0	0	Bacteria
Otu001604	20	0	0	0	0	0	2	1	3	12	0	0	0	0	0	0.0028	0.001091	0.003359	0.013147	Bacteria	Proteobacteria	Alphaproteobacteria	Caulobacterales	Caulobacteraceae
Otu001605	20	0	0	0	0	0	9	2	5	0	0	0	0	0	0	0.012602	0.002183	0.005598	0	Bacteria	Proteobacteria	Gammaproteobacteria	Pseudomonadales	Pseudomonadaceae	Pseudomonas
Otu001606	20	0	0	0	0	20	0	0	0	0	0	0	0	0	0.021681	0	0	0	0	Bacteria	Actinobacteria	Actinobacteria	Micrococcales	Micrococcales_Incertae_Sedis	Timonella
Otu001607	20	1	0	4	14	1	0	0	0	0	0.001057	0	0.004088	0.014696	0.001084	0	0	0	0	Bacteria	Bacteroidetes	Bacteroidia	Bacteroidales	Rikenellaceae	Alistipes
Otu001608	20	2	2	15	1	0	0	0	0	0	0.002113	0.002272	0.015329	0.00105	0	0	0	0	0	Bacteria	Proteobacteria	Gammaproteobacteria	Pseudomonadales	Moraxellaceae	Acinetobacter
Otu001609	20	20	0	0	0	0	0	0	0	0	0.021134	0	0	0	0	0	0	0	0	Bacteria	Bacteroidetes	Bacteroidia	Flavobacteriales	Flavobacteriaceae	Salegentibacter
Otu001610	19	0	0	0	0	19	0	0	0	0	0	0	0	0	0.020597	0	0	0	0	Bacteria	Firmicutes	Bacilli	Bacillales	Bacillaceae	Bacillus
Otu001611	19	0	0	0	19	0	0	0	0	0	0	0	0	0.019944	0	0	0	0	0	Bacteria	Firmicutes	Clostridia	Clostridiales	Lachnospiraceae	Lachnospiraceae_ND3007_group
Otu001612	19	0	18	1	0	0	0	0	0	0	0	0.020452	0.001022	0	0	0	0	0	0	Bacteria	Bacteroidetes	Bacteroidia	Bacteroidales	Prevotellaceae	Prevotella_1
Otu001613	19	19	0	0	0	0	0	0	0	0	0.020077	0	0	0	0	0	0	0	0	Bacteria	Firmicutes	Clostridia	Clostridiales	Lachnospiraceae
Otu001614	19	0	0	0	0	11	8	0	0	0	0	0	0	0	0.011925	0.011202	0	0	0	Bacteria	Proteobacteria	Alphaproteobacteria	Rickettsiales	Mitochondria
Otu001615	19	0	18	0	0	1	0	0	0	0	0	0.020452	0	0	0.001084	0	0	0	0	Bacteria	Firmicutes	Clostridia	Clostridiales	Lachnospiraceae
Otu001616	19	0	1	0	0	1	4	5	1	2	0	0.001136	0	0	0.001084	0.005601	0.005457	0.00112	0.002191	Bacteria	Firmicutes	Bacilli	Lactobacillales	Lactobacillaceae	Lactobacillus	Lactobacillus_helveticus
Otu001617	19	0	0	0	0	0	19	0	0	0	0	0	0	0	0	0.026604	0	0	0	Bacteria	Actinobacteria	Acidimicrobiia	Microtrichales
Otu001618	19	16	0	3	0	0	0	0	0	0	0.016907	0	0.003066	0	0	0	0	0	0	Bacteria	Firmicutes	Clostridia	Clostridiales	Lachnospiraceae
Otu001619	19	17	1	0	0	0	0	1	0	0	0.017964	0.001136	0	0	0	0	0.001091	0	0	Bacteria	Cyanobacteria	Oxyphotobacteria	Chloroplast
Otu001620	19	4	10	3	1	1	0	0	0	0	0.004227	0.011362	0.003066	0.00105	0.001084	0	0	0	0	Bacteria	Proteobacteria	Gammaproteobacteria	Pseudomonadales	Moraxellaceae	Acinetobacter
Otu001621	19	0	0	0	0	19	0	0	0	0	0	0	0	0	0.020597	0	0	0	0	Bacteria	Bacteroidetes	Bacteroidia	Bacteroidales	Rikenellaceae	Rikenellaceae_RC9_gut_group
Otu001622	19	0	0	0	0	0	0	0	1	15	0	0	0	0	0	0	0	0.00112	0.016433	Bacteria	Proteobacteria	Alphaproteobacteria	Caulobacterales	Caulobacteraceae
Otu001623	19	0	0	0	0	19	0	0	0	0	0	0	0	0	0.020597	0	0	0	0	Bacteria	Firmicutes	Clostridia	Clostridiales	Family_XIII	Anaerovorax
Otu001624	19	0	0	0	0	19	0	0	0	0	0	0	0	0	0.020597	0	0	0	0	Bacteria	Bacteroidetes	Bacteroidia	Bacteroidales	Muribaculaceae
Otu001625	19	0	0	0	0	0	13	1	4	0	0	0	0	0	0	0.018203	0.001091	0.004479	0	Bacteria	Proteobacteria	Gammaproteobacteria	Pseudomonadales	Pseudomonadaceae	Pseudomonas
Otu001626	19	0	0	0	0	0	15	0	2	2	0	0	0	0	0	0.021003	0	0.002239	0.002191	Bacteria	Proteobacteria	Gammaproteobacteria	Vibrionales	Vibrionaceae	Vibrio	Vibrio_parahaemolyticus
Otu001627	19	0	0	0	0	19	0	0	0	0	0	0	0	0	0.020597	0	0	0	0	Bacteria	Firmicutes	Clostridia	Clostridiales	Lachnospiraceae
Otu001628	19	0	0	0	0	0	2	12	3	0	0	0	0	0	0	0.0028	0.013097	0.003359	0	Bacteria	Proteobacteria	Gammaproteobacteria	Pseudomonadales	Pseudomonadaceae	Pseudomonas
Otu001629	19	0	0	0	0	0	8	4	4	0	0	0	0	0	0	0.011202	0.004366	0.004479	0	Bacteria	Proteobacteria	Gammaproteobacteria	Pseudomonadales	Pseudomonadaceae	Pseudomonas
Otu001630	19	0	0	0	0	0	7	2	6	0	0	0	0	0	0	0.009802	0.002183	0.006718	0	Bacteria	Proteobacteria	Gammaproteobacteria	Pseudomonadales	Pseudomonadaceae	Pseudomonas
Otu001631	19	0	0	0	0	0	10	2	4	1	0	0	0	0	0	0.014002	0.002183	0.004479	0.001096	Bacteria	Proteobacteria	Gammaproteobacteria	Pseudomonadales	Pseudomonadaceae	Pseudomonas
Otu001632	19	0	1	0	0	1	3	8	1	0	0	0.001136	0	0	0.001084	0.004201	0.008732	0.00112	0	Bacteria	Firmicutes	Bacilli	Lactobacillales	Lactobacillaceae	Lactobacillus
Otu001633	19	0	0	0	0	0	6	2	8	0	0	0	0	0	0	0.008401	0.002183	0.008957	0	Bacteria	Proteobacteria	Gammaproteobacteria	Pseudomonadales	Pseudomonadaceae	Pseudomonas
Otu001634	19	0	0	0	0	0	12	1	4	1	0	0	0	0	0	0.016803	0.001091	0.004479	0.001096	Bacteria	Proteobacteria	Gammaproteobacteria	Pseudomonadales	Pseudomonadaceae	Pseudomonas
Otu001635	18	0	0	0	1	17	0	0	0	0	0	0	0	0.00105	0.018429	0	0	0	0	Bacteria	Proteobacteria	Gammaproteobacteria	Pseudomonadales	Moraxellaceae	Acinetobacter
Otu001636	18	0	0	0	18	0	0	0	0	0	0	0	0	0.018895	0	0	0	0	0	Bacteria	Proteobacteria	Gammaproteobacteria	Enterobacteriales	Enterobacteriaceae
Otu001637	18	1	7	4	0	0	0	0	0	1	0.001057	0.007954	0.004088	0	0	0	0	0	0.001096	Bacteria	Actinobacteria	Actinobacteria	Micrococcales	Intrasporangiaceae
Otu001638	18	3	2	0	1	2	1	2	3	1	0.00317	0.002272	0	0.00105	0.002168	0.0014	0.002183	0.003359	0.001096	Bacteria	Firmicutes	Clostridia	Clostridiales	Ruminococcaceae	Negativibacillus
Otu001639	18	0	0	0	0	0	8	2	5	0	0	0	0	0	0	0.011202	0.002183	0.005598	0	Bacteria	Proteobacteria	Gammaproteobacteria	Pseudomonadales	Pseudomonadaceae	Pseudomonas
Otu001640	18	1	8	7	2	0	0	0	0	0	0.001057	0.00909	0.007154	0.002099	0	0	0	0	0	Bacteria	Firmicutes	Negativicutes	Selenomonadales	Acidaminococcaceae	Succiniclasticum
Otu001641	18	0	0	0	0	18	0	0	0	0	0	0	0	0	0.019513	0	0	0	0	Bacteria	Firmicutes	Clostridia	Clostridiales	Clostridiales_vadinBB60_group
Otu001642	18	0	7	6	2	2	0	1	0	0	0	0.007954	0.006132	0.002099	0.002168	0	0.001091	0	0	Bacteria	Proteobacteria	Gammaproteobacteria	Pseudomonadales	Moraxellaceae	Acinetobacter
Otu001643	18	0	0	0	1	17	0	0	0	0	0	0	0	0.00105	0.018429	0	0	0	0	Bacteria	Firmicutes	Bacilli	Bacillales	Bacillaceae	Bacillus
Otu001644	18	1	1	0	0	16	0	0	0	0	0.001057	0.001136	0	0	0.017345	0	0	0	0	Bacteria	Firmicutes	Clostridia	Clostridiales	Ruminococcaceae	Ruminococcaceae_UCG-010
Otu001645	18	0	17	0	0	1	0	0	0	0	0	0.019316	0	0	0.001084	0	0	0	0	Bacteria	Firmicutes	Clostridia	Clostridiales	Ruminococcaceae	Ruminococcus_1
Otu001646	18	18	0	0	0	0	0	0	0	0	0.01902	0	0	0	0	0	0	0	0	Bacteria	Bacteroidetes	Bacteroidia	Bacteroidales	Rikenellaceae	Rikenellaceae_RC9_gut_group
Otu001647	18	1	0	0	0	0	2	2	0	0	0.001057	0	0	0	0	0.0028	0.002183	0	0	Bacteria	Firmicutes	Bacilli	Bacillales	Bacillaceae	Bacillus
Otu001648	18	0	2	1	4	0	5	1	0	1	0	0.002272	0.001022	0.004199	0	0.007001	0.001091	0	0.001096	Bacteria	Firmicutes	Clostridia	Clostridiales	Ruminococcaceae	Eubacterium_coprostanoligenes_group
Otu001649	18	0	0	0	0	18	0	0	0	0	0	0	0	0	0.019513	0	0	0	0	Bacteria	Proteobacteria	Alphaproteobacteria	Rhodobacterales	Rhodobacteraceae	Gemmobacter
Otu001650	18	1	0	0	0	0	7	4	3	0	0.001057	0	0	0	0	0.009802	0.004366	0.003359	0	Bacteria	Proteobacteria	Gammaproteobacteria	Pseudomonadales	Pseudomonadaceae	Pseudomonas
Otu001651	18	0	0	0	0	0	14	0	1	0	0	0	0	0	0	0.019603	0	0.00112	0	Bacteria	Proteobacteria	Gammaproteobacteria	Pseudomonadales	Pseudomonadaceae	Pseudomonas
Otu001652	18	0	0	0	0	18	0	0	0	0	0	0	0	0	0.019513	0	0	0	0	Bacteria	Actinobacteria	Actinobacteria	Pseudonocardiales	Pseudonocardiaceae	Actinomycetospora
Otu001653	18	0	0	0	0	18	0	0	0	0	0	0	0	0	0.019513	0	0	0	0	Bacteria	Firmicutes	Bacilli	Bacillales	Bacillaceae	Bacillus	Bacillus_galactosidilyticus
Otu001654	18	1	0	0	1	16	0	0	0	0	0.001057	0	0	0.00105	0.017345	0	0	0	0	Bacteria	Proteobacteria	Gammaproteobacteria	Pseudomonadales	Moraxellaceae	Acinetobacter
Otu001655	18	4	0	3	4	4	0	3	0	0	0.004227	0	0.003066	0.004199	0.004336	0	0.003274	0	0	Bacteria	Proteobacteria	Gammaproteobacteria	Enterobacteriales	Enterobacteriaceae
Otu001656	18	0	17	0	1	0	0	0	0	0	0	0.019316	0	0.00105	0	0	0	0	0	Bacteria	Firmicutes	Bacilli	Bacillales	Staphylococcaceae	Staphylococcus
Otu001657	18	1	4	10	2	1	0	0	0	0	0.001057	0.004545	0.01022	0.002099	0.001084	0	0	0	0	Bacteria	Proteobacteria	Gammaproteobacteria	Pseudomonadales	Moraxellaceae	Acinetobacter
Otu001658	18	0	1	0	0	0	0	0	17	0	0	0.001136	0	0	0	0	0	0.019034	0	Bacteria	Actinobacteria	Actinobacteria	Micrococcales	Brevibacteriaceae	Brevibacterium
Otu001659	18	0	0	0	0	4	0	14	0	0	0	0	0	0	0.004336	0	0.01528	0	0	Bacteria	Firmicutes	Clostridia	Clostridiales	Lachnospiraceae	Blautia	Lachnospiraceae_bacterium_615
Otu001660	18	0	0	0	0	18	0	0	0	0	0	0	0	0	0.019513	0	0	0	0	Bacteria	Firmicutes	Clostridia	Clostridiales	Ruminococcaceae
Otu001661	18	0	0	0	0	0	2	9	1	0	0	0	0	0	0	0.0028	0.009823	0.00112	0	Bacteria	Cyanobacteria	Oxyphotobacteria	Chloroplast
Otu001662	18	0	0	18	0	0	0	0	0	0	0	0	0.018395	0	0	0	0	0	0	Bacteria	Bacteroidetes	Bacteroidia	Bacteroidales	Muribaculaceae
Otu001663	18	0	0	0	0	0	11	3	3	0	0	0	0	0	0	0.015402	0.003274	0.003359	0	Bacteria	Proteobacteria	Gammaproteobacteria	Pseudomonadales	Pseudomonadaceae	Pseudomonas
Otu001664	18	0	0	0	0	0	18	0	0	0	0	0	0	0	0	0.025204	0	0	0	Bacteria	Tenericutes	Mollicutes	Mycoplasmatales	Mycoplasmataceae
Otu001665	17	0	0	0	17	0	0	0	0	0	0	0	0	0.017845	0	0	0	0	0	Bacteria	Firmicutes	Clostridia	Clostridiales	Lachnospiraceae
Otu001666	17	6	7	3	0	0	0	0	1	0	0.00634	0.007954	0.003066	0	0	0	0	0.00112	0	Bacteria	Proteobacteria	Gammaproteobacteria	Pseudomonadales	Moraxellaceae	Acinetobacter
Otu001667	17	3	14	0	0	0	0	0	0	0	0.00317	0.015907	0	0	0	0	0	0	0	Bacteria	Firmicutes	Clostridia	Clostridiales	Lachnospiraceae	Syntrophococcus
Otu001668	17	0	0	0	0	17	0	0	0	0	0	0	0	0	0.018429	0	0	0	0	Bacteria	Bacteroidetes	Bacteroidia	Bacteroidales	Prevotellaceae	Prevotella_1
Otu001669	17	0	2	0	0	15	0	0	0	0	0	0.002272	0	0	0.016261	0	0	0	0	Bacteria	Bacteroidetes	Bacteroidia	Bacteroidales	Muribaculaceae
Otu001670	17	17	0	0	0	0	0	0	0	0	0.017964	0	0	0	0	0	0	0	0	Bacteria	Firmicutes	Erysipelotrichia	Erysipelotrichales	Erysipelotrichaceae	Erysipelotrichaceae_UCG-009
Otu001671	17	0	0	17	0	0	0	0	0	0	0	0	0.017373	0	0	0	0	0	0	Bacteria	Rokubacteria	NC10	Rokubacteriales
Otu001672	17	0	0	0	0	0	17	0	0	0	0	0	0	0	0	0.023804	0	0	0	Bacteria	Acidobacteria	Blastocatellia_Subgroup_4	Pyrinomonadales	Pyrinomonadaceae	RB41
Otu001673	17	3	0	1	0	1	1	8	3	0	0.00317	0	0.001022	0	0.001084	0.0014	0.008732	0.003359	0	Bacteria	Proteobacteria	Gammaproteobacteria	Pseudomonadales	Moraxellaceae	Acinetobacter
Otu001674	17	0	0	0	3	0	0	1	0	2	0	0	0	0.003149	0	0	0.001091	0	0.002191	Bacteria	Proteobacteria	Gammaproteobacteria	Xanthomonadales	Xanthomonadaceae	Stenotrophomonas
Otu001675	17	0	0	0	15	0	2	0	0	0	0	0	0	0.015746	0	0.0028	0	0	0	Bacteria	Planctomycetes	Planctomycetacia	Planctomycetales
Otu001676	17	1	0	0	0	0	8	3	4	0	0.001057	0	0	0	0	0.011202	0.003274	0.004479	0	Bacteria	Proteobacteria	Gammaproteobacteria	Pseudomonadales	Pseudomonadaceae	Pseudomonas
Otu001677	17	0	0	0	0	0	0	0	17	0	0	0	0	0	0	0	0	0.019034	0	Bacteria	Proteobacteria	Alphaproteobacteria	Sphingomonadales	Sphingomonadaceae
Otu001678	17	17	0	0	0	0	0	0	0	0	0.017964	0	0	0	0	0	0	0	0	Bacteria	Firmicutes	Clostridia	Clostridiales	Lachnospiraceae	Acetitomaculum
Otu001679	17	0	13	0	1	0	3	0	0	0	0	0.014771	0	0.00105	0	0.004201	0	0	0	Bacteria	Firmicutes	Clostridia	Clostridiales	Ruminococcaceae	Ruminococcaceae_UCG-005
Otu001680	17	0	0	0	0	17	0	0	0	0	0	0	0	0	0.018429	0	0	0	0	Bacteria	Actinobacteria	Actinobacteria	Bifidobacteriales	Bifidobacteriaceae	Pseudoscardovia
Otu001681	17	0	0	0	0	0	17	0	0	0	0	0	0	0	0	0.023804	0	0	0	Bacteria	Proteobacteria	Gammaproteobacteria	Betaproteobacteriales	Burkholderiaceae
Otu001682	17	0	0	0	0	0	7	5	5	0	0	0	0	0	0	0.009802	0.005457	0.005598	0	Bacteria	Proteobacteria	Gammaproteobacteria	Pseudomonadales	Pseudomonadaceae	Pseudomonas
Otu001683	17	1	0	1	0	0	6	1	4	0	0.001057	0	0.001022	0	0	0.008401	0.001091	0.004479	0	Bacteria	Proteobacteria	Gammaproteobacteria	Pseudomonadales	Pseudomonadaceae	Pseudomonas
Otu001684	17	0	0	16	0	0	0	1	0	0	0	0	0.016351	0	0	0	0.001091	0	0	Bacteria	Firmicutes	Bacilli	Bacillales	Staphylococcaceae	Staphylococcus
Otu001685	17	0	0	0	16	0	0	0	0	0	0	0	0	0.016795	0	0	0	0	0	Bacteria
Otu001686	17	0	0	0	0	1	7	3	3	1	0	0	0	0	0.001084	0.009802	0.003274	0.003359	0.001096	Bacteria	Proteobacteria	Gammaproteobacteria	Pseudomonadales	Pseudomonadaceae	Pseudomonas
Otu001687	17	16	1	0	0	0	0	0	0	0	0.016907	0.001136	0	0	0	0	0	0	0	Bacteria	Cyanobacteria	Oxyphotobacteria	Chloroplast
Otu001688	17	3	10	0	3	1	0	0	0	0	0.00317	0.011362	0	0.003149	0.001084	0	0	0	0	Bacteria	Proteobacteria	Deltaproteobacteria	Desulfuromonadales	Geobacteraceae	Geobacter
Otu001689	17	0	0	0	0	17	0	0	0	0	0	0	0	0	0.018429	0	0	0	0	Bacteria	Bacteroidetes	Bacteroidia	Bacteroidales	Bacteroidaceae	Bacteroides	Bacteroides_caecimuris
Otu001690	17	0	0	0	0	0	0	0	0	15	0	0	0	0	0	0	0	0	0.016433	Bacteria	Proteobacteria	Alphaproteobacteria	Caulobacterales	Caulobacteraceae
Otu001691	17	0	0	0	0	17	0	0	0	0	0	0	0	0	0.018429	0	0	0	0	Bacteria	Firmicutes	Clostridia	Clostridiales	Lachnospiraceae	Eubacterium_ruminantium_group	Eubacterium_ruminantium
Otu001692	17	0	0	0	0	0	5	3	6	0	0	0	0	0	0	0.007001	0.003274	0.006718	0	Bacteria	Proteobacteria	Gammaproteobacteria	Pseudomonadales	Pseudomonadaceae	Pseudomonas
Otu001693	16	16	0	0	0	0	0	0	0	0	0.016907	0	0	0	0	0	0	0	0	Bacteria	Bacteroidetes	Bacteroidia	Bacteroidales	Prevotellaceae	Prevotella_1
Otu001694	16	0	0	0	0	0	1	0	1	13	0	0	0	0	0	0.0014	0	0.00112	0.014242	Bacteria	Proteobacteria	Alphaproteobacteria	Caulobacterales	Caulobacteraceae
Otu001695	16	0	0	0	0	0	0	0	2	10	0	0	0	0	0	0	0	0.002239	0.010956	Bacteria	Proteobacteria	Alphaproteobacteria	Caulobacterales	Caulobacteraceae
Otu001696	16	0	0	0	0	0	1	6	4	2	0	0	0	0	0	0.0014	0.006549	0.004479	0.002191	Bacteria	Firmicutes	Bacilli	Lactobacillales	Lactobacillaceae	Lactobacillus
Otu001697	16	0	0	0	0	16	0	0	0	0	0	0	0	0	0.017345	0	0	0	0	Bacteria	Cyanobacteria	Melainabacteria	Obscuribacterales
Otu001698	16	0	2	0	0	14	0	0	0	0	0	0.002272	0	0	0.015177	0	0	0	0	Bacteria	Verrucomicrobia	Verrucomicrobiae	Chthoniobacterales	Chthoniobacteraceae	LD29
Otu001699	16	0	11	5	0	0	0	0	0	0	0	0.012499	0.00511	0	0	0	0	0	0	Bacteria	Firmicutes	Bacilli	Lactobacillales	Leuconostocaceae	Weissella
Otu001700	16	0	0	0	0	1	0	15	0	0	0	0	0	0	0.001084	0	0.016372	0	0	Bacteria	Firmicutes	Clostridia	Clostridiales	Ruminococcaceae	Ruminiclostridium_6
Otu001701	16	0	0	0	0	0	0	0	2	11	0	0	0	0	0	0	0	0.002239	0.012051	Bacteria	Proteobacteria	Alphaproteobacteria	Caulobacterales	Caulobacteraceae
Otu001702	16	0	1	0	0	0	2	7	0	2	0	0.001136	0	0	0	0.0028	0.00764	0	0.002191	Bacteria	Firmicutes	Bacilli	Lactobacillales	Lactobacillaceae	Lactobacillus	Lactobacillus_helveticus
Otu001703	16	0	0	0	0	0	4	4	3	0	0	0	0	0	0	0.005601	0.004366	0.003359	0	Bacteria	Proteobacteria	Gammaproteobacteria	Pseudomonadales	Pseudomonadaceae	Pseudomonas
Otu001704	16	0	0	0	0	16	0	0	0	0	0	0	0	0	0.017345	0	0	0	0	Bacteria	Firmicutes	Bacilli	Bacillales	Planococcaceae	Lysinibacillus
Otu001705	16	14	1	0	0	0	1	0	0	0	0.014794	0.001136	0	0	0	0.0014	0	0	0	Bacteria	Proteobacteria	Gammaproteobacteria	Betaproteobacteriales	Burkholderiaceae
Otu001706	16	0	0	0	0	16	0	0	0	0	0	0	0	0	0.017345	0	0	0	0	Bacteria	Bacteroidetes	Bacteroidia	Bacteroidales	Tannerellaceae	Parabacteroides
Otu001707	16	0	0	0	0	0	10	1	1	0	0	0	0	0	0	0.014002	0.001091	0.00112	0	Bacteria	Proteobacteria	Gammaproteobacteria	Pseudomonadales	Pseudomonadaceae	Pseudomonas
Otu001708	16	0	15	1	0	0	0	0	0	0	0	0.017044	0.001022	0	0	0	0	0	0	Bacteria	Bacteroidetes	Bacteroidia	Bacteroidales	Prevotellaceae	Prevotella_1
Otu001709	16	0	0	2	0	14	0	0	0	0	0	0	0.002044	0	0.015177	0	0	0	0	Bacteria	Actinobacteria	Actinobacteria	Micrococcales	Microbacteriaceae
Otu001710	16	0	0	0	0	0	0	16	0	0	0	0	0	0	0	0	0.017463	0	0	Bacteria
Otu001711	16	0	0	0	0	0	7	4	2	0	0	0	0	0	0	0.009802	0.004366	0.002239	0	Bacteria	Proteobacteria	Gammaproteobacteria	Pseudomonadales	Pseudomonadaceae	Pseudomonas
Otu001712	16	0	0	0	15	0	0	0	1	0	0	0	0	0.015746	0	0	0	0.00112	0	Bacteria	Proteobacteria	Alphaproteobacteria	Sphingomonadales	Sphingomonadaceae	Sphingomonas
Otu001713	16	0	0	0	16	0	0	0	0	0	0	0	0	0.016795	0	0	0	0	0	Bacteria	Chloroflexi	Chloroflexia	Thermomicrobiales	JG30-KF-CM45
Otu001714	16	2	8	4	1	0	0	1	0	0	0.002113	0.00909	0.004088	0.00105	0	0	0.001091	0	0	Bacteria	Proteobacteria	Alphaproteobacteria	Sphingomonadales	Sphingomonadaceae	Sphingomonas	Sphingomonas_paucimobilis
Otu001715	16	1	0	1	0	0	8	3	2	0	0.001057	0	0.001022	0	0	0.011202	0.003274	0.002239	0	Bacteria	Proteobacteria	Gammaproteobacteria	Pseudomonadales	Pseudomonadaceae	Pseudomonas
Otu001716	16	1	0	6	8	1	0	0	0	0	0.001057	0	0.006132	0.008398	0.001084	0	0	0	0	Bacteria	Proteobacteria	Gammaproteobacteria	Enterobacteriales	Enterobacteriaceae
Otu001717	16	0	0	0	2	13	0	1	0	0	0	0	0	0.002099	0.014093	0	0.001091	0	0	Bacteria	Proteobacteria	Alphaproteobacteria	Rhodospirillales
Otu001718	16	15	0	0	0	1	0	0	0	0	0.01585	0	0	0	0.001084	0	0	0	0	Bacteria	Bacteroidetes	Bacteroidia	Bacteroidales	Rikenellaceae	Rikenellaceae_RC9_gut_group
Otu001719	16	0	0	0	0	16	0	0	0	0	0	0	0	0	0.017345	0	0	0	0	Bacteria	Bacteroidetes	Bacteroidia	Bacteroidales	Muribaculaceae
Otu001720	16	0	0	0	0	0	0	0	16	0	0	0	0	0	0	0	0	0.017915	0	Bacteria	Firmicutes	Clostridia	Clostridiales	Ruminococcaceae
Otu001721	16	0	0	0	0	16	0	0	0	0	0	0	0	0	0.017345	0	0	0	0	Bacteria	Firmicutes	Clostridia	Clostridiales	Lachnospiraceae
Otu001722	16	0	0	0	0	0	1	15	0	0	0	0	0	0	0	0.0014	0.016372	0	0	Bacteria	Firmicutes	Bacilli	Bacillales	Bacillaceae	Bacillus
Otu001723	16	0	0	0	0	16	0	0	0	0	0	0	0	0	0.017345	0	0	0	0	Bacteria	Bacteroidetes	Bacteroidia	Bacteroidales	Prevotellaceae	Prevotellaceae_UCG-003
Otu001724	16	0	0	1	0	15	0	0	0	0	0	0	0.001022	0	0.016261	0	0	0	0	Bacteria	Actinobacteria	Actinobacteria	Corynebacteriales	Corynebacteriaceae	Corynebacterium_1
Otu001725	16	0	0	0	0	0	11	0	3	0	0	0	0	0	0	0.015402	0	0.003359	0	Bacteria	Proteobacteria	Gammaproteobacteria	Pseudomonadales	Pseudomonadaceae	Pseudomonas
Otu001726	16	0	0	0	0	16	0	0	0	0	0	0	0	0	0.017345	0	0	0	0	Bacteria	Firmicutes	Negativicutes	Selenomonadales	Veillonellaceae	Selenomonas_1
Otu001727	16	0	0	0	0	16	0	0	0	0	0	0	0	0	0.017345	0	0	0	0	Bacteria	Bacteroidetes	Bacteroidia	Bacteroidales	Prevotellaceae	Prevotella_1
Otu001728	15	0	0	0	0	15	0	0	0	0	0	0	0	0	0.016261	0	0	0	0	Bacteria	Firmicutes	Clostridia	Clostridiales	Lachnospiraceae	Lachnoclostridium
Otu001729	15	0	0	0	0	0	7	4	1	0	0	0	0	0	0	0.009802	0.004366	0.00112	0	Bacteria	Proteobacteria	Gammaproteobacteria	Pseudomonadales	Pseudomonadaceae	Pseudomonas
Otu001730	15	0	0	0	0	0	7	3	1	0	0	0	0	0	0	0.009802	0.003274	0.00112	0	Bacteria	Proteobacteria	Gammaproteobacteria	Pseudomonadales	Pseudomonadaceae	Pseudomonas
Otu001731	15	0	0	15	0	0	0	0	0	0	0	0	0.015329	0	0	0	0	0	0	Bacteria	Bacteroidetes	Bacteroidia	Bacteroidales	Bacteroidaceae	Bacteroides
Otu001732	15	0	0	0	0	0	0	1	0	0	0	0	0	0	0	0	0.001091	0	0	Bacteria	Firmicutes	Bacilli	Lactobacillales	Lactobacillaceae	Lactobacillus
Otu001733	15	0	0	15	0	0	0	0	0	0	0	0	0.015329	0	0	0	0	0	0	Bacteria	Firmicutes	Bacilli	Bacillales	Staphylococcaceae	Staphylococcus
Otu001734	15	1	0	9	4	0	0	0	1	0	0.001057	0	0.009198	0.004199	0	0	0	0.00112	0	Bacteria	Bacteroidetes	Bacteroidia	Bacteroidales	Rikenellaceae	Alistipes
Otu001735	15	15	0	0	0	0	0	0	0	0	0.01585	0	0	0	0	0	0	0	0	Bacteria	Acidobacteria	Subgroup_6
Otu001736	15	0	0	0	0	0	1	14	0	0	0	0	0	0	0	0.0014	0.01528	0	0	Bacteria	Firmicutes	Bacilli	Bacillales	Staphylococcaceae
Otu001737	15	15	0	0	0	0	0	0	0	0	0.01585	0	0	0	0	0	0	0	0	Bacteria	Actinobacteria	Acidimicrobiia	Microtrichales	Iamiaceae	Iamia
Otu001738	15	0	14	0	0	1	0	0	0	0	0	0.015907	0	0	0.001084	0	0	0	0	Bacteria	Firmicutes	Negativicutes	Selenomonadales	Veillonellaceae	Selenomonas_1	Selenomonas_ruminantium_AB3002
Otu001739	15	0	0	0	15	0	0	0	0	0	0	0	0	0.015746	0	0	0	0	0	Bacteria	Proteobacteria	Gammaproteobacteria	Betaproteobacteriales	Burkholderiaceae	Azohydromonas
Otu001740	15	1	0	0	0	0	0	0	14	0	0.001057	0	0	0	0	0	0	0.015675	0	Bacteria	Bacteroidetes	Bacteroidia	Bacteroidales	Muribaculaceae
Otu001741	15	15	0	0	0	0	0	0	0	0	0.01585	0	0	0	0	0	0	0	0	Bacteria	Firmicutes	Clostridia	Clostridiales	Ruminococcaceae	Eubacterium_coprostanoligenes_group
Otu001742	15	0	0	0	0	0	10	1	2	0	0	0	0	0	0	0.014002	0.001091	0.002239	0	Bacteria	Proteobacteria	Gammaproteobacteria	Pseudomonadales	Pseudomonadaceae	Pseudomonas
Otu001743	15	0	0	0	0	15	0	0	0	0	0	0	0	0	0.016261	0	0	0	0	Bacteria	Chloroflexi	Anaerolineae	Anaerolineales	Anaerolineaceae
Otu001744	15	0	0	1	0	1	0	13	0	0	0	0	0.001022	0	0.001084	0	0.014189	0	0	Bacteria	Firmicutes	Clostridia	Clostridiales	Lachnospiraceae	Roseburia
Otu001745	15	14	0	0	0	0	1	0	0	0	0.014794	0	0	0	0	0.0014	0	0	0	Bacteria	Firmicutes	Clostridia	Clostridiales	Ruminococcaceae	Pygmaiobacter	Pygmaiobacter_massiliensis
Otu001746	15	0	0	0	0	15	0	0	0	0	0	0	0	0	0.016261	0	0	0	0	Bacteria	Firmicutes	Clostridia	Clostridiales	Lachnospiraceae	Coprococcus_3
Otu001747	15	0	0	5	0	0	2	6	0	2	0	0	0.00511	0	0	0.0028	0.006549	0	0.002191	Bacteria	Proteobacteria	Gammaproteobacteria	Pseudomonadales	Pseudomonadaceae	Pseudomonas
Otu001748	15	0	12	0	0	3	0	0	0	0	0	0.013635	0	0	0.003252	0	0	0	0	Bacteria	Firmicutes	Clostridia	Clostridiales	Lachnospiraceae
Otu001749	15	0	0	0	0	15	0	0	0	0	0	0	0	0	0.016261	0	0	0	0	Bacteria	Bacteroidetes	Bacteroidia	Flavobacteriales	Flavobacteriaceae	Flavobacterium
Otu001750	15	0	0	0	0	15	0	0	0	0	0	0	0	0	0.016261	0	0	0	0	Bacteria	Firmicutes	Clostridia	Clostridiales	Lachnospiraceae
Otu001751	15	0	0	0	0	0	9	2	2	0	0	0	0	0	0	0.012602	0.002183	0.002239	0	Bacteria	Proteobacteria	Gammaproteobacteria	Pseudomonadales	Pseudomonadaceae	Pseudomonas
Otu001752	15	0	0	0	0	0	15	0	0	0	0	0	0	0	0	0.021003	0	0	0	Bacteria	Actinobacteria	Acidimicrobiia	IMCC26256
Otu001753	15	0	0	0	8	7	0	0	0	0	0	0	0	0.008398	0.007588	0	0	0	0	Bacteria	Firmicutes	Bacilli	Bacillales	Bacillaceae	Bacillus
Otu001754	15	0	0	0	0	15	0	0	0	0	0	0	0	0	0.016261	0	0	0	0	Bacteria	Bacteroidetes	Bacteroidia	Bacteroidales	Muribaculaceae
Otu001755	15	11	0	0	0	4	0	0	0	0	0.011624	0	0	0	0.004336	0	0	0	0	Bacteria	Patescibacteria	Saccharimonadia	Saccharimonadales	Saccharimonadaceae	Candidatus_Saccharimonas
Otu001756	15	0	0	15	0	0	0	0	0	0	0	0	0.015329	0	0	0	0	0	0	Bacteria	Acidobacteria	Subgroup_6
Otu001757	15	13	0	0	2	0	0	0	0	0	0.013737	0	0	0.002099	0	0	0	0	0	Bacteria
Otu001758	15	0	0	0	0	15	0	0	0	0	0	0	0	0	0.016261	0	0	0	0	Bacteria	Planctomycetes	Planctomycetacia	Pirellulales	Pirellulaceae
Otu001759	15	1	0	0	4	7	0	3	0	0	0.001057	0	0	0.004199	0.007588	0	0.003274	0	0	Bacteria	Proteobacteria	Gammaproteobacteria	Pseudomonadales	Pseudomonadaceae	Pseudomonas
Otu001760	15	0	0	0	15	0	0	0	0	0	0	0	0	0.015746	0	0	0	0	0	Bacteria	Bacteroidetes	Bacteroidia	Bacteroidales	Prevotellaceae	Prevotellaceae_UCG-003
Otu001761	15	1	0	0	0	0	0	0	2	0	0.001057	0	0	0	0	0	0	0.002239	0	Bacteria	Bacteroidetes	Bacteroidia	Flavobacteriales	Weeksellaceae	Chryseobacterium	Chryseobacterium_indologenes
Otu001762	15	0	0	0	15	0	0	0	0	0	0	0	0	0.015746	0	0	0	0	0	Bacteria	Planctomycetes	Planctomycetacia	Gemmatales	Gemmataceae
Otu001763	15	0	0	0	0	0	7	4	3	0	0	0	0	0	0	0.009802	0.004366	0.003359	0	Bacteria	Proteobacteria	Gammaproteobacteria	Pseudomonadales	Pseudomonadaceae	Pseudomonas
Otu001764	15	0	0	0	0	0	4	1	1	0	0	0	0	0	0	0.005601	0.001091	0.00112	0	Bacteria	Proteobacteria	Gammaproteobacteria	Pseudomonadales	Pseudomonadaceae	Pseudomonas
Otu001765	14	0	0	14	0	0	0	0	0	0	0	0	0.014307	0	0	0	0	0	0	Bacteria	Firmicutes	Negativicutes	Selenomonadales	Veillonellaceae	Quinella
Otu001766	14	0	0	13	0	0	0	0	0	0	0	0	0.013285	0	0	0	0	0	0	Bacteria	Bacteroidetes	Bacteroidia	Bacteroidales	Prevotellaceae
Otu001767	14	8	0	0	0	2	4	0	0	0	0.008454	0	0	0	0.002168	0.005601	0	0	0	Bacteria	Bacteroidetes	Bacteroidia	Bacteroidales	Bacteroidaceae	Bacteroides	Bacteroides_vulgatus
Otu001768	14	0	1	1	3	0	3	1	4	0	0	0.001136	0.001022	0.003149	0	0.004201	0.001091	0.004479	0	Bacteria	Firmicutes	Bacilli	Lactobacillales	Streptococcaceae	Streptococcus	Streptococcus_equinus
Otu001769	14	0	0	0	0	14	0	0	0	0	0	0	0	0	0.015177	0	0	0	0	Bacteria	Bacteroidetes	Bacteroidia	Bacteroidales	Rikenellaceae	Alistipes
Otu001770	14	2	1	1	8	2	0	0	0	0	0.002113	0.001136	0.001022	0.008398	0.002168	0	0	0	0	Bacteria	Bacteroidetes	Bacteroidia	Bacteroidales	Rikenellaceae	Alistipes
Otu001771	14	0	0	0	0	0	8	2	1	1	0	0	0	0	0	0.011202	0.002183	0.00112	0.001096	Bacteria	Proteobacteria	Gammaproteobacteria	Pseudomonadales	Pseudomonadaceae	Pseudomonas
Otu001772	14	0	0	0	0	0	14	0	0	0	0	0	0	0	0	0.019603	0	0	0	Bacteria	Actinobacteria	Actinobacteria	Frankiales	Geodermatophilaceae	Blastococcus	Blastococcus_saxobsidens
Otu001773	14	0	0	0	0	0	8	1	2	0	0	0	0	0	0	0.011202	0.001091	0.002239	0	Bacteria	Proteobacteria	Gammaproteobacteria	Pseudomonadales	Pseudomonadaceae	Pseudomonas
Otu001774	14	0	0	0	0	14	0	0	0	0	0	0	0	0	0.015177	0	0	0	0	Bacteria	Firmicutes	Bacilli	Bacillales	Staphylococcaceae	Macrococcus
Otu001775	14	0	0	0	0	0	13	0	0	0	0	0	0	0	0	0.018203	0	0	0	Bacteria	Proteobacteria	Alphaproteobacteria	Acetobacterales	Acetobacteraceae	Acetobacter
Otu001776	14	0	0	0	0	0	1	0	1	12	0	0	0	0	0	0.0014	0	0.00112	0.013147	Bacteria	Proteobacteria	Gammaproteobacteria	Betaproteobacteriales	Burkholderiaceae	Ralstonia
Otu001777	14	0	0	0	0	14	0	0	0	0	0	0	0	0	0.015177	0	0	0	0	Bacteria	Firmicutes	Clostridia	Clostridiales	Ruminococcaceae	Ruminococcaceae_UCG-002
Otu001778	14	2	0	7	2	0	1	1	1	0	0.002113	0	0.007154	0.002099	0	0.0014	0.001091	0.00112	0	Bacteria	Proteobacteria	Gammaproteobacteria	Enterobacteriales	Enterobacteriaceae
Otu001779	14	0	14	0	0	0	0	0	0	0	0	0.015907	0	0	0	0	0	0	0	Bacteria	Bacteroidetes	Bacteroidia	Bacteroidales	Muribaculaceae
Otu001780	14	0	0	0	0	14	0	0	0	0	0	0	0	0	0.015177	0	0	0	0	Bacteria	Firmicutes	Clostridia	Clostridiales	Lachnospiraceae
Otu001781	14	14	0	0	0	0	0	0	0	0	0.014794	0	0	0	0	0	0	0	0	Bacteria	Firmicutes	Bacilli	Bacillales	Bacillaceae	Bacillus
Otu001782	14	0	0	0	0	0	7	1	4	0	0	0	0	0	0	0.009802	0.001091	0.004479	0	Bacteria	Proteobacteria	Gammaproteobacteria	Pseudomonadales	Pseudomonadaceae	Pseudomonas
Otu001783	14	0	0	0	0	0	4	3	5	0	0	0	0	0	0	0.005601	0.003274	0.005598	0	Bacteria	Proteobacteria	Gammaproteobacteria	Pseudomonadales	Pseudomonadaceae	Pseudomonas
Otu001784	14	0	0	0	1	0	7	2	1	0	0	0	0	0.00105	0	0.009802	0.002183	0.00112	0	Bacteria	Proteobacteria	Gammaproteobacteria	Pseudomonadales	Pseudomonadaceae	Pseudomonas
Otu001785	14	14	0	0	0	0	0	0	0	0	0.014794	0	0	0	0	0	0	0	0	Bacteria	Bacteroidetes	Bacteroidia	Bacteroidales	Muribaculaceae
Otu001786	14	0	0	0	0	0	6	1	4	0	0	0	0	0	0	0.008401	0.001091	0.004479	0	Bacteria	Proteobacteria	Gammaproteobacteria	Pseudomonadales	Pseudomonadaceae	Pseudomonas
Otu001787	14	0	0	0	0	0	7	2	3	0	0	0	0	0	0	0.009802	0.002183	0.003359	0	Bacteria	Proteobacteria	Gammaproteobacteria	Pseudomonadales	Pseudomonadaceae	Pseudomonas
Otu001788	14	0	0	0	1	0	13	0	0	0	0	0	0	0.00105	0	0.018203	0	0	0	Bacteria	Actinobacteria	Actinobacteria	Corynebacteriales	Mycobacteriaceae	Mycobacterium
Otu001789	14	0	0	0	1	0	0	0	0	0	0	0	0	0.00105	0	0	0	0	0	Bacteria	Firmicutes	Bacilli	Bacillales	Staphylococcaceae	Staphylococcus
Otu001790	14	0	0	0	0	0	0	1	0	13	0	0	0	0	0	0	0.001091	0	0.014242	Bacteria	Proteobacteria	Alphaproteobacteria	Caulobacterales	Caulobacteraceae
Otu001791	14	0	0	0	14	0	0	0	0	0	0	0	0	0.014696	0	0	0	0	0	Bacteria	Proteobacteria	Gammaproteobacteria	Enterobacteriales	Enterobacteriaceae
Otu001792	14	1	0	0	11	2	0	0	0	0	0.001057	0	0	0.011547	0.002168	0	0	0	0	Bacteria	Firmicutes	Negativicutes	Selenomonadales	Veillonellaceae	Selenomonas_1
Otu001793	14	0	0	12	2	0	0	0	0	0	0	0	0.012263	0.002099	0	0	0	0	0	Bacteria	Actinobacteria	Actinobacteria	Pseudonocardiales	Pseudonocardiaceae	Pseudonocardia
Otu001794	14	0	0	0	0	14	0	0	0	0	0	0	0	0	0.015177	0	0	0	0	Bacteria	Bacteroidetes	Bacteroidia	Bacteroidales	Prevotellaceae	Prevotella_1
Otu001795	14	0	0	0	0	14	0	0	0	0	0	0	0	0	0.015177	0	0	0	0	Bacteria	Bacteroidetes	Bacteroidia	Bacteroidales	Muribaculaceae
Otu001796	14	0	14	0	0	0	0	0	0	0	0	0.015907	0	0	0	0	0	0	0	Bacteria	Firmicutes	Clostridia	Clostridiales	Ruminococcaceae
Otu001797	14	0	0	0	0	0	1	7	1	0	0	0	0	0	0	0.0014	0.00764	0.00112	0	Bacteria	Proteobacteria	Gammaproteobacteria	Pseudomonadales	Pseudomonadaceae	Pseudomonas
Otu001798	14	0	2	11	0	0	0	0	0	1	0	0.002272	0.011241	0	0	0	0	0	0.001096	Bacteria	Proteobacteria	Gammaproteobacteria	Oceanospirillales	Halomonadaceae
Otu001799	14	0	0	0	0	14	0	0	0	0	0	0	0	0	0.015177	0	0	0	0	Bacteria	Chloroflexi	Ktedonobacteria	Ktedonobacterales	Ktedonobacteraceae
Otu001800	14	0	0	0	0	0	5	1	2	0	0	0	0	0	0	0.007001	0.001091	0.002239	0	Bacteria	Proteobacteria	Gammaproteobacteria	Pseudomonadales	Pseudomonadaceae	Pseudomonas
Otu001801	14	14	0	0	0	0	0	0	0	0	0.014794	0	0	0	0	0	0	0	0	Bacteria
Otu001802	14	0	0	10	0	4	0	0	0	0	0	0	0.01022	0	0.004336	0	0	0	0	Bacteria	Kiritimatiellaeota	Kiritimatiellae	WCHB1-41
Otu001803	14	13	0	0	1	0	0	0	0	0	0.013737	0	0	0.00105	0	0	0	0	0	Bacteria	Proteobacteria	Gammaproteobacteria	Vibrionales	Vibrionaceae	Enterovibrio
Otu001804	14	0	0	0	0	14	0	0	0	0	0	0	0	0	0.015177	0	0	0	0	Bacteria	Firmicutes	Clostridia	Clostridiales	Ruminococcaceae
Otu001805	14	14	0	0	0	0	0	0	0	0	0.014794	0	0	0	0	0	0	0	0	Bacteria	Firmicutes	Clostridia	Clostridiales	Ruminococcaceae	Ruminococcaceae_UCG-002
Otu001806	13	0	0	0	13	0	0	0	0	0	0	0	0	0.013646	0	0	0	0	0	Bacteria	Actinobacteria	Acidimicrobiia	Microtrichales	Ilumatobacteraceae	Ilumatobacter
Otu001807	13	0	0	0	0	0	0	1	0	0	0	0	0	0	0	0	0.001091	0	0	Bacteria	Proteobacteria	Alphaproteobacteria	Rhizobiales	Xanthobacteraceae
Otu001808	13	0	0	0	0	13	0	0	0	0	0	0	0	0	0.014093	0	0	0	0	Bacteria	Firmicutes	Clostridia	Clostridiales	Lachnospiraceae	Lachnoclostridium_1
Otu001809	13	0	0	0	0	0	0	13	0	0	0	0	0	0	0	0	0.014189	0	0	Bacteria	Firmicutes	Clostridia	Clostridiales	Lachnospiraceae	Lachnospiraceae_NK4A136_group
Otu001810	13	0	13	0	0	0	0	0	0	0	0	0.014771	0	0	0	0	0	0	0	Bacteria	Proteobacteria	Gammaproteobacteria	Enterobacteriales	Enterobacteriaceae	Proteus
Otu001811	13	0	0	0	0	0	0	0	0	0	0	0	0	0	0	0	0	0	0	Bacteria	Firmicutes	Bacilli	Bacillales	Staphylococcaceae	Staphylococcus
Otu001812	13	0	0	0	13	0	0	0	0	0	0	0	0	0.013646	0	0	0	0	0	Bacteria	Firmicutes	Clostridia	Clostridiales	Ruminococcaceae	Ruminococcus_1
Otu001813	13	0	0	0	13	0	0	0	0	0	0	0	0	0.013646	0	0	0	0	0	Bacteria	Planctomycetes	Phycisphaerae	Tepidisphaerales	WD2101_soil_group
Otu001814	13	3	3	6	0	1	0	0	0	0	0.00317	0.003409	0.006132	0	0.001084	0	0	0	0	Bacteria	Proteobacteria	Gammaproteobacteria	Pseudomonadales	Moraxellaceae	Acinetobacter
Otu001815	13	0	0	0	0	0	3	2	7	0	0	0	0	0	0	0.004201	0.002183	0.007838	0	Bacteria	Proteobacteria	Gammaproteobacteria	Pseudomonadales	Pseudomonadaceae	Pseudomonas
Otu001816	13	0	0	0	3	10	0	0	0	0	0	0	0	0.003149	0.010841	0	0	0	0	Bacteria	Firmicutes	Clostridia	Clostridiales	Ruminococcaceae
Otu001817	13	0	0	0	0	0	8	2	2	0	0	0	0	0	0	0.011202	0.002183	0.002239	0	Bacteria	Proteobacteria	Gammaproteobacteria	Pseudomonadales	Pseudomonadaceae	Pseudomonas
Otu001818	13	2	0	0	0	0	0	11	0	0	0.002113	0	0	0	0	0	0.012006	0	0	Bacteria	Bacteroidetes	Bacteroidia	Bacteroidales	Muribaculaceae
Otu001819	13	0	0	0	0	13	0	0	0	0	0	0	0	0	0.014093	0	0	0	0	Bacteria	Firmicutes	Bacilli	Lactobacillales	Carnobacteriaceae	Trichococcus
Otu001820	13	0	0	0	0	0	4	1	3	0	0	0	0	0	0	0.005601	0.001091	0.003359	0	Bacteria	Proteobacteria	Gammaproteobacteria	Pseudomonadales	Pseudomonadaceae	Pseudomonas
Otu001821	13	0	0	0	0	11	0	0	0	0	0	0	0	0	0.011925	0	0	0	0	Bacteria	Proteobacteria	Gammaproteobacteria	Betaproteobacteriales	Burkholderiaceae
Otu001822	13	2	1	0	4	0	4	0	0	0	0.002113	0.001136	0	0.004199	0	0.005601	0	0	0	Bacteria	Proteobacteria	Gammaproteobacteria	Enterobacteriales	Enterobacteriaceae
Otu001823	13	0	0	0	0	0	7	3	2	0	0	0	0	0	0	0.009802	0.003274	0.002239	0	Bacteria	Proteobacteria	Gammaproteobacteria	Pseudomonadales	Pseudomonadaceae	Pseudomonas
Otu001824	13	0	0	0	3	10	0	0	0	0	0	0	0	0.003149	0.010841	0	0	0	0	Bacteria	Firmicutes	Clostridia	Clostridiales	Lachnospiraceae	Lachnospiraceae_NK3A20_group
Otu001825	13	0	0	0	0	0	9	2	2	0	0	0	0	0	0	0.012602	0.002183	0.002239	0	Bacteria	Proteobacteria	Gammaproteobacteria	Pseudomonadales	Pseudomonadaceae	Pseudomonas
Otu001826	13	0	0	0	13	0	0	0	0	0	0	0	0	0.013646	0	0	0	0	0	Bacteria	Gemmatimonadetes	S0134_terrestrial_group
Otu001827	13	0	0	0	0	0	2	3	2	0	0	0	0	0	0	0.0028	0.003274	0.002239	0	Bacteria	Proteobacteria	Gammaproteobacteria	Pseudomonadales	Pseudomonadaceae	Pseudomonas
Otu001828	13	0	0	0	0	0	1	1	0	10	0	0	0	0	0	0.0014	0.001091	0	0.010956	Bacteria	Firmicutes	Bacilli	Bacillales	Staphylococcaceae	Staphylococcus
Otu001829	13	0	0	0	0	0	8	2	0	0	0	0	0	0	0	0.011202	0.002183	0	0	Bacteria	Proteobacteria	Gammaproteobacteria	Pseudomonadales	Pseudomonadaceae	Pseudomonas
Otu001830	13	0	0	0	0	0	8	3	1	0	0	0	0	0	0	0.011202	0.003274	0.00112	0	Bacteria	Proteobacteria	Gammaproteobacteria	Pseudomonadales	Pseudomonadaceae	Pseudomonas
Otu001831	13	13	0	0	0	0	0	0	0	0	0.013737	0	0	0	0	0	0	0	0	Bacteria	Nitrospirae	Thermodesulfovibrionia
Otu001832	13	0	0	0	0	13	0	0	0	0	0	0	0	0	0.014093	0	0	0	0	Bacteria	Proteobacteria	Gammaproteobacteria	Betaproteobacteriales	Burkholderiaceae	Herbaspirillum
Otu001833	13	0	9	0	4	0	0	0	0	0	0	0.010226	0	0.004199	0	0	0	0	0	Bacteria	Firmicutes	Negativicutes	Selenomonadales	Veillonellaceae	Veillonellaceae_UCG-001
Otu001834	13	0	0	0	4	8	0	0	0	0	0	0	0	0.004199	0.008673	0	0	0	0	Bacteria	Firmicutes	Bacilli	Bacillales	Bacillaceae	Bacillus
Otu001835	13	0	0	0	0	0	6	1	3	0	0	0	0	0	0	0.008401	0.001091	0.003359	0	Bacteria	Proteobacteria	Gammaproteobacteria	Pseudomonadales	Pseudomonadaceae	Pseudomonas
Otu001836	13	0	13	0	0	0	0	0	0	0	0	0.014771	0	0	0	0	0	0	0	Bacteria	Firmicutes	Clostridia	Clostridiales	Lachnospiraceae	Blautia
Otu001837	13	0	0	0	0	0	0	0	0	0	0	0	0	0	0	0	0	0	0	Bacteria	Bacteroidetes	Bacteroidia	Flavobacteriales	Weeksellaceae	Chryseobacterium
Otu001838	13	13	0	0	0	0	0	0	0	0	0.013737	0	0	0	0	0	0	0	0	Bacteria	Cyanobacteria	Oxyphotobacteria	Chloroplast
Otu001839	13	0	0	0	0	0	0	1	12	0	0	0	0	0	0	0	0.001091	0.013436	0	Bacteria	Cyanobacteria	Oxyphotobacteria	Chloroplast
Otu001840	13	0	0	0	0	1	5	0	4	0	0	0	0	0	0.001084	0.007001	0	0.004479	0	Bacteria	Proteobacteria	Gammaproteobacteria	Pseudomonadales	Pseudomonadaceae	Pseudomonas
Otu001841	13	0	6	0	6	1	0	0	0	0	0	0.006817	0	0.006298	0.001084	0	0	0	0	Bacteria	Firmicutes	Erysipelotrichia	Erysipelotrichales	Erysipelotrichaceae	Erysipelotrichaceae_UCG-004
Otu001842	13	0	0	0	0	0	0	0	0	0	0	0	0	0	0	0	0	0	0	Bacteria	Firmicutes	Bacilli	Bacillales	Staphylococcaceae	Staphylococcus
Otu001843	12	0	1	0	11	0	0	0	0	0	0	0.001136	0	0.011547	0	0	0	0	0	Bacteria	Firmicutes	Clostridia	Clostridiales	Lachnospiraceae
Otu001844	12	1	0	0	0	0	2	3	4	0	0.001057	0	0	0	0	0.0028	0.003274	0.004479	0	Bacteria	Proteobacteria	Gammaproteobacteria	Pseudomonadales	Pseudomonadaceae	Pseudomonas
Otu001845	12	0	0	8	0	4	0	0	0	0	0	0	0.008176	0	0.004336	0	0	0	0	Bacteria	Firmicutes	Clostridia	Clostridiales	Ruminococcaceae	Ruminococcaceae_UCG-002
Otu001846	12	0	0	0	0	0	2	3	3	0	0	0	0	0	0	0.0028	0.003274	0.003359	0	Bacteria	Proteobacteria	Gammaproteobacteria	Pseudomonadales	Pseudomonadaceae	Pseudomonas
Otu001847	12	0	0	0	0	0	5	1	3	0	0	0	0	0	0	0.007001	0.001091	0.003359	0	Bacteria	Proteobacteria	Gammaproteobacteria	Pseudomonadales	Pseudomonadaceae	Pseudomonas
Otu001848	12	0	0	0	0	0	3	1	7	0	0	0	0	0	0	0.004201	0.001091	0.007838	0	Bacteria	Proteobacteria	Gammaproteobacteria	Pseudomonadales	Pseudomonadaceae	Pseudomonas
Otu001849	12	0	0	0	0	1	2	3	2	0	0	0	0	0	0.001084	0.0028	0.003274	0.002239	0	Bacteria	Cyanobacteria	Oxyphotobacteria	Chloroplast
Otu001850	12	12	0	0	0	0	0	0	0	0	0.01268	0	0	0	0	0	0	0	0	Bacteria	Cyanobacteria	Oxyphotobacteria	Chloroplast
Otu001851	12	0	0	0	0	12	0	0	0	0	0	0	0	0	0.013009	0	0	0	0	Bacteria	Firmicutes	Clostridia	Clostridiales	Lachnospiraceae
Otu001852	12	0	0	0	12	0	0	0	0	0	0	0	0	0.012596	0	0	0	0	0	Bacteria	Firmicutes	Negativicutes	Selenomonadales	Veillonellaceae	Dialister
Otu001853	12	0	0	0	0	0	3	4	2	1	0	0	0	0	0	0.004201	0.004366	0.002239	0.001096	Bacteria	Proteobacteria	Gammaproteobacteria	Pseudomonadales	Pseudomonadaceae	Pseudomonas
Otu001854	12	12	0	0	0	0	0	0	0	0	0.01268	0	0	0	0	0	0	0	0	Bacteria	Firmicutes	Clostridia	Clostridiales	Lachnospiraceae	Acetitomaculum
Otu001855	12	0	0	0	12	0	0	0	0	0	0	0	0	0.012596	0	0	0	0	0	Bacteria	Firmicutes	Clostridia	Clostridiales	Christensenellaceae	Christensenellaceae_R-7_group
Otu001856	12	0	1	11	0	0	0	0	0	0	0	0.001136	0.011241	0	0	0	0	0	0	Bacteria	Firmicutes	Negativicutes	Selenomonadales	Veillonellaceae
Otu001857	12	0	0	0	0	0	1	1	2	5	0	0	0	0	0	0.0014	0.001091	0.002239	0.005478	Bacteria	Proteobacteria	Alphaproteobacteria	Caulobacterales	Caulobacteraceae
Otu001858	12	0	0	0	0	0	8	1	3	0	0	0	0	0	0	0.011202	0.001091	0.003359	0	Bacteria	Proteobacteria	Gammaproteobacteria	Pseudomonadales	Pseudomonadaceae	Pseudomonas
Otu001859	12	0	2	0	1	0	1	0	3	0	0	0.002272	0	0.00105	0	0.0014	0	0.003359	0	Bacteria	Proteobacteria	Gammaproteobacteria	Pseudomonadales	Moraxellaceae	Acinetobacter
Otu001860	12	1	0	5	3	3	0	0	0	0	0.001057	0	0.00511	0.003149	0.003252	0	0	0	0	Bacteria	Bacteroidetes	Bacteroidia	Bacteroidales	Rikenellaceae	Alistipes
Otu001861	12	0	0	0	0	0	1	0	1	9	0	0	0	0	0	0.0014	0	0.00112	0.00986	Bacteria	Proteobacteria	Alphaproteobacteria	Caulobacterales	Caulobacteraceae
Otu001862	12	0	0	0	1	11	0	0	0	0	0	0	0	0.00105	0.011925	0	0	0	0	Bacteria	Firmicutes	Negativicutes	Selenomonadales	Veillonellaceae	Selenomonas_1
Otu001863	12	0	0	0	0	0	1	1	1	9	0	0	0	0	0	0.0014	0.001091	0.00112	0.00986	Bacteria	Proteobacteria	Alphaproteobacteria	Caulobacterales	Caulobacteraceae
Otu001864	12	12	0	0	0	0	0	0	0	0	0.01268	0	0	0	0	0	0	0	0	Bacteria	Firmicutes	Clostridia	Clostridiales	Lachnospiraceae
Otu001865	12	0	0	11	0	0	0	1	0	0	0	0	0.011241	0	0	0	0.001091	0	0	Bacteria	Firmicutes	Bacilli	Bacillales	Staphylococcaceae	Staphylococcus
Otu001866	12	0	0	0	0	0	0	0	12	0	0	0	0	0	0	0	0	0.013436	0	Bacteria	Proteobacteria	Alphaproteobacteria	Rhodospirillales	Rhodopirillaceae	Defluviicoccus
Otu001867	12	0	0	12	0	0	0	0	0	0	0	0	0.012263	0	0	0	0	0	0	Bacteria	Firmicutes	Bacilli	Bacillales	Staphylococcaceae	Staphylococcus
Otu001868	12	0	0	0	0	0	4	2	4	0	0	0	0	0	0	0.005601	0.002183	0.004479	0	Bacteria	Proteobacteria	Gammaproteobacteria	Pseudomonadales	Pseudomonadaceae	Pseudomonas
Otu001869	12	0	0	0	0	11	0	0	1	0	0	0	0	0	0.011925	0	0	0.00112	0	Bacteria	Proteobacteria	Deltaproteobacteria	Desulfovibrionales	Desulfovibrionaceae	Desulfovibrio	Desulfovibrio_piger
Otu001870	12	0	0	0	0	0	0	0	0	12	0	0	0	0	0	0	0	0	0.013147	Bacteria	Proteobacteria	Gammaproteobacteria	Betaproteobacteriales	Burkholderiaceae	Ralstonia
Otu001871	12	0	0	0	0	0	1	3	4	2	0	0	0	0	0	0.0014	0.003274	0.004479	0.002191	Bacteria	Proteobacteria	Alphaproteobacteria	Caulobacterales	Caulobacteraceae
Otu001872	12	0	0	0	10	0	2	0	0	0	0	0	0	0.010497	0	0.0028	0	0	0	Bacteria	Firmicutes	Clostridia	Clostridiales	Lachnospiraceae
Otu001873	12	0	0	0	0	0	3	2	3	0	0	0	0	0	0	0.004201	0.002183	0.003359	0	Bacteria	Proteobacteria	Gammaproteobacteria	Pseudomonadales	Pseudomonadaceae	Pseudomonas
Otu001874	12	0	0	0	0	12	0	0	0	0	0	0	0	0	0.013009	0	0	0	0	Bacteria	Bacteroidetes	Bacteroidia	Bacteroidales	Prevotellaceae	Prevotella_1
Otu001875	12	0	0	0	0	11	0	0	0	0	0	0	0	0	0.011925	0	0	0	0	Bacteria	Bacteroidetes	Bacteroidia	Bacteroidales	Tannerellaceae	Parabacteroides
Otu001876	12	0	0	0	0	0	5	2	3	0	0	0	0	0	0	0.007001	0.002183	0.003359	0	Bacteria	Proteobacteria	Gammaproteobacteria	Pseudomonadales	Pseudomonadaceae	Pseudomonas
Otu001877	12	0	0	0	0	5	5	2	0	0	0	0	0	0	0.00542	0.007001	0.002183	0	0	Bacteria	Firmicutes	Bacilli	Bacillales	Bacillaceae	Bacillus
Otu001878	12	0	0	0	0	0	6	1	1	1	0	0	0	0	0	0.008401	0.001091	0.00112	0.001096	Bacteria	Proteobacteria	Gammaproteobacteria	Pseudomonadales	Pseudomonadaceae	Pseudomonas
Otu001879	12	2	1	0	2	3	0	2	0	0	0.002113	0.001136	0	0.002099	0.003252	0	0.002183	0	0	Bacteria	Verrucomicrobia	Verrucomicrobiae	Verrucomicrobiales	Akkermansiaceae	Akkermansia
Otu001880	12	0	0	7	4	1	0	0	0	0	0	0	0.007154	0.004199	0.001084	0	0	0	0	Bacteria	Bacteroidetes	Bacteroidia	Bacteroidales	Rikenellaceae	Alistipes
Otu001881	12	0	1	0	0	0	2	3	0	1	0	0.001136	0	0	0	0.0028	0.003274	0	0.001096	Bacteria	Firmicutes	Bacilli	Lactobacillales	Lactobacillaceae	Lactobacillus	Lactobacillus_helveticus
Otu001882	12	0	0	0	5	6	0	0	1	0	0	0	0	0.005249	0.006504	0	0	0.00112	0	Bacteria	Proteobacteria	Gammaproteobacteria	Pseudomonadales	Pseudomonadaceae	Pseudomonas
Otu001883	12	0	12	0	0	0	0	0	0	0	0	0.013635	0	0	0	0	0	0	0	Bacteria	Firmicutes	Negativicutes	Selenomonadales	Veillonellaceae	Selenomonas_4
Otu001884	12	0	1	0	0	0	0	0	11	0	0	0.001136	0	0	0	0	0	0.012316	0	Bacteria	Proteobacteria	Gammaproteobacteria	Betaproteobacteriales	Burkholderiaceae	Massilia
Otu001885	11	0	0	0	0	10	0	0	1	0	0	0	0	0	0.010841	0	0	0.00112	0	Bacteria	Proteobacteria	Gammaproteobacteria	Pseudomonadales	Pseudomonadaceae	Pseudomonas
Otu001886	11	0	0	0	0	0	0	0	11	0	0	0	0	0	0	0	0	0.012316	0	Bacteria	Proteobacteria	Gammaproteobacteria	Enterobacteriales	Enterobacteriaceae	Cronobacter
Otu001887	11	0	0	0	11	0	0	0	0	0	0	0	0	0.011547	0	0	0	0	0	Bacteria	Bacteroidetes	Bacteroidia	Chitinophagales	Saprospiraceae
Otu001888	11	0	1	3	2	0	1	4	0	0	0	0.001136	0.003066	0.002099	0	0.0014	0.004366	0	0	Bacteria	Proteobacteria	Alphaproteobacteria	Rhizobiales	Xanthobacteraceae	Bradyrhizobium
Otu001889	11	1	0	0	8	0	0	2	0	0	0.001057	0	0	0.008398	0	0	0.002183	0	0	Bacteria	Proteobacteria	Alphaproteobacteria	Rhodobacterales	Rhodobacteraceae	Paracoccus
Otu001890	11	0	0	0	0	0	6	2	2	0	0	0	0	0	0	0.008401	0.002183	0.002239	0	Bacteria	Proteobacteria	Gammaproteobacteria	Pseudomonadales	Pseudomonadaceae	Pseudomonas
Otu001891	11	0	7	0	2	2	0	0	0	0	0	0.007954	0	0.002099	0.002168	0	0	0	0	Bacteria	Proteobacteria	Deltaproteobacteria	Desulfuromonadales	Geobacteraceae	Geobacter
Otu001892	11	0	1	1	0	0	0	4	2	0	0	0.001136	0.001022	0	0	0	0.004366	0.002239	0	Bacteria	Proteobacteria	Gammaproteobacteria	Pseudomonadales	Pseudomonadaceae	Pseudomonas
Otu001893	11	0	0	0	0	0	5	2	4	0	0	0	0	0	0	0.007001	0.002183	0.004479	0	Bacteria	Proteobacteria	Gammaproteobacteria	Pseudomonadales	Pseudomonadaceae	Pseudomonas
Otu001894	11	1	0	0	1	0	2	1	1	1	0.001057	0	0	0.00105	0	0.0028	0.001091	0.00112	0.001096	Bacteria	Proteobacteria	Gammaproteobacteria	Xanthomonadales	Xanthomonadaceae	Stenotrophomonas
Otu001895	11	0	2	0	3	1	0	1	0	0	0	0.002272	0	0.003149	0.001084	0	0.001091	0	0	Bacteria	Verrucomicrobia	Verrucomicrobiae	Verrucomicrobiales	Akkermansiaceae	Akkermansia	Akkermansia_muciniphila
Otu001896	11	0	0	0	0	0	7	2	0	0	0	0	0	0	0	0.009802	0.002183	0	0	Bacteria	Proteobacteria	Gammaproteobacteria	Pseudomonadales	Pseudomonadaceae	Pseudomonas
Otu001897	11	0	0	0	0	11	0	0	0	0	0	0	0	0	0.011925	0	0	0	0	Bacteria	Firmicutes	Bacilli	Bacillales	Paenibacillaceae	Paenibacillus
Otu001898	11	0	0	0	0	11	0	0	0	0	0	0	0	0	0.011925	0	0	0	0	Bacteria	Proteobacteria	Gammaproteobacteria	Betaproteobacteriales	Burkholderiaceae	Massilia
Otu001899	11	0	0	0	11	0	0	0	0	0	0	0	0	0.011547	0	0	0	0	0	Bacteria	Bacteroidetes	Bacteroidia	Bacteroidales
Otu001900	11	0	0	0	0	0	11	0	0	0	0	0	0	0	0	0.015402	0	0	0	Bacteria	Firmicutes	Clostridia	Clostridiales	Ruminococcaceae	Ruminiclostridium_1
Otu001901	11	0	0	0	0	10	1	0	0	0	0	0	0	0	0.010841	0.0014	0	0	0	Bacteria	Proteobacteria	Gammaproteobacteria	Betaproteobacteriales	Burkholderiaceae	Massilia
Otu001902	11	0	0	0	0	0	0	0	0	0	0	0	0	0	0	0	0	0	0	Bacteria	Firmicutes	Bacilli	Bacillales	Staphylococcaceae	Staphylococcus
Otu001903	11	0	0	0	9	0	0	0	0	0	0	0	0	0.009447	0	0	0	0	0	Bacteria	Proteobacteria	Gammaproteobacteria	Betaproteobacteriales	Rhodocyclaceae	Sulfuritalea
Otu001904	11	11	0	0	0	0	0	0	0	0	0.011624	0	0	0	0	0	0	0	0	Bacteria	Firmicutes	Clostridia	Clostridiales	Family_XIII	Eubacterium_nodatum_group
Otu001905	11	0	0	11	0	0	0	0	0	0	0	0	0.011241	0	0	0	0	0	0	Bacteria	Firmicutes	Bacilli	Bacillales	Staphylococcaceae	Staphylococcus
Otu001906	11	0	0	11	0	0	0	0	0	0	0	0	0.011241	0	0	0	0	0	0	Bacteria	Firmicutes	Clostridia	Clostridiales	Ruminococcaceae
Otu001907	11	0	0	0	0	0	5	3	3	0	0	0	0	0	0	0.007001	0.003274	0.003359	0	Bacteria	Proteobacteria	Gammaproteobacteria	Pseudomonadales	Pseudomonadaceae	Pseudomonas
Otu001908	11	0	0	0	0	0	0	11	0	0	0	0	0	0	0	0	0.012006	0	0	Bacteria	Bacteroidetes	Bacteroidia	Bacteroidales	Muribaculaceae
Otu001909	11	0	0	0	0	0	5	2	2	0	0	0	0	0	0	0.007001	0.002183	0.002239	0	Bacteria	Proteobacteria	Gammaproteobacteria	Pseudomonadales	Pseudomonadaceae	Pseudomonas
Otu001910	11	0	0	0	0	11	0	0	0	0	0	0	0	0	0.011925	0	0	0	0	Bacteria	Bacteroidetes	Bacteroidia	Bacteroidales	Prevotellaceae
Otu001911	11	0	0	0	0	0	1	0	2	7	0	0	0	0	0	0.0014	0	0.002239	0.007669	Bacteria	Proteobacteria	Alphaproteobacteria	Caulobacterales	Caulobacteraceae
Otu001912	11	0	0	0	0	0	0	4	1	3	0	0	0	0	0	0	0.004366	0.00112	0.003287	Bacteria	Proteobacteria	Alphaproteobacteria	Caulobacterales	Caulobacteraceae
Otu001913	11	0	0	0	0	0	0	0	1	9	0	0	0	0	0	0	0	0.00112	0.00986	Bacteria	Proteobacteria	Alphaproteobacteria	Caulobacterales	Caulobacteraceae
Otu001914	11	0	0	0	1	0	2	3	4	0	0	0	0	0.00105	0	0.0028	0.003274	0.004479	0	Bacteria	Proteobacteria	Gammaproteobacteria	Pseudomonadales	Pseudomonadaceae	Pseudomonas
Otu001915	11	0	0	0	0	0	0	0	1	10	0	0	0	0	0	0	0	0.00112	0.010956	Bacteria	Proteobacteria	Gammaproteobacteria	Betaproteobacteriales	Burkholderiaceae	Ralstonia
Otu001916	11	0	0	0	0	11	0	0	0	0	0	0	0	0	0.011925	0	0	0	0	Bacteria	Bacteroidetes	Bacteroidia	Bacteroidales	Prevotellaceae	Prevotella_1
Otu001917	11	0	0	0	0	0	2	2	5	0	0	0	0	0	0	0.0028	0.002183	0.005598	0	Bacteria	Proteobacteria	Gammaproteobacteria	Pseudomonadales	Pseudomonadaceae	Pseudomonas
Otu001918	11	0	0	0	0	0	0	0	11	0	0	0	0	0	0	0	0	0.012316	0	Bacteria	Cyanobacteria	Oxyphotobacteria	Chloroplast
Otu001919	11	11	0	0	0	0	0	0	0	0	0.011624	0	0	0	0	0	0	0	0	Bacteria	Firmicutes	Clostridia	Clostridiales	Christensenellaceae	Christensenellaceae_R-7_group
Otu001920	11	0	1	0	2	3	1	2	1	1	0	0.001136	0	0.002099	0.003252	0.0014	0.002183	0.00112	0.001096	Bacteria	Firmicutes	Bacilli	Lactobacillales	Streptococcaceae	Lactococcus	Lactococcus_garvieae_subsp_garvieae
Otu001921	11	0	0	0	11	0	0	0	0	0	0	0	0	0.011547	0	0	0	0	0	Bacteria	Bacteroidetes	Bacteroidia	Bacteroidales	Prevotellaceae	Prevotella_1
Otu001922	11	0	0	0	0	0	0	10	0	1	0	0	0	0	0	0	0.010915	0	0.001096	Bacteria	Firmicutes	Erysipelotrichia	Erysipelotrichales	Erysipelotrichaceae	Turicibacter
Otu001923	11	0	0	0	0	0	6	1	2	0	0	0	0	0	0	0.008401	0.001091	0.002239	0	Bacteria	Proteobacteria	Gammaproteobacteria	Pseudomonadales	Pseudomonadaceae	Pseudomonas
Otu001924	11	0	0	0	0	11	0	0	0	0	0	0	0	0	0.011925	0	0	0	0	Bacteria	Proteobacteria	Gammaproteobacteria	Aeromonadales	Succinivibrionaceae	Ruminobacter
Otu001925	11	0	0	0	0	0	8	1	0	0	0	0	0	0	0	0.011202	0.001091	0	0	Bacteria	Proteobacteria	Gammaproteobacteria	Pseudomonadales	Pseudomonadaceae	Pseudomonas
Otu001926	11	0	0	0	11	0	0	0	0	0	0	0	0	0.011547	0	0	0	0	0	Bacteria	Proteobacteria	Alphaproteobacteria	Rhodobacterales	Rhodobacteraceae
Otu001927	11	0	0	0	0	0	7	1	2	0	0	0	0	0	0	0.009802	0.001091	0.002239	0	Bacteria	Proteobacteria	Gammaproteobacteria	Pseudomonadales	Pseudomonadaceae	Pseudomonas
Otu001928	11	0	0	0	0	11	0	0	0	0	0	0	0	0	0.011925	0	0	0	0	Bacteria	Planctomycetes	Planctomycetacia	Pirellulales	Pirellulaceae
Otu001929	10	0	1	0	0	6	3	0	0	0	0	0.001136	0	0	0.006504	0.004201	0	0	0	Bacteria	Proteobacteria	Deltaproteobacteria	Desulfovibrionales	Desulfovibrionaceae
Otu001930	10	1	1	0	4	4	0	0	0	0	0.001057	0.001136	0	0.004199	0.004336	0	0	0	0	Bacteria	Firmicutes	Negativicutes	Selenomonadales	Veillonellaceae	Anaerovibrio
Otu001931	10	0	0	8	0	1	0	0	0	1	0	0	0.008176	0	0.001084	0	0	0	0.001096	Bacteria	Firmicutes	Bacilli	Bacillales	Staphylococcaceae	Staphylococcus
Otu001932	10	1	0	0	0	9	0	0	0	0	0.001057	0	0	0	0.009757	0	0	0	0	Bacteria	Bacteroidetes	Bacteroidia	Bacteroidales	Muribaculaceae
Otu001933	10	0	1	0	0	0	5	1	0	1	0	0.001136	0	0	0	0.007001	0.001091	0	0.001096	Bacteria	Firmicutes	Bacilli	Lactobacillales	Lactobacillaceae	Lactobacillus
Otu001934	10	0	0	0	0	0	2	0	0	0	0	0	0	0	0	0.0028	0	0	0	Bacteria	Firmicutes	Bacilli	Lactobacillales	Lactobacillaceae	Lactobacillus	Lactobacillus_aviarius
Otu001935	10	0	0	0	0	0	1	0	1	7	0	0	0	0	0	0.0014	0	0.00112	0.007669	Bacteria	Proteobacteria	Alphaproteobacteria	Caulobacterales	Caulobacteraceae
Otu001936	10	0	0	0	2	4	0	2	1	0	0	0	0	0.002099	0.004336	0	0.002183	0.00112	0	Bacteria	Firmicutes	Clostridia	Clostridiales	Ruminococcaceae
Otu001937	10	0	0	0	0	3	2	3	1	0	0	0	0	0	0.003252	0.0028	0.003274	0.00112	0	Bacteria	Firmicutes	Bacilli	Lactobacillales	Lactobacillaceae	Lactobacillus	Lactobacillus_helveticus
Otu001938	10	0	0	0	0	10	0	0	0	0	0	0	0	0	0.010841	0	0	0	0	Bacteria	Proteobacteria	Gammaproteobacteria	Betaproteobacteriales	Burkholderiaceae	Alcaligenes
Otu001939	10	0	0	0	0	0	3	0	2	0	0	0	0	0	0	0.004201	0	0.002239	0	Bacteria	Proteobacteria	Gammaproteobacteria	Pseudomonadales	Pseudomonadaceae	Pseudomonas
Otu001940	10	0	0	0	0	0	3	2	3	0	0	0	0	0	0	0.004201	0.002183	0.003359	0	Bacteria	Proteobacteria	Gammaproteobacteria	Pseudomonadales	Pseudomonadaceae	Pseudomonas
Otu001941	10	0	0	0	0	0	4	1	1	0	0	0	0	0	0	0.005601	0.001091	0.00112	0	Bacteria	Proteobacteria	Gammaproteobacteria	Pseudomonadales	Pseudomonadaceae	Pseudomonas
Otu001942	10	10	0	0	0	0	0	0	0	0	0.010567	0	0	0	0	0	0	0	0	Bacteria	Proteobacteria	Gammaproteobacteria	Pasteurellales	Pasteurellaceae
Otu001943	10	0	0	2	0	0	8	0	0	0	0	0	0.002044	0	0	0.011202	0	0	0	Bacteria	Actinobacteria	Actinobacteria	Corynebacteriales	Dietziaceae	Dietzia
Otu001944	10	0	0	0	0	0	0	0	10	0	0	0	0	0	0	0	0	0.011197	0	Bacteria	Cyanobacteria	Oxyphotobacteria	Chloroplast
Otu001945	10	0	0	0	0	10	0	0	0	0	0	0	0	0	0.010841	0	0	0	0	Bacteria	Firmicutes	Clostridia	Clostridiales	Lachnospiraceae
Otu001946	10	0	0	0	0	0	1	0	0	8	0	0	0	0	0	0.0014	0	0	0.008764	Bacteria	Proteobacteria	Gammaproteobacteria	Betaproteobacteriales	Burkholderiaceae	Ralstonia
Otu001947	10	0	0	0	0	0	6	1	1	1	0	0	0	0	0	0.008401	0.001091	0.00112	0.001096	Bacteria	Proteobacteria	Gammaproteobacteria	Pseudomonadales	Pseudomonadaceae	Pseudomonas
Otu001948	10	1	1	0	0	8	0	0	0	0	0.001057	0.001136	0	0	0.008673	0	0	0	0	Bacteria	Proteobacteria	Gammaproteobacteria	Betaproteobacteriales	Burkholderiaceae	Aquabacterium
Otu001949	10	0	0	0	0	0	7	0	1	0	0	0	0	0	0	0.009802	0	0.00112	0	Bacteria	Proteobacteria	Gammaproteobacteria	Pseudomonadales	Pseudomonadaceae	Pseudomonas
Otu001950	10	3	5	1	0	0	0	0	1	0	0.00317	0.005681	0.001022	0	0	0	0	0.00112	0	Bacteria	Proteobacteria	Gammaproteobacteria	Pseudomonadales	Moraxellaceae	Acinetobacter
Otu001951	10	0	0	0	0	0	0	0	10	0	0	0	0	0	0	0	0	0.011197	0	Bacteria	Bacteroidetes	Bacteroidia	Sphingobacteriales	Sphingobacteriaceae
Otu001952	10	0	0	0	0	0	0	1	9	0	0	0	0	0	0	0	0.001091	0.010077	0	Bacteria	Cyanobacteria	Oxyphotobacteria	Chloroplast
Otu001953	10	0	0	0	0	10	0	0	0	0	0	0	0	0	0.010841	0	0	0	0	Bacteria	Patescibacteria	Saccharimonadia	Saccharimonadales	Saccharimonadaceae	Candidatus_Saccharimonas
Otu001954	10	0	0	0	0	0	10	0	0	0	0	0	0	0	0	0.014002	0	0	0	Bacteria	Actinobacteria	Actinobacteria	Streptomycetales	Streptomycetaceae	Streptomyces
Otu001955	10	0	10	0	0	0	0	0	0	0	0	0.011362	0	0	0	0	0	0	0	Bacteria	Firmicutes	Clostridia	Clostridiales	Ruminococcaceae
Otu001956	10	0	0	0	0	0	0	8	0	0	0	0	0	0	0	0	0.008732	0	0	Bacteria	Proteobacteria	Gammaproteobacteria	Pseudomonadales	Pseudomonadaceae	Pseudomonas
Otu001957	10	0	0	0	0	0	4	3	3	0	0	0	0	0	0	0.005601	0.003274	0.003359	0	Bacteria	Proteobacteria	Gammaproteobacteria	Pseudomonadales	Pseudomonadaceae	Pseudomonas
Otu001958	10	0	9	0	0	1	0	0	0	0	0	0.010226	0	0	0.001084	0	0	0	0	Bacteria	Bacteroidetes	Bacteroidia	Bacteroidales	Prevotellaceae	Prevotella_1
Otu001959	10	0	0	0	0	10	0	0	0	0	0	0	0	0	0.010841	0	0	0	0	Bacteria	Proteobacteria	Gammaproteobacteria	Betaproteobacteriales	Burkholderiaceae
Otu001960	10	10	0	0	0	0	0	0	0	0	0.010567	0	0	0	0	0	0	0	0	Bacteria	Firmicutes	Clostridia	Clostridiales	Lachnospiraceae
Otu001961	10	1	0	5	1	2	0	1	0	0	0.001057	0	0.00511	0.00105	0.002168	0	0.001091	0	0	Bacteria	Proteobacteria	Gammaproteobacteria	Enterobacteriales	Enterobacteriaceae
Otu001962	10	0	0	0	0	0	0	0	10	0	0	0	0	0	0	0	0	0.011197	0	Bacteria	Cyanobacteria	Oxyphotobacteria	Chloroplast
Otu001963	10	10	0	0	0	0	0	0	0	0	0.010567	0	0	0	0	0	0	0	0	Bacteria	Actinobacteria	Thermoleophilia	Solirubrobacterales	Solirubrobacteraceae
Otu001964	10	9	0	0	0	0	0	0	0	1	0.00951	0	0	0	0	0	0	0	0.001096	Bacteria	Firmicutes	Clostridia	Clostridiales	Lachnospiraceae	Acetitomaculum
Otu001965	10	0	0	0	0	0	0	0	3	4	0	0	0	0	0	0	0	0.003359	0.004382	Bacteria	Proteobacteria	Alphaproteobacteria	Caulobacterales	Caulobacteraceae
Otu001966	10	0	0	0	0	10	0	0	0	0	0	0	0	0	0.010841	0	0	0	0	Bacteria	Firmicutes	Clostridia	Clostridiales	Lachnospiraceae
Otu001967	10	0	0	0	0	10	0	0	0	0	0	0	0	0	0.010841	0	0	0	0	Bacteria	Firmicutes	Bacilli	Lactobacillales	Streptococcaceae	Streptococcus	Streptococcus_dysgalactiae_subsp_equisimilis
Otu001968	10	1	0	0	0	3	6	0	0	0	0.001057	0	0	0	0.003252	0.008401	0	0	0	Bacteria	Bacteroidetes	Bacteroidia	Bacteroidales	Bacteroidaceae	Bacteroides
Otu001969	10	0	0	0	0	10	0	0	0	0	0	0	0	0	0.010841	0	0	0	0	Bacteria	Bacteroidetes	Bacteroidia	Bacteroidales	Muribaculaceae
Otu001970	10	0	0	10	0	0	0	0	0	0	0	0	0.01022	0	0	0	0	0	0	Bacteria	Firmicutes	Clostridia	Clostridiales	Ruminococcaceae	Ruminococcus_2
Otu001971	10	1	4	3	1	0	0	0	0	0	0.001057	0.004545	0.003066	0.00105	0	0	0	0	0	Bacteria	Actinobacteria	Actinobacteria	PeM15
Otu001972	10	0	0	0	0	0	5	2	3	0	0	0	0	0	0	0.007001	0.002183	0.003359	0	Bacteria	Proteobacteria	Gammaproteobacteria	Pseudomonadales	Pseudomonadaceae	Pseudomonas
Otu001973	10	0	0	0	0	10	0	0	0	0	0	0	0	0	0.010841	0	0	0	0	Bacteria	Bacteroidetes	Bacteroidia	Bacteroidales	Prevotellaceae	Prevotella_1
Otu001974	10	6	1	0	0	3	0	0	0	0	0.00634	0.001136	0	0	0.003252	0	0	0	0	Bacteria	Bacteroidetes	Bacteroidia	Bacteroidales	Prevotellaceae	Prevotella_1
Otu001975	10	0	2	0	0	8	0	0	0	0	0	0.002272	0	0	0.008673	0	0	0	0	Bacteria	Firmicutes	Bacilli	Bacillales	Bacillaceae	Bacillus
Otu001976	10	0	0	0	0	10	0	0	0	0	0	0	0	0	0.010841	0	0	0	0	Bacteria	Bacteroidetes	Bacteroidia	Bacteroidales	Muribaculaceae
Otu001977	9	0	0	0	0	9	0	0	0	0	0	0	0	0	0.009757	0	0	0	0	Bacteria	Firmicutes	Clostridia	Clostridiales	Lachnospiraceae
Otu001978	9	0	0	0	0	0	9	0	0	0	0	0	0	0	0	0.012602	0	0	0	Bacteria	Chloroflexi	Ktedonobacteria	Ktedonobacterales	Ktedonobacteraceae	FCPS473
Otu001979	9	0	0	0	9	0	0	0	0	0	0	0	0	0.009447	0	0	0	0	0	Bacteria	Proteobacteria	Gammaproteobacteria	Enterobacteriales	Enterobacteriaceae
Otu001980	9	0	0	0	0	0	0	1	1	5	0	0	0	0	0	0	0.001091	0.00112	0.005478	Bacteria	Proteobacteria	Alphaproteobacteria	Caulobacterales	Caulobacteraceae
Otu001981	9	0	0	0	0	0	1	0	8	0	0	0	0	0	0	0.0014	0	0.008957	0	Bacteria	Proteobacteria	Gammaproteobacteria	Pseudomonadales	Pseudomonadaceae	Pseudomonas
Otu001982	9	0	0	9	0	0	0	0	0	0	0	0	0.009198	0	0	0	0	0	0	Bacteria	Firmicutes	Bacilli	Bacillales	Staphylococcaceae	Staphylococcus
Otu001983	9	0	0	0	0	0	3	0	3	0	0	0	0	0	0	0.004201	0	0.003359	0	Bacteria	Proteobacteria	Gammaproteobacteria	Pseudomonadales	Pseudomonadaceae	Pseudomonas
Otu001984	9	1	0	6	1	0	0	1	0	0	0.001057	0	0.006132	0.00105	0	0	0.001091	0	0	Bacteria	Actinobacteria	Actinobacteria	Micrococcales	Micrococcaceae	Rothia	Rothia_sp_KSUM_10
Otu001985	9	0	0	9	0	0	0	0	0	0	0	0	0.009198	0	0	0	0	0	0	Bacteria	Firmicutes	Clostridia	Clostridiales	Family_XIII	Eubacterium_nodatum_group
Otu001986	9	0	0	0	0	9	0	0	0	0	0	0	0	0	0.009757	0	0	0	0	Bacteria	Firmicutes	Negativicutes	Selenomonadales	Veillonellaceae	Quinella
Otu001987	9	0	0	9	0	0	0	0	0	0	0	0	0.009198	0	0	0	0	0	0	Bacteria	Firmicutes	Clostridia	Clostridiales	Lachnospiraceae
Otu001988	9	0	0	4	3	0	0	2	0	0	0	0	0.004088	0.003149	0	0	0.002183	0	0	Bacteria	Proteobacteria	Gammaproteobacteria	Enterobacteriales	Enterobacteriaceae
Otu001989	9	0	0	0	0	9	0	0	0	0	0	0	0	0	0.009757	0	0	0	0	Bacteria	Bacteroidetes	Bacteroidia	Bacteroidales	Prevotellaceae	Prevotellaceae_Ga6A1_group
Otu001990	9	9	0	0	0	0	0	0	0	0	0.00951	0	0	0	0	0	0	0	0	Bacteria	Bacteroidetes	Bacteroidia	Bacteroidales	Bacteroidales_UCG-001
Otu001991	9	0	0	0	0	0	0	0	9	0	0	0	0	0	0	0	0	0.010077	0	Bacteria	Firmicutes	Bacilli	Lactobacillales	Streptococcaceae	Streptococcus	Streptococcus_anginosus_subsp_anginosus
Otu001992	9	0	0	0	6	3	0	0	0	0	0	0	0	0.006298	0.003252	0	0	0	0	Bacteria	Proteobacteria	Gammaproteobacteria	Enterobacteriales	Enterobacteriaceae	Klebsiella
Otu001993	9	0	0	9	0	0	0	0	0	0	0	0	0.009198	0	0	0	0	0	0	Bacteria
Otu001994	9	0	0	0	0	0	6	1	2	0	0	0	0	0	0	0.008401	0.001091	0.002239	0	Bacteria	Proteobacteria	Gammaproteobacteria	Pseudomonadales	Pseudomonadaceae	Pseudomonas
Otu001995	9	0	0	0	0	9	0	0	0	0	0	0	0	0	0.009757	0	0	0	0	Bacteria	Bacteroidetes	Bacteroidia	Bacteroidales	Rikenellaceae	Alistipes
Otu001996	9	0	0	0	0	9	0	0	0	0	0	0	0	0	0.009757	0	0	0	0	Bacteria	Planctomycetes	Phycisphaerae	Tepidisphaerales	WD2101_soil_group
Otu001997	9	0	0	0	0	0	9	0	0	0	0	0	0	0	0	0.012602	0	0	0	Bacteria	Planctomycetes	Planctomycetacia	Planctomycetales	Rubinisphaeraceae
Otu001998	9	0	0	0	0	0	3	1	3	0	0	0	0	0	0	0.004201	0.001091	0.003359	0	Bacteria	Proteobacteria	Gammaproteobacteria	Pseudomonadales	Pseudomonadaceae	Pseudomonas
Otu001999	9	6	0	0	1	2	0	0	0	0	0.00634	0	0	0.00105	0.002168	0	0	0	0	Bacteria	Bacteroidetes	Bacteroidia	Bacteroidales	Muribaculaceae
[truncated: 1,569 more rows]
