# Supplementary material for: Analysis of microbial differences in amniotic fluid between advanced and normal age pregnant women
Source: J Transl Med. 2021 Jul 27;19:320. doi: 10.1186/s12967-021-02996-y (PMC8314639; doi:10.1186/s12967-021-02996-y)
Supplement: Supplementary file 3 — Additional file 3. LEfSe analysis of bacterial communities of the AF samples. [file 12967_2021_2996_MOESM3_ESM.xls]

## Sheet: LEFSE analysis
feature	level	log_hm	class_hm	LDA score	p value
Bacteria.Proteobacteria.Alphaproteobacteria.Sphingomonadales.Sphingomonadaceae	Family	4.48407	Normal	4.11533	0.0143059
Bacteria.Proteobacteria.Alphaproteobacteria.Sphingomonadales	Order	4.48407	Normal	4.10288	0.0143059
Bacteria.Firmicutes.Bacilli.Lactobacillales	Order	4.61621	AMA	4.18853	0.0143059
Bacteria.Firmicutes.Bacilli.Lactobacillales.Lactobacillaceae	Family	4.55585	AMA	4.19485	0.0143059
Bacteria.Firmicutes.Bacilli.Lactobacillales.Lactobacillaceae.Lactobacillus.Lactobacillus	Species	4.32975	AMA	4.04659	0.0143059
